# Supplementary material for: Chemical genomics informs antibiotic and essential gene function in Acinetobacter baumannii
Source: PLoS Genet. 2025 Mar 28;21(3):e1011642. doi: 10.1371/journal.pgen.1011642 (PMC11975115; doi:10.1371/journal.pgen.1011642)
Supplement: S1 Table — (XLSX) [file pgen.1011642.s016.xlsx]

## Sheet: Table 1 - Strains
Table 1: Strains used in this study
Strain name	Description1	Source
sJMP4001	Acinetobacter baumannii ATCC19606 WT	ATCC
sJMP4002	Acinetobacter baumannii ATCC17978 WT	ATCC
sJMP2949	A. baumanii 19606 (sJMP4001) with MCi pooled library inserted into the Tn7 att site, gmR (A. baumanii essential gene Mobile-CRISPRi pooled library)	Ward RD, Tran JS, Banta AB, Bacon EE, Rose WE, Peters JM. Essential gene knockdowns reveal genetic vulnerabilities and antibiotic sensitivities in Acinetobacter baumannii. mBio. 2024;15: e0205123. doi:10.1128/mbio.02051-23
sJMP3049	Escherichia coli (derived from WM6026, sJMP3043) lacIq, rrnB3, DElacZ4787, hsdR514, DE(araBAD)567, DE(rhaBAD)568, rph-1 att-lambda::pAE12-del (oriR6K/cat::frt5), del 4229(dapA)::FRT (DAP-), del(endA)::FRT, uidA(DMluI)::pir(wt), attHK::pJK1006::del1/2(del oriR6K-cat::FRT5, del trfA::FRT), FRT inserted between mltB and srlA, recA1, attTn7::acrIIA4 (cms) (pir+, recAI mating strain with anti-CRISPR)	Ward RD, Tran JS, Banta AB, Bacon EE, Rose WE, Peters JM. Essential gene knockdowns reveal genetic vulnerabilities and antibiotic sensitivities in Acinetobacter baumannii. mBio. 2024;15: e0205123. doi:10.1128/mbio.02051-23
sJMP3053	Escherichia coli (derived from BW25141, sJMP3034) ∆(araD-araB)567, ∆lacZ4787(::rrnB-3), ∆(phoB-phoR)580, l-, galU95, ∆uidA3::pir+, recA1, endA9(del-ins)::FRT, rph-1, ∆(rhaD-rhaB)568, hsdR514, attTn7::acrIIA4 (pir+, recAI cloning strain with anti-CRISPR)	Ward RD, Tran JS, Banta AB, Bacon EE, Rose WE, Peters JM. Essential gene knockdowns reveal genetic vulnerabilities and antibiotic sensitivities in Acinetobacter baumannii. mBio. 2024;15: e0205123. doi:10.1128/mbio.02051-23
sJMP4061	E. coli mating strain sJMP3049 with pEVS104 (helper strain; sJMP2935); kanR, dap-	Ward RD, Tran JS, Banta AB, Bacon EE, Rose WE, Peters JM. Essential gene knockdowns reveal genetic vulnerabilities and antibiotic sensitivities in Acinetobacter baumannii. mBio. 2024;15: e0205123. doi:10.1128/mbio.02051-23
sJMP4062	E. coli mating strain sJMP3049 with pJMP1039 (Tn7 transposase expression strain; sJMP2644); ampR, dap-	Ward RD, Tran JS, Banta AB, Bacon EE, Rose WE, Peters JM. Essential gene knockdowns reveal genetic vulnerabilities and antibiotic sensitivities in Acinetobacter baumannii. mBio. 2024;15: e0205123. doi:10.1128/mbio.02051-23
sJMP4324	A. baumannii 19606 (sJMP4001) with MCi system inserted into the Tn7 att site, gmR (non-targeting control sgRNA)	Ward RD, Tran JS, Banta AB, Bacon EE, Rose WE, Peters JM. Essential gene knockdowns reveal genetic vulnerabilities and antibiotic sensitivities in Acinetobacter baumannii. mBio. 2024;15: e0205123. doi:10.1128/mbio.02051-23
sJMP4395	A. baumannii 19606 (sJMP4001) with Mci system from pJMP4379 inserted into the Tn7 att site, gmR (smc2 sgRNA)	this study
sJMP4408	A. baumannii 19606 (sJMP4001) with Mci system from pJMP4396 inserted into the Tn7 att site, gmR (blhA sgRNA)	this study
sJMP4414	A. baumannii 19606 (sJMP4001) with Mci system from pJMP4248 inserted into the Tn7 att site, gmR (ftsZ sgRNA)	this study
sJMP4431	A. baumannii 19606 (sJMP4001) with Mci system from pJMP4415 inserted into the Tn7 att site, gmR (GO593_07290 sgRNA)	this study
sJMP4501	sJMP3719; A. baumannii 17978 (sJMP4002) with empty vector expression plasmid; kanR	Bacon EE, Tran JS, Nadig N, Peters JM. Modular, inducible, and titratable expression systems for Escherichia coli and Acinetobacter baumannii. Microbiol Spectr. 2024;12: e0130624. doi:10.1128/spectrum.01306-24
sJMP4507	sJMP3720; A. baumannii 17978 (sJMP4002) with sfGFP expression plasmid; kanR	Bacon EE, Tran JS, Nadig N, Peters JM. Modular, inducible, and titratable expression systems for Escherichia coli and Acinetobacter baumannii. Microbiol Spectr. 2024;12: e0130624. doi:10.1128/spectrum.01306-24
sJMP4498	A. baumannii 17978 (sJMP4002) with smc2-sfGFP expression plasmid; kanR	this study
sJMP4500	A. baumannii 17978 (sJMP4002) with sfGFP-GO593_07290 expression plasmid; kanR	this study
sJMP4519	A. baumannii 17978 (sJMP4002) with sfGFP-blhA expression plasmid; kanR	this study
sJMP4520	A. baumannii 17978 (sJMP4002) with smc2 expression plasmid; kanR	this study
sJMP4521	A. baumannii 19606 (sJMP4001) with Mci system inserted into the Tn7 att site, gmR (lptA sgRNA)	this study
sJMP4532	A. baumannii ATCC19606 lpxC(S106R)	Powers MJ, Trent MS. Phospholipid retention in the absence of asymmetry strengthens the outer membrane permeability barrier to last-resort antibiotics. Proc Natl Acad Sci U S A. 2018;115: E8518–E8527. doi:10.1073/pnas.1806714115
sJMP4539	A. baumannii 19606 lpxC(S106R) (sJMP4532) with Mci system inserted into the Tn7 att site, gmR (lptA sgRNA)	this study
sJMP4543	A. baumannii 19606 lpxC(S106R) (sJMP4532) with Mci system inserted into the Tn7 att site, gmR (nontargeting sgRNA)	this study
sJMP10076	A. baumannii 19606 (sJMP4001) with MCi system inserted into the Tn7 att site, gmR (lpxC sgRNA)	Ward RD, Tran JS, Banta AB, Bacon EE, Rose WE, Peters JM. Essential gene knockdowns reveal genetic vulnerabilities and antibiotic sensitivities in Acinetobacter baumannii. mBio. 2024;15: e0205123. doi:10.1128/mbio.02051-23
1gmR = gentamicin-resistant; kanR = kanamycin-resistant; ampR = ampicillin-resistant; dap- = requires diaminopimelic acid; pmbR = polymyxin B-resistant; vanS = vancomycin-sensitive; MCi = Mobile-CRISPRi
References
1	Ward RD, Tran JS, Banta AB, Bacon EE, Rose WE, Peters JM. Essential gene knockdowns reveal genetic vulnerabilities and antibiotic sensitivities in Acinetobacter baumannii. mBio. 2024;15: e0205123. doi:10.1128/mbio.02051-23
2	Bacon EE, Tran JS, Nadig N, Peters JM. Modular, inducible, and titratable expression systems for Escherichia coli and Acinetobacter baumannii. Microbiol Spectr. 2024;12: e0130624. doi:10.1128/spectrum.01306-24
3	Powers MJ, Trent MS. Phospholipid retention in the absence of asymmetry strengthens the outer membrane permeability barrier to last-resort antibiotics. Proc Natl Acad Sci U S A. 2018;115: E8518–E8527. doi:10.1073/pnas.1806714115
