# Supplementary material for: Chemical genomics informs antibiotic and essential gene function in Acinetobacter baumannii
Source: PLoS Genet. 2025 Mar 28;21(3):e1011642. doi: 10.1371/journal.pgen.1011642 (PMC11975115; doi:10.1371/journal.pgen.1011642)
Supplement: S2 Table — (XLSX) [file pgen.1011642.s017.xlsx]

## Sheet: Table 2 - Plasmids
Table 2: Plasmids used in this study
Plasmid	Addgene #	Description1	Construction/Notes	Marker2	Source
pJMP2776	208890	MCi plasmid for A. baumannii; for cloning new guides	BsaI sites to insert guides	ampR (backbone), gmR(transposon)	Ward RD, Tran JS, Banta AB, Bacon EE, Rose WE, Peters JM. Essential gene knockdowns reveal genetic vulnerabilities and antibiotic sensitivities in Acinetobacter baumannii. mBio. 2024;15: e0205123. doi:10.1128/mbio.02051-23
pJMP4189		MCi plasmid for A. baumannii; nontargeting guide	pJMP2776; digested with BsaI and ligated with oJMP834/835	ampR (backbone), gmR(transposon)	Ward RD, Tran JS, Banta AB, Bacon EE, Rose WE, Peters JM. Essential gene knockdowns reveal genetic vulnerabilities and antibiotic sensitivities in Acinetobacter baumannii. mBio. 2024;15: e0205123. doi:10.1128/mbio.02051-23
pJMP2768	208889	MCi test plasmid. GFP targeting spacer, GFP expression.	Used to PCR sfgfp fragment	ampR (backbone), gmR(transposon)	Ward RD, Tran JS, Banta AB, Bacon EE, Rose WE, Peters JM. Essential gene knockdowns reveal genetic vulnerabilities and antibiotic sensitivities in Acinetobacter baumannii. mBio. 2024;15: e0205123. doi:10.1128/mbio.02051-23
pEVS104		R6K ori helper plasmid for conjugation into A. baumannii		kanR	Stabb EV, Ruby EG. RP4-based plasmids for conjugation between Escherichia coli and members of the vibrionaceae. Methods in Enzymology. Academic Press; 2002. pp. 413–426. doi:10.1016/S0076-6879(02)58106-4
pJMP4480	222349	pJMP3654; A. baumannii sfGFP vector	multiple cloning site downstream of strong promoter (PabstBR) and RBS	kanR	Bacon EE, Tran JS, Nadig N, Peters JM. Modular, inducible, and titratable expression systems for Escherichia coli and Acinetobacter baumannii. Microbiol Spectr. 2024;12: e0130624. doi:10.1128/spectrum.01306-24
pJMP4481	222348	pJMP3653; A. baumannii replicative vector for overexpression; empty vector	multiple cloning site downstream of strong promoter (PabstBR) and RBS	kanR	Bacon EE, Tran JS, Nadig N, Peters JM. Modular, inducible, and titratable expression systems for Escherichia coli and Acinetobacter baumannii. Microbiol Spectr. 2024;12: e0130624. doi:10.1128/spectrum.01306-24
pJMP3407		A. baumannii replicative vector for expression; weak promoter, empty vector	multiple cloning site downstream of weak promoter (Pabst) and RBS - expression too low for microscopy	kanR	Bacon EE, Tran JS, Nadig N, Peters JM. Modular, inducible, and titratable expression systems for Escherichia coli and Acinetobacter baumannii. Microbiol Spectr. 2024;12: e0130624. doi:10.1128/spectrum.01306-24
pJMP4253		MCi plasmid for A. baumannii; lptA guide	pJMP2776; digested with BsaI and ligated with oJMP767/787	ampR (backbone), gmR(transposon)	this study
pJMP4396		MCi plasmid for A. baumannii; blhA guide	pJMP2776; digested with BsaI and ligated with oJMP1883/1884	ampR (backbone), gmR(transposon)	this study
pJMP4379		MCi plasmid for A. baumannii; smc2 guide	pJMP2776; digested with BsaI and ligated with oJMP1853/1854	ampR (backbone), gmR(transposon)	this study
pJMP4248		MCi plasmid for A. baumannii; ftsZ guide	pJMP2776; digested with BsaI and ligated with oJMP778/779	ampR (backbone), gmR(transposon)	this study
pJMP4415		MCi plasmid for A. baumannii; GO593_07290 guide	pJMP2776; digested with BsaI and ligated with oJMP1959/1960	ampR (backbone), gmR(transposon)	this study
pJMP4461		A. baumannii sfGFP-GO593_07290 vector; weak promoter	Hifi assemble GO593_07290 PCR amplified from A. baumannii 19606 gDNA with oJMP1991/1992, sfgfp amplified from p2768 with oJMP1989/1990, and pJMP3407 cut with NcoI and BamHI	kanR	this study
pJMP4479		A. baumannii sfGFP-GO593_07290 expression vector	Site-directed mutagenesis of pJMP4461 with oJMP2219 to convert to strong promoter for overexpression and microscopy (Pabst to PabstBR)	kanR	this study
pJMP4457		A. baumannii Smc2-sfGFP vector; weak promoter	Hifi assemble smc2 PCR amplified from A. baumannii 19606 gDNA with oJMP1983/1984, sfgfp PCR amplified from pJMP2768 with oJMP1985/1986, and pJMP3407 cut with NcoI and BamHI	kanR	this study
pJMP4477		A. baumannii Smc2-sfGFP overexpression vector	Site-directed mutagenesis of pJMP4457 with oJMP2219 to convert to strong promoter for overexpression and microscopy (Pabst to PabstBR)	kanR	this study
pJMP4513		A. baumannii Smc2 vector	PCR smc2 (GO593_11915) from A. baumannii 19606 gDNA with oJMP1983/2320; clone into pJMP4481 with NcoI and BamHI	kanR	this study
pJMP4511		A. baumannii sfGFP-BlhA vector	Hifi assemble blhA gblock (oJMP2321), sfgfp PCR amplified from pJMP4461 with oJMP2318/2319, and pJMP4481 cut with NcoI and BamHI	kanR	this study
1MCi = Mobile-CRISPRi
2gmR = gentamicin resistant; kanR = kanamycin resistant; ampR = ampicillin resistant
References
1	Ward RD, Tran JS, Banta AB, Bacon EE, Rose WE, Peters JM. Essential gene knockdowns reveal genetic vulnerabilities and antibiotic sensitivities in Acinetobacter baumannii. mBio. 2024;15: e0205123. doi:10.1128/mbio.02051-23
2	Stabb EV, Ruby EG. RP4-based plasmids for conjugation between Escherichia coli and members of the vibrionaceae. Methods in Enzymology. Academic Press; 2002. pp. 413–426. doi:10.1016/S0076-6879(02)58106-4
3	Bacon EE, Tran JS, Nadig N, Peters JM. Modular, inducible, and titratable expression systems for Escherichia coli and Acinetobacter baumannii. Microbiol Spectr. 2024;12: e0130624. doi:10.1128/spectrum.01306-24
