# Supplementary material for: Chemical genomics informs antibiotic and essential gene function in Acinetobacter baumannii
Source: PLoS Genet. 2025 Mar 28;21(3):e1011642. doi: 10.1371/journal.pgen.1011642 (PMC11975115; doi:10.1371/journal.pgen.1011642)
Supplement: S3 Table — (XLSX) [file pgen.1011642.s018.xlsx]

## Sheet: Table 3- Oligos
Table 3: Oligos used in this study
Oligo name	Sequence1	Description/Usage
oJMP834	TAGTGGGTCATAACATACTTCGTC	nontargeting top; anneal oligos to clone guides into BsaI sites in Mci vector
oJMP835	AAACGACGAAGTATGTTATGACCC	nontargeting bottom; anneal oligos to clone guides into BsaI sites in Mci vector
oJMP786	TAGTTAATTACCGCAGCTTGTTTT	lptA top; anneal oligos to clone guides into BsaI sites in Mci vector
oJMP787	AAACAAAACAAGCTGCGGTAATTA	lptA bottom; anneal oligos to clone guides into BsaI sites in Mci vector
oJMP1883	TAGTCACAGTTGAATAGGGGTCTG	GO593_07665 - blhA top; anneal oligos to clone guides into BsaI sites in Mci vector
oJMP1884	AAACCAGACCCCTATTCAACTGTG	GO593_07665 - blhA bottom; anneal oligos to clone guides into BsaI sites in Mci vector
oMP1853	TAGTCTGAAAACGATTTTTTAAAT	GO593_11915 - smc2 top; anneal oligos to clone guides into BsaI sites in Mci vector
oJMP1854	AAACATTTAAAAAATCGTTTTCAG	GO593_11915 - smc2 bottom; anneal oligos to clone guides into BsaI sites in Mci vector
oJMP778	TAGTATCTTCTATAAATTCAAATG	ftsZ top; anneal oligos to clone guides into BsaI sites in Mci vector
oJMP779	AAACCATTTGAATTTATAGAAGAT	ftsZ bottom; anneal oligos to clone guides into BsaI sites in Mci vector
oJMP1959	TAGTACAAGTGTCCCTAACCATTT	GO593_07290 top; anneal oligos to clone guides into BsaI sites in Mci vector
oJMP1960	AAACAAATGGTTAGGGACACTTGT	GO593_07290 bottom; anneal oligos to clone guides into BsaI sites in Mci vector
oJMP2219	GTCGTAAAGACGTCTCATTAATCAGATAAAATATTGACAATGTGAGCGGATAACAAG	primer for site-directed mutagenesis of Pabst to PabstBR promoter*; used to create pJMP4477 and pJMP4479 *Bacon EE, Tran JS, Nadig N, Peters JM. Modular, inducible, and titratable expression systems for Escherichia coli and Acinetobacter baumannii. Microbiol Spectr. 2024;12: e0130624.
oJMP2321	TGGCATGGATGAGCTCTACAAAGGCTCAGGCTCAATGGTGGCATTAAATGTCGGGCAAGATTTTAAAAAAAGATGGTTAAATGCGCCTGAAGCTGTCCGTCATGCTTATCAACAGGATTTGGCTCGTATTTGTGATTTATTAGAGCCTCAGACCCCTATTCAACTGTGGGTTTTAAATGACGAAAAAGCGCAATTAGAATCACAACAAAATATTGAAAAGGCATATGCTGACTTAAAGGCAGAGTTAATCGAGCAAGCGCGAATACGTCGCCAACTTGCTTTAGAAAAAGCTCTTGCAGATAAGCGCGCAAAGGAAGCAGCTTATGCTGCTGAATTACAAGCTGACGAAGTTCGTAAATTTAGTGAACAAACGGAAGCTTTGCAGGCTTTACGCAGTCA…	gblock containing A. baumannii ATCC19606 blhA and ends overlapping with sfGFP and pJMP4481 for pJMP4511 Hifi assembly
oJMP1991	GCAACGCGGTGTATCTGAAA	PCR GO593_07290 gene from A. baumannii ATCC19606 genomic DNA for pJMP4461 Hifi assembly; primer 1
oJMP1992	CAGGTCGACTCTAGAGGATCCTTATTATCTGCGTTTAATCACAATAGAGTCA	PCR GO593_07290 gene from A. baumannii ATCC19606 genomic DNA for pJMP4461 Hifi assembly; primer 2
oJMP1983	GCAGCACACAGGAAACAGACCATGTTAGAACAATTACAGCGTCTACA	PCR smc2 gene from A. baumannii ATCC19606 genomic DNA for pJMP4513 or pJMP4457 construction; primer 1
oJMP2320	CTTGCATGCCTGCAGGTCGACTCTAGAGGATCCTTACACTCATGATTGTGTCTCCTC	PCR smc2 gene from A. baumannii ATCC19606 genomic DNA for pJMP4513 construction; primer 2
oJMP1984	GATTGTGTCTCCTCACCAGC	PCR smc2 gene from A. baumannii ATCC19606 genomic DNA for pJMP4457 construction; primer 2
oJMP1985	GCTGGTGAGGAGACACAATCAGGCTCAGGCTCAATGAGCAAAGGAGAAGAACTTTTCA	PCR sfgfp from pJMP2768 for pJMP4457 Hifi assembly; primer 1
oJMP1986	CCTGCAGGTCGACTCTAGAGGATCCTTATTATTTGTAGAGCTCATCCATGCC	PCR sfgfp from pJMP2768 for pJMP4457 Hifi assembly; primer 2
oJMP2319	GCACATCAGCAGCACACAG	PCR sfgfp from pJMP4461 for pJMP4511 Hifi assembly; primer 1
oJMP2318	GCCTGAGCCTTTGTAGAGC	PCR sfgfp from pJMP4461 for pJMP4511 Hifi assembly; primer 2
oJMP1989	CAGCACACAGGAAACAGACCATGAGCAAAGGAGAAGAACTTTTCA	PCR sfgfp from pJMP2768 for pJMP4461 Hifi assembly; primer 1
oJMP1990	TTTCAGATACACCGCGTTGCGTTTTGCCAAACACTGAGCCTGAGCCTTTGTAGAGCTCATCCATGCC	PCR sfgfp from pJMP2768 for pJMP4461 Hifi assembly; primer 2
1Sequences are 5' to 3'
References
1	Bacon EE, Tran JS, Nadig N, Peters JM. Modular, inducible, and titratable expression systems for Escherichia coli and Acinetobacter baumannii. Microbiol Spectr. 2024;12: e0130624. doi:10.1128/spectrum.01306-24
