# Supplementary material for: Chemical genomics informs antibiotic and essential gene function in Acinetobacter baumannii
Source: PLoS Genet. 2025 Mar 28;21(3):e1011642. doi: 10.1371/journal.pgen.1011642 (PMC11975115; doi:10.1371/journal.pgen.1011642)
Supplement: S5 Table — (XLSX) [file pgen.1011642.s020.xlsx]

## Sheet: Guide-level results
Table S5: Guide-level results
ATCC19606 locus tag	A. baumannii ATCC19606 locus tag containing the spacer target
unique name	Gene name or unique name used to identify genomic feature
left	Genomic coordinate of beginning of spacer (chromosome accession no. CP046654.1)
right	Genomic coordinate of end of spacer (chromosome accession no. CP046654.1)
strand	Positive or negative strand
spacer	sgRNA sequence
type	Targeting specificity [control, perfect, or mismatch]
condition	Comparison between an experimental condition and the corresponding control (mock treatment)
LFC	Log2 fold change adjusted such that controls are 0
FDR	False discovery rate as reported by edgeR
AB19606 locus tag	unique name	left	right	strand	spacer	type	condition	LFC	FDR
GO593_00115	tsaD	17306	18317	-	AAGGAATAAGCTGACGAACA	mismatch	acriflavine_T2_7 - none_T2_5	-0.0448377	0.863885
GO593_00115	tsaD	17306	18317	-	AAGGAATAAGCTTACCAACA	mismatch	acriflavine_T2_7 - none_T2_5	-0.119389	0.715782
GO593_00115	tsaD	17306	18317	-	AAGGAATAAGCTTGCGAACA	mismatch	acriflavine_T2_7 - none_T2_5	0.0306704	0.450574
GO593_00115	tsaD	17306	18317	-	ATTCGGCATGAAGTGTTATC	mismatch	acriflavine_T2_7 - none_T2_5	0.114098	0.399777
GO593_00115	tsaD	17306	18317	-	ATTCGGCATGAAGTTTTATA	mismatch	acriflavine_T2_7 - none_T2_5	0.111593	0.104046
GO593_00115	tsaD	17306	18317	-	ATTCGGCCTGAAGTTTTATC	mismatch	acriflavine_T2_7 - none_T2_5	-0.112875	0.688662
GO593_00115	tsaD	17306	18317	-	TGGTCACGAGAAGCTAACAC	mismatch	acriflavine_T2_7 - none_T2_5	0.184299	0.0343096
GO593_00115	tsaD	17306	18317	-	TGGTCACGAGAAGCTAACTA	mismatch	acriflavine_T2_7 - none_T2_5	0.470003	4.58003e-05
GO593_00115	tsaD	17306	18317	-	TGGTCACGAGTAGCTAACTC	mismatch	acriflavine_T2_7 - none_T2_5	-0.141319	0.797003
GO593_00115	tsaD	17306	18317	-	TGGTCGCGAGAAGCTAACTC	mismatch	acriflavine_T2_7 - none_T2_5	-0.0543949	0.968849
GO593_00115	tsaD	17306	18317	-	AAGGAATAAGCTTACGAACA	perfect	acriflavine_T2_7 - none_T2_5	-0.816781	0.000459382
GO593_00115	tsaD	17306	18317	-	ATTCGGCATGAAGTTTTATC	perfect	acriflavine_T2_7 - none_T2_5	0.469629	0.010939
GO593_00115	tsaD	17306	18317	-	TGGTCACGAGAAGCTAACTC	perfect	acriflavine_T2_7 - none_T2_5	0.0614398	0.546193
GO593_00115	tsaD	17306	18317	-	TTAACGCTCCCATTAAACCC	perfect	acriflavine_T2_7 - none_T2_5	-0.257587	0.736287
GO593_00120	rpsU	18462	18678	+	ATTCGCGAGCCAATTTCTAT	mismatch	acriflavine_T2_7 - none_T2_5	-0.140729	0.742832
GO593_00120	rpsU	18462	18678	+	ATTCGCGAGCCAATTTCTTC	mismatch	acriflavine_T2_7 - none_T2_5	-0.238849	0.131911
GO593_00120	rpsU	18462	18678	+	ATTCGCGAGCCGATTTCTTT	mismatch	acriflavine_T2_7 - none_T2_5	-0.722985	0.000415746
GO593_00120	rpsU	18462	18678	+	CCTTCTTTCAACTTAACTTC	mismatch	acriflavine_T2_7 - none_T2_5	-0.0490328	0.866747
GO593_00120	rpsU	18462	18678	+	CCTTCTTTCAACTTAACTTT	mismatch	acriflavine_T2_7 - none_T2_5	0.523584	6.96824e-12
GO593_00120	rpsU	18462	18678	+	CCTTCTTTCAACTTAAGTTG	mismatch	acriflavine_T2_7 - none_T2_5	-0.25306	0.321924
GO593_00120	rpsU	18462	18678	+	CCTTCTTTCAACTTACCTTG	mismatch	acriflavine_T2_7 - none_T2_5	-0.480971	0.245496
GO593_00120	rpsU	18462	18678	+	GTGCGCTTACGTTCTTGAGT	mismatch	acriflavine_T2_7 - none_T2_5	-2.46621	2.53891e-10
GO593_00120	rpsU	18462	18678	+	TTGCGCTTACGTTCTTGGGT	mismatch	acriflavine_T2_7 - none_T2_5	-1.18005	0.000796637
GO593_00120	rpsU	18462	18678	+	TTTCGCTTACGTTCTTGAGT	mismatch	acriflavine_T2_7 - none_T2_5	-0.683155	0.00375698
GO593_00120	rpsU	18462	18678	+	ATTCGCGAGCCAATTTCTTT	perfect	acriflavine_T2_7 - none_T2_5	-1.29984	3.80508e-07
GO593_00120	rpsU	18462	18678	+	CCTTCTTTCAACTTAACTTG	perfect	acriflavine_T2_7 - none_T2_5	-1.07643	0.0403547
GO593_00120	rpsU	18462	18678	+	CGACGGATAGCTACGTCAAC	perfect	acriflavine_T2_7 - none_T2_5	-0.573881	0.208841
GO593_00120	rpsU	18462	18678	+	TTGCGCTTACGTTCTTGAGT	perfect	acriflavine_T2_7 - none_T2_5	-1.35118	9.02879e-05
GO593_00140	GO593_00140	21796	22447	-	AAAGCAGGAACATCTATGGG	mismatch	acriflavine_T2_7 - none_T2_5	-0.0792714	0.939543
GO593_00140	GO593_00140	21796	22447	-	AGTACGGTAATTGACTCATG	mismatch	acriflavine_T2_7 - none_T2_5	0.351037	0.0627929
GO593_00140	GO593_00140	21796	22447	-	CTGATCTCGACACAGAGTGT	mismatch	acriflavine_T2_7 - none_T2_5	-0.261402	0.843176
GO593_00140	GO593_00140	21796	22447	-	CTGATCTCGCCACAGAGTAT	mismatch	acriflavine_T2_7 - none_T2_5	0.0247472	0.517458
GO593_00140	GO593_00140	21796	22447	-	CTGATCTCGCCACAGCGTGT	mismatch	acriflavine_T2_7 - none_T2_5	0.432212	0.509646
GO593_00140	GO593_00140	21796	22447	-	GGTACGCTAATTGACTCATG	mismatch	acriflavine_T2_7 - none_T2_5	-0.013577	0.648069
GO593_00140	GO593_00140	21796	22447	-	GGTACGGTAATTGACTCACG	mismatch	acriflavine_T2_7 - none_T2_5	0.44762	0.00076165
GO593_00140	GO593_00140	21796	22447	-	GGTACGGTAATTGACTCATA	mismatch	acriflavine_T2_7 - none_T2_5	0.230581	0.00394773
GO593_00140	GO593_00140	21796	22447	-	GGTACGGTAATTGACTCATC	mismatch	acriflavine_T2_7 - none_T2_5	-0.0198388	0.677694
GO593_00140	GO593_00140	21796	22447	-	GGTAGGGTAATTGACTCATG	mismatch	acriflavine_T2_7 - none_T2_5	-0.0109948	0.697286
GO593_00140	GO593_00140	21796	22447	-	AAAGCAGGAACATCTATGGT	perfect	acriflavine_T2_7 - none_T2_5	-0.220517	0.52599
GO593_00140	GO593_00140	21796	22447	-	CTGATCTCGCCACAGAGTGT	perfect	acriflavine_T2_7 - none_T2_5	0.698239	0.20165
GO593_00140	GO593_00140	21796	22447	-	GGTACGGTAATTGACTCATG	perfect	acriflavine_T2_7 - none_T2_5	0.206349	0.0054168
GO593_00140	GO593_00140	21796	22447	-	TTTTGGCACACTTGTGTTCT	perfect	acriflavine_T2_7 - none_T2_5	-0.747077	0.789091
GO593_00180	gpsA	29923	30997	-	ATTAATTTCTTCTGCTGTCT	mismatch	acriflavine_T2_7 - none_T2_5	-0.209657	0.473205
GO593_00180	gpsA	29923	30997	-	ATTAATTTCTTCTGCTGTTA	mismatch	acriflavine_T2_7 - none_T2_5	-0.0258906	0.883713
GO593_00180	gpsA	29923	30997	-	GGCATCACCAATCCAGATCA	mismatch	acriflavine_T2_7 - none_T2_5	0.878365	6.80749e-07
GO593_00180	gpsA	29923	30997	-	GGCATCACGAATCAAGATCA	mismatch	acriflavine_T2_7 - none_T2_5	-0.0585208	0.973352
GO593_00180	gpsA	29923	30997	-	GGCATTACGAATCCAGATCA	mismatch	acriflavine_T2_7 - none_T2_5	1.38525	8.77895e-10
GO593_00180	gpsA	29923	30997	-	GTCTTTTTATCGACCGCAAC	mismatch	acriflavine_T2_7 - none_T2_5	1.86075	8.04775e-06
GO593_00180	gpsA	29923	30997	-	GTTTTTTTATCGACCCCAAC	mismatch	acriflavine_T2_7 - none_T2_5	-0.250255	0.498369
GO593_00180	gpsA	29923	30997	-	GTTTTTTTATCGACCGCAAA	mismatch	acriflavine_T2_7 - none_T2_5	-0.22248	0.167382
GO593_00180	gpsA	29923	30997	-	GTTTTTTTATCGAGCGCAAC	mismatch	acriflavine_T2_7 - none_T2_5	0.236594	0.00305164
GO593_00180	gpsA	29923	30997	-	GTTTTTTTATCGGCCGCAAC	mismatch	acriflavine_T2_7 - none_T2_5	1.47726	2.15562e-05
GO593_00180	gpsA	29923	30997	-	AAAGCTACCGCCCCCTAAAA	perfect	acriflavine_T2_7 - none_T2_5	3.53415	1.48419e-06
GO593_00180	gpsA	29923	30997	-	ATTAATTTCTTCTGCTGTTT	perfect	acriflavine_T2_7 - none_T2_5	-0.687476	0.00104172
GO593_00180	gpsA	29923	30997	-	GGCATCACGAATCCAGATCA	perfect	acriflavine_T2_7 - none_T2_5	1.30474	1.00368e-08
GO593_00180	gpsA	29923	30997	-	GTTTTTTTATCGACCGCAAC	perfect	acriflavine_T2_7 - none_T2_5	3.36574	3.20985e-08
GO593_00210	rpoH	34449	35316	+	CAGTACTCATATATGCACCA	mismatch	acriflavine_T2_7 - none_T2_5	-1.29861	0.000158943
GO593_00210	rpoH	34449	35316	+	CCGGGCCCAGACAATGACAG	mismatch	acriflavine_T2_7 - none_T2_5	-0.806267	0.0517371
GO593_00210	rpoH	34449	35316	+	CCGGGCGCAGACAATGCCAG	mismatch	acriflavine_T2_7 - none_T2_5	-1.1566	0.00354448
GO593_00210	rpoH	34449	35316	+	TCGTGCTCAGCCGTTAAAAT	mismatch	acriflavine_T2_7 - none_T2_5	-0.465237	0.226584
GO593_00210	rpoH	34449	35316	+	TCTTGCTCAGCCGTTAAAAC	mismatch	acriflavine_T2_7 - none_T2_5	0.0980325	0.520513
GO593_00210	rpoH	34449	35316	+	TCTTGCTCAGCCGTTAAATT	mismatch	acriflavine_T2_7 - none_T2_5	0.121214	0.322978
GO593_00210	rpoH	34449	35316	+	TCTTTGCGGCATCAAGATCT	mismatch	acriflavine_T2_7 - none_T2_5	-0.787756	0.165097
GO593_00210	rpoH	34449	35316	+	TTTTTGCGCCATCAAGATCT	mismatch	acriflavine_T2_7 - none_T2_5	-1.00888	0.000205738
GO593_00210	rpoH	34449	35316	+	TTTTTGCGGCATCAAGATAT	mismatch	acriflavine_T2_7 - none_T2_5	-0.323751	0.434688
GO593_00210	rpoH	34449	35316	+	TTTTTGCGGCATCACGATCT	mismatch	acriflavine_T2_7 - none_T2_5	-0.109036	0.841969
GO593_00210	rpoH	34449	35316	+	CAGTACTGATATATGCACCA	perfect	acriflavine_T2_7 - none_T2_5	-1.77011	0.0012887
GO593_00210	rpoH	34449	35316	+	CCGGGCGCAGACAATGACAG	perfect	acriflavine_T2_7 - none_T2_5	-0.800043	0.212297
GO593_00210	rpoH	34449	35316	+	TCTTGCTCAGCCGTTAAAAT	perfect	acriflavine_T2_7 - none_T2_5	-1.20688	0.000554144
GO593_00210	rpoH	34449	35316	+	TTTTTGCGGCATCAAGATCT	perfect	acriflavine_T2_7 - none_T2_5	-1.26865	0.0120313
GO593_00260	aroA	42504	44775	-	AATGCAACTATTTTAAATAG	mismatch	acriflavine_T2_7 - none_T2_5	0.0809093	0.553873
GO593_00260	aroA	42504	44775	-	AATGCAACTTTTTTAAATAA	mismatch	acriflavine_T2_7 - none_T2_5	-0.213827	0.114293
GO593_00260	aroA	42504	44775	-	AATGCAACTTTTTTAAATAT	mismatch	acriflavine_T2_7 - none_T2_5	0.111213	0.20405
GO593_00260	aroA	42504	44775	-	AATGCAACTTTTTTAAATTG	mismatch	acriflavine_T2_7 - none_T2_5	0.0433091	0.330848
GO593_00260	aroA	42504	44775	-	ATTCACAGCTTCTACAGGAT	mismatch	acriflavine_T2_7 - none_T2_5	-0.833822	0.209788
GO593_00260	aroA	42504	44775	-	ATTGTCGTTTCTGACAAATA	mismatch	acriflavine_T2_7 - none_T2_5	-0.0303832	0.894727
GO593_00260	aroA	42504	44775	-	TTGAGTGGCCCGCACTGGCA	mismatch	acriflavine_T2_7 - none_T2_5	-0.21315	0.666369
GO593_00260	aroA	42504	44775	-	TTGAGTGGCGCGCACCGGCA	mismatch	acriflavine_T2_7 - none_T2_5	0.599083	0.0024698
GO593_00260	aroA	42504	44775	-	TTGAGTGGCGCGCACTGTCA	mismatch	acriflavine_T2_7 - none_T2_5	-0.258973	0.47891
GO593_00260	aroA	42504	44775	-	TTTCACAGCTTCTACAGGCT	mismatch	acriflavine_T2_7 - none_T2_5	0.665854	0.0642686
GO593_00260	aroA	42504	44775	-	AATGCAACTTTTTTAAATAG	perfect	acriflavine_T2_7 - none_T2_5	-0.262061	0.6184
GO593_00260	aroA	42504	44775	-	ATTGTGGTTTCTGACAAATA	perfect	acriflavine_T2_7 - none_T2_5	-0.0859818	0.969861
GO593_00260	aroA	42504	44775	-	TTGAGTGGCGCGCACTGGCA	perfect	acriflavine_T2_7 - none_T2_5	-0.00673826	0.718022
GO593_00260	aroA	42504	44775	-	TTTCACAGCTTCTACAGGAT	perfect	acriflavine_T2_7 - none_T2_5	0.153752	0.62167
GO593_00295	ppnK	51786	52695	-	AATTAACCCGACGTGTCTGA	mismatch	acriflavine_T2_7 - none_T2_5	-0.139878	0.691993
GO593_00295	ppnK	51786	52695	-	AATTAACCCGACGTTTTTGA	mismatch	acriflavine_T2_7 - none_T2_5	-0.474705	0.0093565
GO593_00295	ppnK	51786	52695	-	CAGTTTCCTGATCAAAAAGG	mismatch	acriflavine_T2_7 - none_T2_5	-0.452412	0.00561903
GO593_00295	ppnK	51786	52695	-	CAGTTTCCTGATCAAAAATC	mismatch	acriflavine_T2_7 - none_T2_5	-0.00601722	0.684388
GO593_00295	ppnK	51786	52695	-	CAGTTTCCTGATCAAATATG	mismatch	acriflavine_T2_7 - none_T2_5	-0.52861	0.0399682
GO593_00295	ppnK	51786	52695	-	CAGTTTCCTGCTCAAAAATG	mismatch	acriflavine_T2_7 - none_T2_5	-0.334453	0.249685
GO593_00295	ppnK	51786	52695	-	TATTAACCCGACGTTTCTGA	mismatch	acriflavine_T2_7 - none_T2_5	-1.13253	0.0739561
GO593_00295	ppnK	51786	52695	-	TCTACAACTGATGATTTAAC	mismatch	acriflavine_T2_7 - none_T2_5	-0.742914	0.0345924
GO593_00295	ppnK	51786	52695	-	TCTACAACTGATGATTTATA	mismatch	acriflavine_T2_7 - none_T2_5	-0.625774	0.0200897
GO593_00295	ppnK	51786	52695	-	TTAGGCCTAATCTTAGCAAA	mismatch	acriflavine_T2_7 - none_T2_5	-1.0913	0.000230298
GO593_00295	ppnK	51786	52695	-	AATTAACCCGACGTTTCTGA	perfect	acriflavine_T2_7 - none_T2_5	-0.182045	0.859781
GO593_00295	ppnK	51786	52695	-	CAGTTTCCTGATCAAAAATG	perfect	acriflavine_T2_7 - none_T2_5	-0.766547	6.54329e-06
GO593_00295	ppnK	51786	52695	-	TCTACAACTGATGATTTATC	perfect	acriflavine_T2_7 - none_T2_5	0.250363	0.469892
GO593_00295	ppnK	51786	52695	-	TTAGGCCTAAACTTAGCAAA	perfect	acriflavine_T2_7 - none_T2_5	-1.42941	3.85931e-05
GO593_00350	fpr	63864	64644	+	ATCGAATATGCGCGCATTAA	mismatch	acriflavine_T2_7 - none_T2_5	-0.972897	2.60701e-05
GO593_00350	fpr	63864	64644	+	CCATGAACCAATGTACCTGT	mismatch	acriflavine_T2_7 - none_T2_5	-2.5143	0.000113684
GO593_00350	fpr	63864	64644	+	TCATGAAACAATGTACCTGT	mismatch	acriflavine_T2_7 - none_T2_5	-1.45068	6.20664e-05
GO593_00350	fpr	63864	64644	+	TCATGAACCAATGTACCTGA	mismatch	acriflavine_T2_7 - none_T2_5	0.00721319	0.534281
GO593_00350	fpr	63864	64644	+	TCATGAACCAATGTACCTGG	mismatch	acriflavine_T2_7 - none_T2_5	-0.0976628	0.863882
GO593_00350	fpr	63864	64644	+	TCATGAACGAATGTACCTGT	mismatch	acriflavine_T2_7 - none_T2_5	-2.10825	5.53683e-06
GO593_00350	fpr	63864	64644	+	TGAAAAGGGTGTCATTCCAC	mismatch	acriflavine_T2_7 - none_T2_5	0.199602	0.281322
GO593_00350	fpr	63864	64644	+	TTTTACAAAATCGAAGTTAA	mismatch	acriflavine_T2_7 - none_T2_5	-0.0157215	0.759405
GO593_00350	fpr	63864	64644	+	TTTTGCAAAATCCAAGTTAA	mismatch	acriflavine_T2_7 - none_T2_5	0.237562	0.101847
GO593_00350	fpr	63864	64644	+	TTTTGCAAAATCGAGGTTAA	mismatch	acriflavine_T2_7 - none_T2_5	-0.361528	0.514011
GO593_00350	fpr	63864	64644	+	ATCGAATATGCACGCATTAA	perfect	acriflavine_T2_7 - none_T2_5	-0.812668	0.0020776
GO593_00350	fpr	63864	64644	+	TCATGAACCAATGTACCTGT	perfect	acriflavine_T2_7 - none_T2_5	-1.92984	0.000167453
GO593_00350	fpr	63864	64644	+	TGAAAAGGGTGTCATTCCAG	perfect	acriflavine_T2_7 - none_T2_5	-1.63586	1.14292e-06
GO593_00350	fpr	63864	64644	+	TTTTGCAAAATCGAAGTTAA	perfect	acriflavine_T2_7 - none_T2_5	-0.197672	0.791231
GO593_00420	glyA	79968	81222	-	AAATTCAGAAACGGAAATAT	mismatch	acriflavine_T2_7 - none_T2_5	-0.748573	0.161746
GO593_00420	glyA	79968	81222	-	AAATTCAGAAATGGAAATAA	mismatch	acriflavine_T2_7 - none_T2_5	0.218542	0.0113357
GO593_00420	glyA	79968	81222	-	AAATTCAGAAATGGAAATAG	mismatch	acriflavine_T2_7 - none_T2_5	-0.117267	0.770448
GO593_00420	glyA	79968	81222	-	AAATTCAGAAATGGAACTAT	mismatch	acriflavine_T2_7 - none_T2_5	-1.02041	2.03808e-05
GO593_00420	glyA	79968	81222	-	AAATTCAGAAATGTAAATAT	mismatch	acriflavine_T2_7 - none_T2_5	0.102951	0.263529
GO593_00420	glyA	79968	81222	-	CACAAAAAAGTTCTTTAGCA	mismatch	acriflavine_T2_7 - none_T2_5	-0.0739893	0.99022
GO593_00420	glyA	79968	81222	-	CCGCCATAATAGCGTTTGCG	mismatch	acriflavine_T2_7 - none_T2_5	-0.128837	0.766013
GO593_00420	glyA	79968	81222	-	CCGCCATAATATCGTTTGCC	mismatch	acriflavine_T2_7 - none_T2_5	0.114105	0.454771
GO593_00420	glyA	79968	81222	-	CCGCCGTAATAGCGTTTGCC	mismatch	acriflavine_T2_7 - none_T2_5	-0.173105	0.330848
GO593_00420	glyA	79968	81222	-	CCTTGCGCTTCCATTACCGG	mismatch	acriflavine_T2_7 - none_T2_5	-0.306286	0.328923
GO593_00420	glyA	79968	81222	-	AAATTCAGAAATGGAAATAT	perfect	acriflavine_T2_7 - none_T2_5	-0.100396	0.961641
GO593_00420	glyA	79968	81222	-	CACCAAAAAGTTCTTTAGCA	perfect	acriflavine_T2_7 - none_T2_5	-0.000383502	0.637747
GO593_00420	glyA	79968	81222	-	CCGCCATAATAGCGTTTGCC	perfect	acriflavine_T2_7 - none_T2_5	-0.103613	0.862556
GO593_00420	glyA	79968	81222	-	CCTTGCGCTTCCATTACCGC	perfect	acriflavine_T2_7 - none_T2_5	-0.0896251	0.967123
GO593_00515	GO593_00515	98898	99165	+	AATAATTCTTTGAGCATGCT	mismatch	acriflavine_T2_7 - none_T2_5	-0.071144	1
GO593_00515	GO593_00515	98898	99165	+	AATAATTCTTTGAGCTTCCT	mismatch	acriflavine_T2_7 - none_T2_5	0.345083	0.0461466
GO593_00515	GO593_00515	98898	99165	+	AATAATTCTTTGAGCTTGCG	mismatch	acriflavine_T2_7 - none_T2_5	-0.071144	1
GO593_00515	GO593_00515	98898	99165	+	GGATTTTCTCATTTATATAA	mismatch	acriflavine_T2_7 - none_T2_5	0.121485	0.439203
GO593_00515	GO593_00515	98898	99165	+	GGATTTTCTCATTTATATCC	mismatch	acriflavine_T2_7 - none_T2_5	0.0461805	0.576974
GO593_00515	GO593_00515	98898	99165	+	GGATTTTCTTATTTATATCA	mismatch	acriflavine_T2_7 - none_T2_5	0.704249	1.75698e-05
GO593_00515	GO593_00515	98898	99165	+	TAAGCTTCATAACTTCATTT	mismatch	acriflavine_T2_7 - none_T2_5	-0.076664	0.990126
GO593_00515	GO593_00515	98898	99165	+	TAAGCTTTATAACTTCAGTT	mismatch	acriflavine_T2_7 - none_T2_5	0.197517	0.914879
GO593_00515	GO593_00515	98898	99165	+	TTGACAATAATCTTTAGCCA	mismatch	acriflavine_T2_7 - none_T2_5	-0.071144	1
GO593_00515	GO593_00515	98898	99165	+	TTGAGGATAATCTTTAGCCA	mismatch	acriflavine_T2_7 - none_T2_5	-0.071144	1
GO593_00515	GO593_00515	98898	99165	+	AATAATTCTTTGAGCTTGCT	perfect	acriflavine_T2_7 - none_T2_5	3.22954	0.355968
GO593_00515	GO593_00515	98898	99165	+	GGATTTTCTCATTTATATCA	perfect	acriflavine_T2_7 - none_T2_5	0.260944	0.17399
GO593_00515	GO593_00515	98898	99165	+	TAAGCTTCATAACTTCAGTT	perfect	acriflavine_T2_7 - none_T2_5	0.0154179	0.95113
GO593_00515	GO593_00515	98898	99165	+	TTGAGAATAATCTTTAGCCA	perfect	acriflavine_T2_7 - none_T2_5	-0.071144	1
GO593_00865	tsf	142042	142918	-	CCATCATTGCAAGACCAGTG	mismatch	acriflavine_T2_7 - none_T2_5	0.477118	0.546955
GO593_00865	tsf	142042	142918	-	GGATTTTCGCACGACGAACT	mismatch	acriflavine_T2_7 - none_T2_5	-0.0261199	0.876909
GO593_00865	tsf	142042	142918	-	TACGAGCTTCTTCAACTGCT	mismatch	acriflavine_T2_7 - none_T2_5	0.0642455	0.198279
GO593_00865	tsf	142042	142918	-	TACGAGCTTCTTCAATTGAT	mismatch	acriflavine_T2_7 - none_T2_5	0.404231	0.000656831
GO593_00865	tsf	142042	142918	-	TAGCTTCACCAGATTTACGA	mismatch	acriflavine_T2_7 - none_T2_5	-0.133253	0.742396
GO593_00865	tsf	142042	142918	-	TAGCTTGACCAGAGTTACGA	mismatch	acriflavine_T2_7 - none_T2_5	0.101636	0.314771
GO593_00865	tsf	142042	142918	-	TAGCTTGACCAGATATACGA	mismatch	acriflavine_T2_7 - none_T2_5	0.0986403	0.228394
GO593_00865	tsf	142042	142918	-	TAGCTTGACCAGATTTAAGA	mismatch	acriflavine_T2_7 - none_T2_5	0.015764	0.400377
GO593_00865	tsf	142042	142918	-	TAGCTTGACCAGATTTACTA	mismatch	acriflavine_T2_7 - none_T2_5	0.0297311	0.368529
GO593_00865	tsf	142042	142918	-	TAGCTTGACCTGATTTACGA	mismatch	acriflavine_T2_7 - none_T2_5	-0.096637	0.932844
GO593_00865	tsf	142042	142918	-	CCATCATTGCAAGACCAGTA	perfect	acriflavine_T2_7 - none_T2_5	0.892197	0.367473
GO593_00865	tsf	142042	142918	-	CGATTTTCGCACGACGAACT	perfect	acriflavine_T2_7 - none_T2_5	0.00920956	0.788833
GO593_00865	tsf	142042	142918	-	TACGAGCTTCTTCAACTGAT	perfect	acriflavine_T2_7 - none_T2_5	-2.5397	0.0033903
GO593_00865	tsf	142042	142918	-	TAGCTTGACCAGATTTACGA	perfect	acriflavine_T2_7 - none_T2_5	-0.35746	0.473842
GO593_00870	rpsB	143055	143808	-	ACGCAGGAACAGTGTGCTCG	mismatch	acriflavine_T2_7 - none_T2_5	-0.341037	0.0227507
GO593_00870	rpsB	143055	143808	-	ACGCAGGAACATTGTGCTCA	mismatch	acriflavine_T2_7 - none_T2_5	-0.0373272	0.89896
GO593_00870	rpsB	143055	143808	-	AGTACGCACCTGCTTGAAGA	mismatch	acriflavine_T2_7 - none_T2_5	-0.700496	0.0156066
GO593_00870	rpsB	143055	143808	-	AGTGCGCACCGGCTTGAAGA	mismatch	acriflavine_T2_7 - none_T2_5	-0.988253	0.00191928
GO593_00870	rpsB	143055	143808	-	AGTGCGCACCTGCTTGACGA	mismatch	acriflavine_T2_7 - none_T2_5	0.0147923	0.66778
GO593_00870	rpsB	143055	143808	-	AGTGCGTACCTGCTTGAAGA	mismatch	acriflavine_T2_7 - none_T2_5	-1.34985	0.000172857
GO593_00870	rpsB	143055	143808	-	TGTACTTTTTGCTTGCTAAT	mismatch	acriflavine_T2_7 - none_T2_5	-0.0728234	0.997379
GO593_00870	rpsB	143055	143808	-	TGTTCTTTTTGCTTGCTAGT	mismatch	acriflavine_T2_7 - none_T2_5	-0.147058	0.540272
GO593_00870	rpsB	143055	143808	-	TGTTCTTTTTGCTTTCTAAT	mismatch	acriflavine_T2_7 - none_T2_5	0.0726361	0.400941
GO593_00870	rpsB	143055	143808	-	TTGGGTTCCAGAAACGAGTG	mismatch	acriflavine_T2_7 - none_T2_5	0.0725323	0.614219
GO593_00870	rpsB	143055	143808	-	ACGCAGGAACAGTGTGCTCA	perfect	acriflavine_T2_7 - none_T2_5	-0.110136	0.843413
GO593_00870	rpsB	143055	143808	-	AGTGCGCACCTGCTTGAAGA	perfect	acriflavine_T2_7 - none_T2_5	-1.24749	0.00821796
GO593_00870	rpsB	143055	143808	-	TGTTCTTTTTGCTTGCTAAT	perfect	acriflavine_T2_7 - none_T2_5	-0.35193	0.114962
GO593_00870	rpsB	143055	143808	-	TTGGGTTCCAGAAACGAGTT	perfect	acriflavine_T2_7 - none_T2_5	-1.18121	3.00752e-05
GO593_00945	cca	164804	166043	+	ACAGGGAAATCTTTGCGTAC	mismatch	acriflavine_T2_7 - none_T2_5	-0.110648	0.87476
GO593_00945	cca	164804	166043	+	ACATAGTCTTGTTCTTGATA	mismatch	acriflavine_T2_7 - none_T2_5	-0.298704	0.582918
GO593_00945	cca	164804	166043	+	ACATAGTCTTTTACTTGATA	mismatch	acriflavine_T2_7 - none_T2_5	-0.222745	0.326485
GO593_00945	cca	164804	166043	+	CCTTGGGCAAGCATGTGTTC	mismatch	acriflavine_T2_7 - none_T2_5	-0.528271	0.11316
GO593_00945	cca	164804	166043	+	CCTTGGGCTAGCATGTGTTC	mismatch	acriflavine_T2_7 - none_T2_5	0.109489	0.42841
GO593_00945	cca	164804	166043	+	CTTTGGGCGAGCATGTGTTC	mismatch	acriflavine_T2_7 - none_T2_5	-0.147118	0.935131
GO593_00945	cca	164804	166043	+	GCGTATTCTTCTTGGGTTTC	mismatch	acriflavine_T2_7 - none_T2_5	0.4698	5.52134e-05
GO593_00945	cca	164804	166043	+	GCGTATTCTTCTTTGGTTCC	mismatch	acriflavine_T2_7 - none_T2_5	0.155541	0.133971
GO593_00945	cca	164804	166043	+	GCGTATTCTTCTTTGGTTGC	mismatch	acriflavine_T2_7 - none_T2_5	0.107977	0.0385526
GO593_00945	cca	164804	166043	+	GCGTATTCTTCTTTGGTTTA	mismatch	acriflavine_T2_7 - none_T2_5	0.100713	0.448625
GO593_00945	cca	164804	166043	+	ACAGGGAAATCTTTGCCTAC	perfect	acriflavine_T2_7 - none_T2_5	-0.245545	0.383053
GO593_00945	cca	164804	166043	+	ACATAGTCTTTTTCTTGATA	perfect	acriflavine_T2_7 - none_T2_5	0.498548	0.305675
GO593_00945	cca	164804	166043	+	CCTTGGGCGAGCATGTGTTC	perfect	acriflavine_T2_7 - none_T2_5	-0.42249	0.236466
GO593_00945	cca	164804	166043	+	GCGTATTCTTCTTTGGTTTC	perfect	acriflavine_T2_7 - none_T2_5	-0.24281	0.236655
GO593_00995	ubiA	171787	172666	-	AACCAAAGTGCCCACATGGT	mismatch	acriflavine_T2_7 - none_T2_5	-0.285591	0.084776
GO593_00995	ubiA	171787	172666	-	ACCCAAAGTGCCCACAGGGT	mismatch	acriflavine_T2_7 - none_T2_5	-0.0750749	0.984767
GO593_00995	ubiA	171787	172666	-	ACCCAAAGTGCCCACATGGG	mismatch	acriflavine_T2_7 - none_T2_5	0.475424	0.0701344
GO593_00995	ubiA	171787	172666	-	ACCCAAAGTGCCCACATGTT	mismatch	acriflavine_T2_7 - none_T2_5	-0.188215	0.416025
GO593_00995	ubiA	171787	172666	-	ACGAATAAAATACCTAAATA	mismatch	acriflavine_T2_7 - none_T2_5	0.124434	0.130218
GO593_00995	ubiA	171787	172666	-	ACGAATAAAATACCTAAATC	mismatch	acriflavine_T2_7 - none_T2_5	0.0346572	0.451409
GO593_00995	ubiA	171787	172666	-	ACGATCAGCAAAGGCATTAA	mismatch	acriflavine_T2_7 - none_T2_5	-0.838129	6.70978e-05
GO593_00995	ubiA	171787	172666	-	ACGATCAGCAAAGTCATTTA	mismatch	acriflavine_T2_7 - none_T2_5	-0.486932	0.0027299
GO593_00995	ubiA	171787	172666	-	ACGATCAGCAGAGTCATTAA	mismatch	acriflavine_T2_7 - none_T2_5	-1.35526	6.90223e-07
GO593_00995	ubiA	171787	172666	-	TACCAATTGGCGTATCAAAT	mismatch	acriflavine_T2_7 - none_T2_5	-0.696203	0.0717313
GO593_00995	ubiA	171787	172666	-	ACCCAAAGTGCCCACATGGT	perfect	acriflavine_T2_7 - none_T2_5	0.264323	0.0482221
GO593_00995	ubiA	171787	172666	-	ACGAATAAAATACCTAAATT	perfect	acriflavine_T2_7 - none_T2_5	-0.411046	0.323248
GO593_00995	ubiA	171787	172666	-	ACGATCAGCAAAGTCATTAA	perfect	acriflavine_T2_7 - none_T2_5	-1.38762	3.31571e-08
GO593_00995	ubiA	171787	172666	-	TACCAATTGGCTTATCAAAT	perfect	acriflavine_T2_7 - none_T2_5	-0.931513	0.0382461
GO593_01005	glnA	173297	174707	-	ATGAAACCAGTTTCTGCATA	mismatch	acriflavine_T2_7 - none_T2_5	0.229948	0.122225
GO593_01005	glnA	173297	174707	-	ATGAAACCAGTTTCTGGATC	mismatch	acriflavine_T2_7 - none_T2_5	0.417985	0.0398283
GO593_01005	glnA	173297	174707	-	ATGAACCCAGTTTCTGCATC	mismatch	acriflavine_T2_7 - none_T2_5	0.325299	0.190893
GO593_01005	glnA	173297	174707	-	CACTTTCTCGTATGAGTTGA	mismatch	acriflavine_T2_7 - none_T2_5	0.243714	0.476693
GO593_01005	glnA	173297	174707	-	CTGTTGGCTCAGCTAAGAAC	mismatch	acriflavine_T2_7 - none_T2_5	0.179479	0.604616
GO593_01005	glnA	173297	174707	-	CTTCATCAATAGAAGCAGCT	mismatch	acriflavine_T2_7 - none_T2_5	0.172555	0.153487
GO593_01005	glnA	173297	174707	-	CTTCATCAATAGAATAAGCT	mismatch	acriflavine_T2_7 - none_T2_5	0.333908	0.00569146
GO593_01005	glnA	173297	174707	-	CTTCATCAATAGAATCAGAT	mismatch	acriflavine_T2_7 - none_T2_5	0.578477	0.00119278
GO593_01005	glnA	173297	174707	-	CTTCATCAATAGAATCAGCC	mismatch	acriflavine_T2_7 - none_T2_5	-0.0608818	0.967141
GO593_01005	glnA	173297	174707	-	CTTCATCGATAGAATCAGCT	mismatch	acriflavine_T2_7 - none_T2_5	-2.86241	2.93147e-10
GO593_01005	glnA	173297	174707	-	ATGAAACCAGTTTCTGCATC	perfect	acriflavine_T2_7 - none_T2_5	0.132579	0.508184
GO593_01005	glnA	173297	174707	-	CACTTTCTTGTATGAGTTGA	perfect	acriflavine_T2_7 - none_T2_5	-2.34066	5.47782e-05
GO593_01005	glnA	173297	174707	-	CTGTTGGCTCAGCAAAGAAC	perfect	acriflavine_T2_7 - none_T2_5	-0.0277494	0.92451
GO593_01005	glnA	173297	174707	-	CTTCATCAATAGAATCAGCT	perfect	acriflavine_T2_7 - none_T2_5	-3.08959	6.55602e-12
GO593_01065	folE	193335	193890	+	ACAGGCGGATCTTTAAGGCC	mismatch	acriflavine_T2_7 - none_T2_5	0.420647	0.0614966
GO593_01065	folE	193335	193890	+	ACAGGCGTATCTTTATGGCC	mismatch	acriflavine_T2_7 - none_T2_5	0.399578	0.0962858
GO593_01065	folE	193335	193890	+	ACGATTAAGGACTTCACCGA	mismatch	acriflavine_T2_7 - none_T2_5	0.935424	0.091103
GO593_01065	folE	193335	193890	+	ACGATTAAGGTATTCACCGA	mismatch	acriflavine_T2_7 - none_T2_5	0.656582	0.0839814
GO593_01065	folE	193335	193890	+	ACGATTAAGGTCTTAACCGA	mismatch	acriflavine_T2_7 - none_T2_5	-0.0646926	0.979994
GO593_01065	folE	193335	193890	+	ACGATTAAGGTCTTCACCTA	mismatch	acriflavine_T2_7 - none_T2_5	-0.525884	0.0233379
GO593_01065	folE	193335	193890	+	TATTCACCAATACCATTTCA	mismatch	acriflavine_T2_7 - none_T2_5	-2.47479	1.90246e-08
GO593_01065	folE	193335	193890	+	TCTTCACCAATACTATTTCA	mismatch	acriflavine_T2_7 - none_T2_5	-0.839846	0.00019725
GO593_01065	folE	193335	193890	+	TCTTCACCTATACCATTTCA	mismatch	acriflavine_T2_7 - none_T2_5	-1.76085	2.62296e-17
GO593_01065	folE	193335	193890	+	TGATGGGAAAAAAGCATTAT	mismatch	acriflavine_T2_7 - none_T2_5	0.770242	0.0437471
GO593_01065	folE	193335	193890	+	ACAGGCGTATCTTTAAGGCC	perfect	acriflavine_T2_7 - none_T2_5	0.787879	0.0279018
GO593_01065	folE	193335	193890	+	ACGATTAAGGTCTTCACCGA	perfect	acriflavine_T2_7 - none_T2_5	0.375018	0.359718
GO593_01065	folE	193335	193890	+	TCTTCACCAATACCATTTCA	perfect	acriflavine_T2_7 - none_T2_5	-2.80512	3.31692e-20
GO593_01065	folE	193335	193890	+	TGATGGGAAAACAGCATTAT	perfect	acriflavine_T2_7 - none_T2_5	1.91419	2.1466e-05
GO593_01090	hemE	198642	199716	-	AGTCCAAGACCTAATGCGTC	mismatch	acriflavine_T2_7 - none_T2_5	-1.00124	0.197404
GO593_01090	hemE	198642	199716	-	AGTCCAAGCACTAATGCGTC	mismatch	acriflavine_T2_7 - none_T2_5	-2.19703	0.00230979
GO593_01090	hemE	198642	199716	-	AGTCCAAGCCCTAATGCGAC	mismatch	acriflavine_T2_7 - none_T2_5	-0.0749735	0.989859
GO593_01090	hemE	198642	199716	-	CAGGCAAATAACGTCCTGAT	mismatch	acriflavine_T2_7 - none_T2_5	-0.181836	0.585651
GO593_01090	hemE	198642	199716	-	CAGGCAAATAACGTCCTGCG	mismatch	acriflavine_T2_7 - none_T2_5	0.0495078	0.501834
GO593_01090	hemE	198642	199716	-	CAGGCAAATCACGTCCTGCT	mismatch	acriflavine_T2_7 - none_T2_5	-1.17187	0.000351545
GO593_01090	hemE	198642	199716	-	CATATTGGAGTCGTATCTAC	mismatch	acriflavine_T2_7 - none_T2_5	-1.40767	0.0876338
GO593_01090	hemE	198642	199716	-	CATATTGGAGTGGTATCTAA	mismatch	acriflavine_T2_7 - none_T2_5	-0.741489	0.0296034
GO593_01090	hemE	198642	199716	-	CATGTTGGAGTGGTATCTAC	mismatch	acriflavine_T2_7 - none_T2_5	1.40494	0.240745
GO593_01090	hemE	198642	199716	-	TCTAAATCATAGCGACGCAA	mismatch	acriflavine_T2_7 - none_T2_5	-0.946556	3.61686e-08
GO593_01090	hemE	198642	199716	-	AGTCCAAGCCCTAATGCGTC	perfect	acriflavine_T2_7 - none_T2_5	-0.000745762	0.9138
GO593_01090	hemE	198642	199716	-	CAGGCAAATAACGTCCTGCT	perfect	acriflavine_T2_7 - none_T2_5	-1.246	0.0146459
GO593_01090	hemE	198642	199716	-	CATATTGGAGTGGTATCTAC	perfect	acriflavine_T2_7 - none_T2_5	0.158079	0.856792
GO593_01090	hemE	198642	199716	-	TCTAAATCGTAGCGACGCAA	perfect	acriflavine_T2_7 - none_T2_5	-0.22092	0.580837
GO593_01245	efp	238788	239358	-	CGTTTCCCATGATTGAACAT	mismatch	acriflavine_T2_7 - none_T2_5	-0.451702	0.283662
GO593_01245	efp	238788	239358	-	CGTTTTCCATGATTGATCAT	mismatch	acriflavine_T2_7 - none_T2_5	0.331319	0.0516201
GO593_01245	efp	238788	239358	-	CGTTTTCCATGATTTAACAT	mismatch	acriflavine_T2_7 - none_T2_5	-0.18205	0.594818
GO593_01245	efp	238788	239358	-	CGTTTTCCATGTTTGAACAT	mismatch	acriflavine_T2_7 - none_T2_5	-0.185339	0.708364
GO593_01245	efp	238788	239358	-	GAAATCATTTGTAGAATAAA	mismatch	acriflavine_T2_7 - none_T2_5	0.341636	0.00606222
GO593_01245	efp	238788	239358	-	GAAATCATTTGTAGAATAAC	mismatch	acriflavine_T2_7 - none_T2_5	0.0431965	0.352205
GO593_01245	efp	238788	239358	-	TCAAGCATGACCTTAAGGAC	mismatch	acriflavine_T2_7 - none_T2_5	0.49881	0.115874
GO593_01245	efp	238788	239358	-	TCCAGCATGACCTTAAGGCC	mismatch	acriflavine_T2_7 - none_T2_5	0.72218	0.10417
GO593_01245	efp	238788	239358	-	TTCAACGCTTGGCCTTTACC	mismatch	acriflavine_T2_7 - none_T2_5	1.19847	0.0426625
GO593_01245	efp	238788	239358	-	TTGAACGCTTGGCCTTTCCC	mismatch	acriflavine_T2_7 - none_T2_5	0.494988	0.117174
GO593_01245	efp	238788	239358	-	CGTTTTCCATGATTGAACAT	perfect	acriflavine_T2_7 - none_T2_5	0.0072153	0.898175
GO593_01245	efp	238788	239358	-	GAAATCATTTGTAGAATAAT	perfect	acriflavine_T2_7 - none_T2_5	1.35067	1.47613e-05
GO593_01245	efp	238788	239358	-	TCAAGCATGACCTTAAGGCC	perfect	acriflavine_T2_7 - none_T2_5	1.37135	0.00425036
GO593_01245	efp	238788	239358	-	TTGAACGCTTGGCCTTTACC	perfect	acriflavine_T2_7 - none_T2_5	1.24961	0.0232216
GO593_01330	mnmA	257655	258789	+	ACGATGACACGTTGTTGCAC	mismatch	acriflavine_T2_7 - none_T2_5	0.078024	0.50742
GO593_01330	mnmA	257655	258789	+	ACGATGACAGGTTGTTGCAT	mismatch	acriflavine_T2_7 - none_T2_5	0.0172535	0.790853
GO593_01330	mnmA	257655	258789	+	ACGATGATACGTTGTTGCAT	mismatch	acriflavine_T2_7 - none_T2_5	1.49287	2.56228e-08
GO593_01330	mnmA	257655	258789	+	CCAAGAAGTGTTCGAATACC	mismatch	acriflavine_T2_7 - none_T2_5	0.157209	0.0371392
GO593_01330	mnmA	257655	258789	+	CCAAGAAGTGTTCGAATTCG	mismatch	acriflavine_T2_7 - none_T2_5	-0.27539	0.116143
GO593_01330	mnmA	257655	258789	+	CCTCCCAGTTTTTCATGAGA	mismatch	acriflavine_T2_7 - none_T2_5	-0.32657	0.0480439
GO593_01330	mnmA	257655	258789	+	TAAGAGCCCCGCAGAAACAG	mismatch	acriflavine_T2_7 - none_T2_5	0.13924	0.390312
GO593_01330	mnmA	257655	258789	+	TAAGAGCGCCGCAGAAACAT	mismatch	acriflavine_T2_7 - none_T2_5	-0.0397073	0.80109
GO593_01330	mnmA	257655	258789	+	TAAGAGCGCCGCAGAAACTG	mismatch	acriflavine_T2_7 - none_T2_5	-0.211649	0.497724
GO593_01330	mnmA	257655	258789	+	TAAGAGCGCCGCAGAATCAG	mismatch	acriflavine_T2_7 - none_T2_5	0.0172836	0.599685
GO593_01330	mnmA	257655	258789	+	ACGATGACACGTTGTTGCAT	perfect	acriflavine_T2_7 - none_T2_5	0.186458	0.37066
GO593_01330	mnmA	257655	258789	+	CCAAGAAGTGTTCGAATACG	perfect	acriflavine_T2_7 - none_T2_5	-0.0731612	0.995146
GO593_01330	mnmA	257655	258789	+	CCTCCCAGTTTTTCATGAAA	perfect	acriflavine_T2_7 - none_T2_5	-0.270285	0.248107
GO593_01330	mnmA	257655	258789	+	TAAGAGCGCCGCAGAAACAG	perfect	acriflavine_T2_7 - none_T2_5	0.354555	0.0574571
GO593_01340	purB	259591	260980	+	CAACTCCAACAATTTCCGGA	mismatch	acriflavine_T2_7 - none_T2_5	0.238001	0.00848532
GO593_01340	purB	259591	260980	+	CAACTTCAACAATTTACGGA	mismatch	acriflavine_T2_7 - none_T2_5	0.191858	0.0614994
GO593_01340	purB	259591	260980	+	CAACTTCAACAATTTCCGCA	mismatch	acriflavine_T2_7 - none_T2_5	0.27587	0.000527287
GO593_01340	purB	259591	260980	+	CAACTTCAACAATTTCCGTA	mismatch	acriflavine_T2_7 - none_T2_5	0.0127733	0.462145
GO593_01340	purB	259591	260980	+	GCCATCTAATGGTGATAGTG	mismatch	acriflavine_T2_7 - none_T2_5	1.56962	0.252829
GO593_01340	purB	259591	260980	+	TCCATATAATGGTGATAGTG	mismatch	acriflavine_T2_7 - none_T2_5	1.33441	0.0609797
GO593_01340	purB	259591	260980	+	TCCATCTAAGGGTGATAGTG	mismatch	acriflavine_T2_7 - none_T2_5	0.944943	0.226235
GO593_01340	purB	259591	260980	+	TCCATCTAATGGTGATAGTC	mismatch	acriflavine_T2_7 - none_T2_5	-0.0353219	0.885822
GO593_01340	purB	259591	260980	+	TCCATCTAATGGTGATAGTT	mismatch	acriflavine_T2_7 - none_T2_5	-0.134289	0.7982
GO593_01340	purB	259591	260980	+	TCCATCTAATTGTGATAGTG	mismatch	acriflavine_T2_7 - none_T2_5	0.601383	0.252653
GO593_01340	purB	259591	260980	+	AACCAAACTCAGAAAGAAAA	perfect	acriflavine_T2_7 - none_T2_5	0.166525	0.0047295
GO593_01340	purB	259591	260980	+	CAACTTCAACAATTTCCGGA	perfect	acriflavine_T2_7 - none_T2_5	0.0324267	0.295199
GO593_01340	purB	259591	260980	+	GCGTAGCGCATCACATTTGC	perfect	acriflavine_T2_7 - none_T2_5	0.302852	0.512031
GO593_01340	purB	259591	260980	+	TCCATCTAATGGTGATAGTG	perfect	acriflavine_T2_7 - none_T2_5	-0.186212	0.887772
GO593_01425	desB	282094	283189	-	GAATAGCAGCATAGGCACGG	mismatch	acriflavine_T2_7 - none_T2_5	3.04993	2.71085e-08
GO593_01425	desB	282094	283189	-	GAATAGCCGCATAGACACGG	mismatch	acriflavine_T2_7 - none_T2_5	1.61208	1.50482e-06
GO593_01425	desB	282094	283189	-	GCAAATGCTTCAAGTTCTTC	mismatch	acriflavine_T2_7 - none_T2_5	0.518247	2.11579e-05
GO593_01425	desB	282094	283189	-	GGAGTCAAATCTCGATTCTT	mismatch	acriflavine_T2_7 - none_T2_5	-0.29967	0.162072
GO593_01425	desB	282094	283189	-	GGAGTCAAATCTCGATTGTT	mismatch	acriflavine_T2_7 - none_T2_5	-0.127451	0.782848
GO593_01425	desB	282094	283189	-	GGAGTCAAATCTCGATTTTC	mismatch	acriflavine_T2_7 - none_T2_5	-0.266685	0.254906
GO593_01425	desB	282094	283189	-	TCAAATGCTTCAAGTTCTGC	mismatch	acriflavine_T2_7 - none_T2_5	0.112556	0.278691
GO593_01425	desB	282094	283189	-	TTAAAATATTCGACTATCAC	mismatch	acriflavine_T2_7 - none_T2_5	0.0146128	0.767217
GO593_01425	desB	282094	283189	-	TTAAAATATTCGACTTTCAA	mismatch	acriflavine_T2_7 - none_T2_5	2.29629	1.0361e-14
GO593_01425	desB	282094	283189	-	TTAAAATATTTGACTTTCAC	mismatch	acriflavine_T2_7 - none_T2_5	-0.435392	0.000937002
GO593_01425	desB	282094	283189	-	GAATAGCAGCATAGACACGG	perfect	acriflavine_T2_7 - none_T2_5	3.74849	2.19124e-09
GO593_01425	desB	282094	283189	-	GCAAATGCTTCAAGTTCTGC	perfect	acriflavine_T2_7 - none_T2_5	-0.124711	0.782321
GO593_01425	desB	282094	283189	-	GGAGTCAAATCTCGATTTTT	perfect	acriflavine_T2_7 - none_T2_5	3.29561	7.73953e-10
GO593_01425	desB	282094	283189	-	TTAAAATATTCGACTTTCAC	perfect	acriflavine_T2_7 - none_T2_5	0.348669	0.167663
GO593_01430	hmp_1	283201	284272	-	AGCGGTTGCATTTTAATATC	mismatch	acriflavine_T2_7 - none_T2_5	-0.00872578	0.770149
GO593_01430	hmp_1	283201	284272	-	AGCGGTTGCATTTTAATCTC	mismatch	acriflavine_T2_7 - none_T2_5	-0.0783869	0.96793
GO593_01430	hmp_1	283201	284272	-	AGCGGTTGCATTTTAATGTA	mismatch	acriflavine_T2_7 - none_T2_5	0.205874	0.0238174
GO593_01430	hmp_1	283201	284272	-	CCATGCTGCAGAGACCATAA	mismatch	acriflavine_T2_7 - none_T2_5	-0.463672	0.554156
GO593_01430	hmp_1	283201	284272	-	CCCGCAATATCAACAATCAC	mismatch	acriflavine_T2_7 - none_T2_5	-0.0726805	0.995146
GO593_01430	hmp_1	283201	284272	-	CCCTGCTGCACAGACCATAA	mismatch	acriflavine_T2_7 - none_T2_5	1.18853	4.85514e-05
GO593_01430	hmp_1	283201	284272	-	TATAAGTACGTTCAAAGCGA	mismatch	acriflavine_T2_7 - none_T2_5	-0.0216466	0.77363
GO593_01430	hmp_1	283201	284272	-	TATAAGTACGTTCATAGCGT	mismatch	acriflavine_T2_7 - none_T2_5	-0.00280796	0.543339
GO593_01430	hmp_1	283201	284272	-	TATAAGTACGTTCATAGCTA	mismatch	acriflavine_T2_7 - none_T2_5	0.0246165	0.500216
GO593_01430	hmp_1	283201	284272	-	TATAAGTACGTTCCTAGCGA	mismatch	acriflavine_T2_7 - none_T2_5	0.171591	0.202196
GO593_01430	hmp_1	283201	284272	-	AGCGGTTGCATTTTAATGTC	perfect	acriflavine_T2_7 - none_T2_5	-0.25162	0.367323
GO593_01430	hmp_1	283201	284272	-	CCATGCTGCACAGACCATAA	perfect	acriflavine_T2_7 - none_T2_5	0.654867	0.0412524
GO593_01430	hmp_1	283201	284272	-	CCCGCAATTTCAACAATCAC	perfect	acriflavine_T2_7 - none_T2_5	0.475074	2.56964e-05
GO593_01430	hmp_1	283201	284272	-	TATAAGTACGTTCATAGCGA	perfect	acriflavine_T2_7 - none_T2_5	-0.172181	0.512031
GO593_01460	hemL	290867	292166	-	ACCACCTGGAATGTGTTAGC	mismatch	acriflavine_T2_7 - none_T2_5	0.0810077	0.112145
GO593_01460	hemL	290867	292166	-	ACCACCTGGAATGTGTTTTC	mismatch	acriflavine_T2_7 - none_T2_5	0.204818	0.00381467
GO593_01460	hemL	290867	292166	-	ACCACCTGGTATGTGTTTGC	mismatch	acriflavine_T2_7 - none_T2_5	-0.431219	0.505849
GO593_01460	hemL	290867	292166	-	ACGGCATTAAAGGCACGTAC	mismatch	acriflavine_T2_7 - none_T2_5	0.925602	0.0701344
GO593_01460	hemL	290867	292166	-	TTAAATAACTGGTCTTGCTT	mismatch	acriflavine_T2_7 - none_T2_5	0.218705	0.10263
GO593_01460	hemL	290867	292166	-	TTAAATAACTGTTCTTGCAT	mismatch	acriflavine_T2_7 - none_T2_5	-0.178662	0.654283
GO593_01460	hemL	290867	292166	-	TTAAATAACTGTTCTTGCTA	mismatch	acriflavine_T2_7 - none_T2_5	0.273449	0.00381003
GO593_01460	hemL	290867	292166	-	TTAAATACCTGTTCTTGCTT	mismatch	acriflavine_T2_7 - none_T2_5	-0.0725758	0.997654
GO593_01460	hemL	290867	292166	-	TTGGCCTTCTCAATGAAAAA	mismatch	acriflavine_T2_7 - none_T2_5	0.247317	0.00642723
GO593_01460	hemL	290867	292166	-	TTGGCCTTCTCATTGAAAAC	mismatch	acriflavine_T2_7 - none_T2_5	0.741228	0.00027573
GO593_01460	hemL	290867	292166	-	ACCACCTGGAATGTGTTTGC	perfect	acriflavine_T2_7 - none_T2_5	-0.620603	0.316984
GO593_01460	hemL	290867	292166	-	ACGCCATTAAAGGCACGTAC	perfect	acriflavine_T2_7 - none_T2_5	0.38562	0.410433
GO593_01460	hemL	290867	292166	-	TTAAATAACTGTTCTTGCTT	perfect	acriflavine_T2_7 - none_T2_5	-0.694025	0.0482455
GO593_01460	hemL	290867	292166	-	TTGGCCTTCTCAATGAAAAC	perfect	acriflavine_T2_7 - none_T2_5	0.16046	0.417511
GO593_01465	thiE	292208	292820	-	CTAATTTTTCTAATACTAAT	mismatch	acriflavine_T2_7 - none_T2_5	-0.0432101	0.926221
GO593_01465	thiE	292208	292820	-	CTTTGTCAACTTTTTTACGG	mismatch	acriflavine_T2_7 - none_T2_5	-0.00250112	0.67215
GO593_01465	thiE	292208	292820	-	CTTTGTCTACTTTTTTAAGG	mismatch	acriflavine_T2_7 - none_T2_5	-0.138594	0.650152
GO593_01465	thiE	292208	292820	-	CTTTGTCTACTTTTTTACGC	mismatch	acriflavine_T2_7 - none_T2_5	1.05251	1.51334e-07
GO593_01465	thiE	292208	292820	-	CTTTGTCTACTTTTTTCCGG	mismatch	acriflavine_T2_7 - none_T2_5	0.175848	0.000914817
GO593_01465	thiE	292208	292820	-	GATTTGACAGGTTGCGAGTG	mismatch	acriflavine_T2_7 - none_T2_5	-0.368014	0.352362
GO593_01465	thiE	292208	292820	-	TATTTGACGGGTTGCGAGTG	mismatch	acriflavine_T2_7 - none_T2_5	-0.0603264	0.993011
GO593_01465	thiE	292208	292820	-	TTGGGTCATCATTGGAAATG	mismatch	acriflavine_T2_7 - none_T2_5	-0.455447	0.105208
GO593_01465	thiE	292208	292820	-	TTGGGTCATCATTGGTAATC	mismatch	acriflavine_T2_7 - none_T2_5	0.0598118	0.505531
GO593_01465	thiE	292208	292820	-	TTGGGTCATCCTTGGTAATG	mismatch	acriflavine_T2_7 - none_T2_5	-0.51706	0.00075963
GO593_01465	thiE	292208	292820	-	CTAATTTTTCTAATAATAAT	perfect	acriflavine_T2_7 - none_T2_5	0.00548574	0.899883
GO593_01465	thiE	292208	292820	-	CTTTGTCTACTTTTTTACGG	perfect	acriflavine_T2_7 - none_T2_5	-0.318409	0.136698
GO593_01465	thiE	292208	292820	-	GATTTGACGGGTTGCGAGTG	perfect	acriflavine_T2_7 - none_T2_5	-0.372735	0.374962
GO593_01465	thiE	292208	292820	-	TTGGGTCATCATTGGTAATG	perfect	acriflavine_T2_7 - none_T2_5	-0.410112	0.106291
GO593_01635	cgtA	331290	332511	-	AAATCTTTCACGGCGAAAAC	mismatch	acriflavine_T2_7 - none_T2_5	-0.873714	0.0289242
GO593_01635	cgtA	331290	332511	-	AAATTTGTCACGGCGAAAAC	mismatch	acriflavine_T2_7 - none_T2_5	-1.25218	0.000577723
GO593_01635	cgtA	331290	332511	-	AAATTTTTCACGGCGAAAAA	mismatch	acriflavine_T2_7 - none_T2_5	-0.201597	0.625081
GO593_01635	cgtA	331290	332511	-	AAATTTTTCACGGCGACAAC	mismatch	acriflavine_T2_7 - none_T2_5	-0.277147	0.368368
GO593_01635	cgtA	331290	332511	-	CCACCATCTGGGCCACCAAC	mismatch	acriflavine_T2_7 - none_T2_5	-0.212279	0.276419
GO593_01635	cgtA	331290	332511	-	GCCACCGTCGCCAGCCTCTC	mismatch	acriflavine_T2_7 - none_T2_5	-1.03423	0.0432563
GO593_01635	cgtA	331290	332511	-	GCCACCGTCGCCAGTCTCTA	mismatch	acriflavine_T2_7 - none_T2_5	-1.39156	0.0109979
GO593_01635	cgtA	331290	332511	-	GCCACCGTCGGCAGCCTCTA	mismatch	acriflavine_T2_7 - none_T2_5	-1.56763	0.0058635
GO593_01635	cgtA	331290	332511	-	GGTGTAACGGTAATCGACAA	mismatch	acriflavine_T2_7 - none_T2_5	-0.379363	0.116881
GO593_01635	cgtA	331290	332511	-	TGTGTAACGGTAATCGACTA	mismatch	acriflavine_T2_7 - none_T2_5	-1.05564	0.0544438
GO593_01635	cgtA	331290	332511	-	AAATTTTTCACGGCGAAAAC	perfect	acriflavine_T2_7 - none_T2_5	-1.5722	0.000302078
GO593_01635	cgtA	331290	332511	-	CCACCATCTGGGCCACCAAA	perfect	acriflavine_T2_7 - none_T2_5	-1.18279	0.0180433
GO593_01635	cgtA	331290	332511	-	GCCACCGTCGCCAGCCTCTA	perfect	acriflavine_T2_7 - none_T2_5	-1.82011	0.00143305
GO593_01635	cgtA	331290	332511	-	GGTGTAACGGTAATCGACTA	perfect	acriflavine_T2_7 - none_T2_5	-1.37915	0.000790042
GO593_01650	gap	334245	335703	-	ACACGACAATATTTTTTTCA	mismatch	acriflavine_T2_7 - none_T2_5	0.324174	0.174335
GO593_01650	gap	334245	335703	-	ATACGACAATATTTTTTACA	mismatch	acriflavine_T2_7 - none_T2_5	0.187616	0.000533199
GO593_01650	gap	334245	335703	-	ATACGACAATATTTTTTCCA	mismatch	acriflavine_T2_7 - none_T2_5	0.149762	0.0923106
GO593_01650	gap	334245	335703	-	ATACGACAATATTTTTTTAA	mismatch	acriflavine_T2_7 - none_T2_5	-0.108419	0.739523
GO593_01650	gap	334245	335703	-	ATACGACAATATTTTTTTCC	mismatch	acriflavine_T2_7 - none_T2_5	0.0176243	0.587593
GO593_01650	gap	334245	335703	-	TCAAAAGTTGGATAACAGAA	mismatch	acriflavine_T2_7 - none_T2_5	0.0982475	0.381383
GO593_01650	gap	334245	335703	-	TCAAAATTTGGATAATAGAA	mismatch	acriflavine_T2_7 - none_T2_5	0.964085	0.00180046
GO593_01650	gap	334245	335703	-	TGTCTTCACGGTTTTTCCAA	mismatch	acriflavine_T2_7 - none_T2_5	-0.351114	0.635776
GO593_01650	gap	334245	335703	-	TTTCTTCACGGTTGTTCCAA	mismatch	acriflavine_T2_7 - none_T2_5	-0.114397	0.92391
GO593_01650	gap	334245	335703	-	TTTCTTCAGGGTTTTTCCAA	mismatch	acriflavine_T2_7 - none_T2_5	-0.265956	0.555229
GO593_01650	gap	334245	335703	-	ATACGACAATATTTTTTTCA	perfect	acriflavine_T2_7 - none_T2_5	0.216787	0.506328
GO593_01650	gap	334245	335703	-	GCCTTGGTGTTCAGCGTGCA	perfect	acriflavine_T2_7 - none_T2_5	0.619972	0.460787
GO593_01650	gap	334245	335703	-	TCAAAATTTGGATAACAGAA	perfect	acriflavine_T2_7 - none_T2_5	-0.197161	0.613992
GO593_01650	gap	334245	335703	-	TTTCTTCACGGTTTTTCCAA	perfect	acriflavine_T2_7 - none_T2_5	0.46457	0.375021
GO593_01735	pdxJ	351877	352603	-	ACTGTCTTAAAGTAGCAACA	mismatch	acriflavine_T2_7 - none_T2_5	-0.397082	0.797221
GO593_01735	pdxJ	351877	352603	-	CCTGCCTTAAAGTAGCAACA	mismatch	acriflavine_T2_7 - none_T2_5	-0.442928	0.650727
GO593_01735	pdxJ	351877	352603	-	CCTGTCTTAAAGTAGCAAGA	mismatch	acriflavine_T2_7 - none_T2_5	-0.105423	0.871035
GO593_01735	pdxJ	351877	352603	-	CCTGTCTTAAAGTAGCTACA	mismatch	acriflavine_T2_7 - none_T2_5	0.688852	0.0172781
GO593_01735	pdxJ	351877	352603	-	GAGCAGCTTCTACAGGGTCG	mismatch	acriflavine_T2_7 - none_T2_5	0.045616	0.382073
GO593_01735	pdxJ	351877	352603	-	GAGCAGGTTCTACAGGGTCT	mismatch	acriflavine_T2_7 - none_T2_5	-2.19166	9.50089e-12
GO593_01735	pdxJ	351877	352603	-	TTTCCAATAATGGACGCATA	mismatch	acriflavine_T2_7 - none_T2_5	-0.436417	0.14471
GO593_01735	pdxJ	351877	352603	-	TTTTCAATAATGCACGCATA	mismatch	acriflavine_T2_7 - none_T2_5	-0.180654	0.404161
GO593_01735	pdxJ	351877	352603	-	TTTTCAATAATGGACACATA	mismatch	acriflavine_T2_7 - none_T2_5	0.0440893	0.48299
GO593_01735	pdxJ	351877	352603	-	TTTTCAATAATGGATGCATA	mismatch	acriflavine_T2_7 - none_T2_5	-0.527883	0.00324556
GO593_01735	pdxJ	351877	352603	-	CCTGTCTTAAAGTAGCAACA	perfect	acriflavine_T2_7 - none_T2_5	-0.134601	0.933394
GO593_01735	pdxJ	351877	352603	-	CTCAACCATTTCATCAGTTA	perfect	acriflavine_T2_7 - none_T2_5	-0.376554	0.437823
GO593_01735	pdxJ	351877	352603	-	GAGCAGCTTCTACAGGGTCT	perfect	acriflavine_T2_7 - none_T2_5	-2.66224	5.77045e-15
GO593_01735	pdxJ	351877	352603	-	TTTTCAATAATGGACGCATA	perfect	acriflavine_T2_7 - none_T2_5	0.00297025	0.672516
GO593_01750	era	353552	354575	-	AATTGATCAATCAGATAGTT	mismatch	acriflavine_T2_7 - none_T2_5	0.133184	0.351597
GO593_01750	era	353552	354575	-	AATTGATCAATCAGATTGGT	mismatch	acriflavine_T2_7 - none_T2_5	0.538908	0.00051185
GO593_01750	era	353552	354575	-	AATTGATCAATCAGATTGTA	mismatch	acriflavine_T2_7 - none_T2_5	-0.176966	0.446789
GO593_01750	era	353552	354575	-	AATTGGTCAATCAGATTGTT	mismatch	acriflavine_T2_7 - none_T2_5	0.577917	0.232331
GO593_01750	era	353552	354575	-	AGGGTAGATGTACCCACATT	mismatch	acriflavine_T2_7 - none_T2_5	0.0292176	0.619096
GO593_01750	era	353552	354575	-	CGAAGGAATTGTAACGCCTG	mismatch	acriflavine_T2_7 - none_T2_5	0.00513027	0.772135
GO593_01750	era	353552	354575	-	TCTTGATTTTCGTTTGAATC	mismatch	acriflavine_T2_7 - none_T2_5	-0.441727	0.264664
GO593_01750	era	353552	354575	-	TCTTGGTTTTCGTTGGAATC	mismatch	acriflavine_T2_7 - none_T2_5	0.117414	0.263736
GO593_01750	era	353552	354575	-	TCTTGGTTTTCGTTTAAATC	mismatch	acriflavine_T2_7 - none_T2_5	-0.0841451	0.961836
GO593_01750	era	353552	354575	-	TCTTGGTTTTCGTTTGAATA	mismatch	acriflavine_T2_7 - none_T2_5	0.185504	0.0124089
GO593_01750	era	353552	354575	-	AATTGATCAATCAGATTGTT	perfect	acriflavine_T2_7 - none_T2_5	-0.294964	0.694845
GO593_01750	era	353552	354575	-	AGGGTAGATTTACCCACATT	perfect	acriflavine_T2_7 - none_T2_5	0.131508	0.314962
GO593_01750	era	353552	354575	-	CGAAGGAATTGTAACGCCTT	perfect	acriflavine_T2_7 - none_T2_5	0.0557164	0.820732
GO593_01750	era	353552	354575	-	TCTTGGTTTTCGTTTGAATC	perfect	acriflavine_T2_7 - none_T2_5	-0.414897	0.1153
GO593_01765	lepB	355648	356476	-	AAAACGCCAGTCTCTAAGGT	mismatch	acriflavine_T2_7 - none_T2_5	-1.07649	0.00313123
GO593_01765	lepB	355648	356476	-	AAATCGCCAGTCTCTAAGGG	mismatch	acriflavine_T2_7 - none_T2_5	-0.242722	0.138181
GO593_01765	lepB	355648	356476	-	GAGTCTGATGGAATTTTAAA	mismatch	acriflavine_T2_7 - none_T2_5	-1.47284	2.36632e-10
GO593_01765	lepB	355648	356476	-	GAGTCTGATGGATTATTAAA	mismatch	acriflavine_T2_7 - none_T2_5	-1.36207	0.0002208
GO593_01765	lepB	355648	356476	-	GAGTCTGCTGGAATATTAAA	mismatch	acriflavine_T2_7 - none_T2_5	-1.1926	4.61391e-07
GO593_01765	lepB	355648	356476	-	GCAAATAAAATCAGCGTAAA	mismatch	acriflavine_T2_7 - none_T2_5	-0.448365	0.0103355
GO593_01765	lepB	355648	356476	-	GCAAATAAAATCATCGTAAC	mismatch	acriflavine_T2_7 - none_T2_5	0.114385	0.0438769
GO593_01765	lepB	355648	356476	-	GCAAGTAAAATCAGCGTAAC	mismatch	acriflavine_T2_7 - none_T2_5	0.683969	0.097523
GO593_01765	lepB	355648	356476	-	GCAATTAAAATCAGCGTAAC	mismatch	acriflavine_T2_7 - none_T2_5	-0.397996	0.262196
GO593_01765	lepB	355648	356476	-	TAAAACCGGCCAAAAGTCGT	mismatch	acriflavine_T2_7 - none_T2_5	0.116863	0.200356
GO593_01765	lepB	355648	356476	-	AAATCGCCAGTCTCTAAGGT	perfect	acriflavine_T2_7 - none_T2_5	-2.23328	4.10776e-09
GO593_01765	lepB	355648	356476	-	GAGTCTGATGGAATATTAAA	perfect	acriflavine_T2_7 - none_T2_5	-2.23985	2.41922e-10
GO593_01765	lepB	355648	356476	-	GCAAATAAAATCAGCGTAAC	perfect	acriflavine_T2_7 - none_T2_5	0.763596	0.0289147
GO593_01765	lepB	355648	356476	-	TAAAACCGGCCAAAAGTCAT	perfect	acriflavine_T2_7 - none_T2_5	-1.72641	4.42993e-09
GO593_01795	tmk	362969	363569	-	ATTTTATCAGACTCTAATGC	mismatch	acriflavine_T2_7 - none_T2_5	-0.814897	0.0135515
GO593_01795	tmk	362969	363569	-	ATTTTATTAGACTCTAATCC	mismatch	acriflavine_T2_7 - none_T2_5	0.00050359	0.5685
GO593_01795	tmk	362969	363569	-	ATTTTATTAGACTCTAATGA	mismatch	acriflavine_T2_7 - none_T2_5	-0.315318	0.216606
GO593_01795	tmk	362969	363569	-	ATTTTATTAGACTCTAATTC	mismatch	acriflavine_T2_7 - none_T2_5	0.0251925	0.538578
GO593_01795	tmk	362969	363569	-	ATTTTATTAGACTCTTATGC	mismatch	acriflavine_T2_7 - none_T2_5	-0.0887512	0.9763
GO593_01795	tmk	362969	363569	-	CTTTTATTAGACTCTAATGC	mismatch	acriflavine_T2_7 - none_T2_5	-0.729278	0.347244
GO593_01795	tmk	362969	363569	-	TCACTGCTAAAATCATCGAA	mismatch	acriflavine_T2_7 - none_T2_5	0.155179	0.16259
GO593_01795	tmk	362969	363569	-	TCTGCGTGCGGTGTTCCACC	mismatch	acriflavine_T2_7 - none_T2_5	2.21362	0.357514
GO593_01795	tmk	362969	363569	-	TTGATAAGCAAAACTCGAAT	mismatch	acriflavine_T2_7 - none_T2_5	-0.0289549	0.849967
GO593_01795	tmk	362969	363569	-	TTGATAAGCAAAACTCGCAG	mismatch	acriflavine_T2_7 - none_T2_5	-0.0881438	0.922577
GO593_01795	tmk	362969	363569	-	ATTTTATTAGACTCTAATGC	perfect	acriflavine_T2_7 - none_T2_5	-1.17948	0.0149489
GO593_01795	tmk	362969	363569	-	TCACTGCTAAAAGCATCGAA	perfect	acriflavine_T2_7 - none_T2_5	0.270585	0.280655
GO593_01795	tmk	362969	363569	-	TCTGCGAGCGGTGTTCCACC	perfect	acriflavine_T2_7 - none_T2_5	0.756625	0.697432
GO593_01795	tmk	362969	363569	-	TTGATAAGCAAAACTCGCAT	perfect	acriflavine_T2_7 - none_T2_5	-1.01918	0.0945423
GO593_01845	dapD	372370	373192	+	CAGCTTGGCGAATTTCGCAT	mismatch	acriflavine_T2_7 - none_T2_5	-0.18753	0.590596
GO593_01845	dapD	372370	373192	+	CAGCTTGGCGAATTTTGCTT	mismatch	acriflavine_T2_7 - none_T2_5	0.0993699	0.279516
GO593_01845	dapD	372370	373192	+	CCACGACGAGCAACAGCACG	mismatch	acriflavine_T2_7 - none_T2_5	0.0542653	0.41555
GO593_01845	dapD	372370	373192	+	CCACGACGAGCAACGGCAGG	mismatch	acriflavine_T2_7 - none_T2_5	-0.0708094	1
GO593_01845	dapD	372370	373192	+	CGAAGATCACAAGACTCGAT	mismatch	acriflavine_T2_7 - none_T2_5	-0.352855	0.121853
GO593_01845	dapD	372370	373192	+	CGAAGATCACATGCCTCGAT	mismatch	acriflavine_T2_7 - none_T2_5	0.125388	0.39233
GO593_01845	dapD	372370	373192	+	CTGCTGCAGAGAAATTTGCG	mismatch	acriflavine_T2_7 - none_T2_5	-0.762684	0.0357401
GO593_01845	dapD	372370	373192	+	CTGCTGCAGTGAAATTTGAG	mismatch	acriflavine_T2_7 - none_T2_5	-0.476896	0.00250421
GO593_01845	dapD	372370	373192	+	CTGCTGCAGTGAAATTTGCA	mismatch	acriflavine_T2_7 - none_T2_5	0.143498	0.341208
GO593_01845	dapD	372370	373192	+	CTGCTGTAGTGAAATTTGCG	mismatch	acriflavine_T2_7 - none_T2_5	-0.237743	0.733309
GO593_01845	dapD	372370	373192	+	CAGCTTGGCGAATTTCGCTT	perfect	acriflavine_T2_7 - none_T2_5	0.338199	0.207038
GO593_01845	dapD	372370	373192	+	CCACGACGAGCAACAGCAGG	perfect	acriflavine_T2_7 - none_T2_5	-0.496489	0.00132748
GO593_01845	dapD	372370	373192	+	CGAAGATCACATGACTCGAT	perfect	acriflavine_T2_7 - none_T2_5	-1.41979	6.44326e-09
GO593_01845	dapD	372370	373192	+	CTGCTGCAGTGAAATTTGCG	perfect	acriflavine_T2_7 - none_T2_5	0.156678	0.584812
GO593_01880	nadM	377145	377778	-	ATCAAACCAACTTATGAGTT	mismatch	acriflavine_T2_7 - none_T2_5	-0.299058	0.119547
GO593_01880	nadM	377145	377778	-	CCTCGTTCAATTGCAAGAAA	mismatch	acriflavine_T2_7 - none_T2_5	-0.722286	0.160667
GO593_01880	nadM	377145	377778	-	TCTCGTTCAAATGCAAGAAA	mismatch	acriflavine_T2_7 - none_T2_5	-0.0960392	0.932932
GO593_01880	nadM	377145	377778	-	TCTCGTTCAATTGCAATAAA	mismatch	acriflavine_T2_7 - none_T2_5	-0.0342002	0.90789
GO593_01880	nadM	377145	377778	-	TCTCGTTCAATTGCTAGAAA	mismatch	acriflavine_T2_7 - none_T2_5	-0.368134	0.130455
GO593_01880	nadM	377145	377778	-	TGCAAATGTGCCAAATGAAA	mismatch	acriflavine_T2_7 - none_T2_5	-0.387031	0.381383
GO593_01880	nadM	377145	377778	-	TGCATATGTGCCAAATCAAA	mismatch	acriflavine_T2_7 - none_T2_5	0.200122	0.110263
GO593_01880	nadM	377145	377778	-	TTTTATATTACGTCCCATTT	mismatch	acriflavine_T2_7 - none_T2_5	-0.0294232	0.833461
GO593_01880	nadM	377145	377778	-	TTTTATATTACGTTCCATTA	mismatch	acriflavine_T2_7 - none_T2_5	-0.182788	0.578867
GO593_01880	nadM	377145	377778	-	TTTTATATTACGTTCCATTC	mismatch	acriflavine_T2_7 - none_T2_5	-0.0270769	0.806711
GO593_01880	nadM	377145	377778	-	ATCAAACCAACTTTTGAGTT	perfect	acriflavine_T2_7 - none_T2_5	-1.53963	0.000203645
GO593_01880	nadM	377145	377778	-	TCTCGTTCAATTGCAAGAAA	perfect	acriflavine_T2_7 - none_T2_5	-1.20129	0.00914737
GO593_01880	nadM	377145	377778	-	TGCATATGTGCCAAATGAAA	perfect	acriflavine_T2_7 - none_T2_5	0.13047	0.646775
GO593_01880	nadM	377145	377778	-	TTTTATATTACGTTCCATTT	perfect	acriflavine_T2_7 - none_T2_5	-1.00822	0.000487382
GO593_01925	ybgC	389579	389987	+	AGCCTTTTTGATGCCAGTAA	mismatch	acriflavine_T2_7 - none_T2_5	-0.771647	5.47639e-06
GO593_01925	ybgC	389579	389987	+	AGCGCGGAGCCATTCTGTAG	mismatch	acriflavine_T2_7 - none_T2_5	-0.0539394	0.927497
GO593_01925	ybgC	389579	389987	+	AGCGCGGAGCCATTTTGTAC	mismatch	acriflavine_T2_7 - none_T2_5	-0.352743	0.500216
GO593_01925	ybgC	389579	389987	+	AGTCTTTTTCATGCCAGTAA	mismatch	acriflavine_T2_7 - none_T2_5	-0.818633	2.78182e-05
GO593_01925	ybgC	389579	389987	+	AGTCTTTTTGATGCCAATAA	mismatch	acriflavine_T2_7 - none_T2_5	-0.339513	0.0350045
GO593_01925	ybgC	389579	389987	+	AGTCTTTTTGGTGCCAGTAA	mismatch	acriflavine_T2_7 - none_T2_5	-1.30933	1.11255e-10
GO593_01925	ybgC	389579	389987	+	ATTAAGTCATCCATTAAAAA	mismatch	acriflavine_T2_7 - none_T2_5	-0.115802	0.766692
GO593_01925	ybgC	389579	389987	+	ATTAAGTCATCCATTAAAAC	mismatch	acriflavine_T2_7 - none_T2_5	-0.175835	0.360556
GO593_01925	ybgC	389579	389987	+	ATTAAGTCATCCATTAACAT	mismatch	acriflavine_T2_7 - none_T2_5	-0.827394	0.0300685
GO593_01925	ybgC	389579	389987	+	TATAGCGAATGTGGTTGGAA	mismatch	acriflavine_T2_7 - none_T2_5	-0.219915	0.395062
GO593_01925	ybgC	389579	389987	+	AGCGCGGAGCCATTCTGTAC	perfect	acriflavine_T2_7 - none_T2_5	0.260055	0.674277
GO593_01925	ybgC	389579	389987	+	AGTCTTTTTGATGCCAGTAA	perfect	acriflavine_T2_7 - none_T2_5	-1.07753	1.23982e-05
GO593_01925	ybgC	389579	389987	+	ATTAAGTCATCCATTAAAAT	perfect	acriflavine_T2_7 - none_T2_5	-0.428079	0.544772
GO593_01925	ybgC	389579	389987	+	TATAGCGAATGTGGTTGGCA	perfect	acriflavine_T2_7 - none_T2_5	-0.642057	0.125589
GO593_01960	fbp	394958	395930	+	AAATTGGGACAATGTGACGT	mismatch	acriflavine_T2_7 - none_T2_5	0.507806	0.116266
GO593_01960	fbp	394958	395930	+	CAATTGGGACAATGTGAGGT	mismatch	acriflavine_T2_7 - none_T2_5	0.366041	0.842789
GO593_01960	fbp	394958	395930	+	GCTACCCAAAATACCAGCCA	mismatch	acriflavine_T2_7 - none_T2_5	2.36972	2.02529e-15
GO593_01960	fbp	394958	395930	+	TCGATGACATGAGCCAACTC	mismatch	acriflavine_T2_7 - none_T2_5	0.0460165	0.771165
GO593_01960	fbp	394958	395930	+	TCGATTACTTGAGCCAACTC	mismatch	acriflavine_T2_7 - none_T2_5	0.382845	0.0661484
GO593_01960	fbp	394958	395930	+	TTTTAGTAAGGCTTGATCAA	mismatch	acriflavine_T2_7 - none_T2_5	-2.29307	5.64593e-09
GO593_01960	fbp	394958	395930	+	TTTTTGTAAGACTTGATCAA	mismatch	acriflavine_T2_7 - none_T2_5	0.648538	0.00332119
GO593_01960	fbp	394958	395930	+	TTTTTGTAAGGCATGATCAA	mismatch	acriflavine_T2_7 - none_T2_5	-0.075874	0.989859
GO593_01960	fbp	394958	395930	+	TTTTTGTAAGGCTAGATCAA	mismatch	acriflavine_T2_7 - none_T2_5	0.244352	0.041477
GO593_01960	fbp	394958	395930	+	TTTTTGTAAGGCTTTATCAA	mismatch	acriflavine_T2_7 - none_T2_5	0.619807	0.00932416
GO593_01960	fbp	394958	395930	+	AAATTGGGACAATGTGAGGT	perfect	acriflavine_T2_7 - none_T2_5	1.70895	0.318479
GO593_01960	fbp	394958	395930	+	GCTACCCAAAATTCCAGCCA	perfect	acriflavine_T2_7 - none_T2_5	1.65091	0.000575248
GO593_01960	fbp	394958	395930	+	TCGATGACTTGAGCCAACTC	perfect	acriflavine_T2_7 - none_T2_5	1.10364	4.83545e-05
GO593_01960	fbp	394958	395930	+	TTTTTGTAAGGCTTGATCAA	perfect	acriflavine_T2_7 - none_T2_5	-4.14111	5.63928e-16
GO593_01975	GO593_01975	397526	397847	+	AGACTGGTTTTTGCTGGATA	mismatch	acriflavine_T2_7 - none_T2_5	-0.40814	0.209166
GO593_01975	GO593_01975	397526	397847	+	AGGCTGGCTTTTGCTGGATA	mismatch	acriflavine_T2_7 - none_T2_5	-0.542424	0.168012
GO593_01975	GO593_01975	397526	397847	+	AGGCTGGTTTTTGCTGGATC	mismatch	acriflavine_T2_7 - none_T2_5	0.0259293	0.708406
GO593_01975	GO593_01975	397526	397847	+	ATGGGGCAAACTATCGAGTT	mismatch	acriflavine_T2_7 - none_T2_5	-1.90866	0.00154135
GO593_01975	GO593_01975	397526	397847	+	TAACCACTGTTTTATTTTTA	mismatch	acriflavine_T2_7 - none_T2_5	-0.254944	0.706339
GO593_01975	GO593_01975	397526	397847	+	TCAACACTGTTTTATTTTTA	mismatch	acriflavine_T2_7 - none_T2_5	0.117135	0.315699
GO593_01975	GO593_01975	397526	397847	+	TTTCCAGACACTATAATAAA	mismatch	acriflavine_T2_7 - none_T2_5	0.078586	0.413397
GO593_01975	GO593_01975	397526	397847	+	TTTCCAGACACTATAATAAT	mismatch	acriflavine_T2_7 - none_T2_5	-0.0600389	0.957241
GO593_01975	GO593_01975	397526	397847	+	TTTCCAGACACTATAATACG	mismatch	acriflavine_T2_7 - none_T2_5	0.147627	0.0894238
GO593_01975	GO593_01975	397526	397847	+	TTTCCAGACACTATAATTAG	mismatch	acriflavine_T2_7 - none_T2_5	0.0348965	0.626949
GO593_01975	GO593_01975	397526	397847	+	AGGCTGGTTTTTGCTGGATA	perfect	acriflavine_T2_7 - none_T2_5	-0.664529	0.159992
GO593_01975	GO593_01975	397526	397847	+	ATGGGCCAAACTATCGAGTT	perfect	acriflavine_T2_7 - none_T2_5	-3.39358	5.00463e-06
GO593_01975	GO593_01975	397526	397847	+	TCACCACTGTTTTATTTTTA	perfect	acriflavine_T2_7 - none_T2_5	-0.935449	0.0215796
GO593_01975	GO593_01975	397526	397847	+	TTTCCAGACACTATAATAAG	perfect	acriflavine_T2_7 - none_T2_5	-0.153179	0.674038
GO593_02025	lpxL	408731	409715	+	CCCCAAATTGAATGGGTTGG	mismatch	acriflavine_T2_7 - none_T2_5	-1.23114	0.0686254
GO593_02025	lpxL	408731	409715	+	CGCTACTGAGGTGTTAAATA	mismatch	acriflavine_T2_7 - none_T2_5	-0.563285	0.12238
GO593_02025	lpxL	408731	409715	+	GCCAAAATTGAATGGGTTGG	mismatch	acriflavine_T2_7 - none_T2_5	0.798789	0.0233716
GO593_02025	lpxL	408731	409715	+	GCCCAAATTGTATGGGTTGG	mismatch	acriflavine_T2_7 - none_T2_5	-0.205138	0.518952
GO593_02025	lpxL	408731	409715	+	GCCCAAGTTGAATGGGTTGG	mismatch	acriflavine_T2_7 - none_T2_5	-0.4216	0.12383
GO593_02025	lpxL	408731	409715	+	TACTTCATGCTTTTTGAATC	mismatch	acriflavine_T2_7 - none_T2_5	-0.321205	0.0657555
GO593_02025	lpxL	408731	409715	+	TAGTTCATGCTTTTTGAAAC	mismatch	acriflavine_T2_7 - none_T2_5	-0.112067	0.757364
GO593_02025	lpxL	408731	409715	+	TAGTTCATGCTTTTTGAATA	mismatch	acriflavine_T2_7 - none_T2_5	-0.469665	0.02432
GO593_02025	lpxL	408731	409715	+	TAGTTCATGCTTTTTGAATG	mismatch	acriflavine_T2_7 - none_T2_5	-0.353864	0.0976152
GO593_02025	lpxL	408731	409715	+	TAGTTCATGCTTTTTGCATC	mismatch	acriflavine_T2_7 - none_T2_5	-0.110919	0.833662
GO593_02025	lpxL	408731	409715	+	AAAAATGTTCACCTTCAATA	perfect	acriflavine_T2_7 - none_T2_5	-0.66881	0.187367
GO593_02025	lpxL	408731	409715	+	CGCTGCTGAGGTGTTAAATA	perfect	acriflavine_T2_7 - none_T2_5	0.0421218	0.685178
GO593_02025	lpxL	408731	409715	+	GCCCAAATTGAATGGGTTGG	perfect	acriflavine_T2_7 - none_T2_5	-0.713023	0.00238531
GO593_02025	lpxL	408731	409715	+	TAGTTCATGCTTTTTGAATC	perfect	acriflavine_T2_7 - none_T2_5	0.0210563	0.807068
GO593_02035	lolD	412184	412871	-	AAAAATACCTGTCCTATAGT	mismatch	acriflavine_T2_7 - none_T2_5	-1.72471	2.59912e-07
GO593_02035	lolD	412184	412871	-	CAGGTCATAAATGGTGGAAC	mismatch	acriflavine_T2_7 - none_T2_5	-0.368183	0.769316
GO593_02035	lolD	412184	412871	-	CATCGCTACATTTTCAAGAC	mismatch	acriflavine_T2_7 - none_T2_5	0.175661	0.0181878
GO593_02035	lolD	412184	412871	-	CATCGCTACATTTTCAAGAT	mismatch	acriflavine_T2_7 - none_T2_5	-0.214531	0.39922
GO593_02035	lolD	412184	412871	-	CATCGCTACATTTTCAAGCG	mismatch	acriflavine_T2_7 - none_T2_5	0.0767014	0.122685
GO593_02035	lolD	412184	412871	-	CATCGCTACATTTTCACGAG	mismatch	acriflavine_T2_7 - none_T2_5	0.0451266	0.651486
GO593_02035	lolD	412184	412871	-	CATCGCTTCATTTTCAAGAG	mismatch	acriflavine_T2_7 - none_T2_5	-0.293482	0.0473244
GO593_02035	lolD	412184	412871	-	CGTAAACAAAACCTAAGTAT	mismatch	acriflavine_T2_7 - none_T2_5	-5.04817	1.34124e-22
GO593_02035	lolD	412184	412871	-	GGTAAACAAAACCTAACTAT	mismatch	acriflavine_T2_7 - none_T2_5	-0.1965	0.771277
GO593_02035	lolD	412184	412871	-	GGTAAACAAAGCCTAAGTAT	mismatch	acriflavine_T2_7 - none_T2_5	-4.33687	1.04776e-26
GO593_02035	lolD	412184	412871	-	AAAAATACCTGTCCTTTAGT	perfect	acriflavine_T2_7 - none_T2_5	0.814777	0.289611
GO593_02035	lolD	412184	412871	-	CAGGTAATAAATGGTGGAAC	perfect	acriflavine_T2_7 - none_T2_5	-0.965966	0.28364
GO593_02035	lolD	412184	412871	-	CATCGCTACATTTTCAAGAG	perfect	acriflavine_T2_7 - none_T2_5	-2.21871	2.05422e-11
GO593_02035	lolD	412184	412871	-	GGTAAACAAAACCTAAGTAT	perfect	acriflavine_T2_7 - none_T2_5	-4.7611	1.65928e-22
GO593_02040	lolCE	412863	414099	-	AAACACGATTTTTTAATTAG	mismatch	acriflavine_T2_7 - none_T2_5	-0.0580492	0.961859
GO593_02040	lolCE	412863	414099	-	AAACACGATTTTTTAATTCC	mismatch	acriflavine_T2_7 - none_T2_5	0.0299143	0.357841
GO593_02040	lolCE	412863	414099	-	AACCCTATATACAGTGAGGT	mismatch	acriflavine_T2_7 - none_T2_5	-1.49193	0.0155965
GO593_02040	lolCE	412863	414099	-	AACCCTATATATAGTGAGAT	mismatch	acriflavine_T2_7 - none_T2_5	2.09275	0.0168742
GO593_02040	lolCE	412863	414099	-	AACCCTGTATACAGTGAGAT	mismatch	acriflavine_T2_7 - none_T2_5	3.33777	3.4666e-05
GO593_02040	lolCE	412863	414099	-	CCAGTTCAGGCCAATCCGTC	mismatch	acriflavine_T2_7 - none_T2_5	-0.00941755	0.575237
GO593_02040	lolCE	412863	414099	-	CCAGTTCAGGCCACTCCGTA	mismatch	acriflavine_T2_7 - none_T2_5	-0.17866	0.219946
GO593_02040	lolCE	412863	414099	-	CCAGTTCAGGCCCATCCGTA	mismatch	acriflavine_T2_7 - none_T2_5	-0.186093	0.298807
GO593_02040	lolCE	412863	414099	-	CCAGTTCAGGCGAATCCGTA	mismatch	acriflavine_T2_7 - none_T2_5	-2.25312	1.30805e-19
GO593_02040	lolCE	412863	414099	-	GTCGATGAAACTGTCGCTTT	mismatch	acriflavine_T2_7 - none_T2_5	0.0455489	0.160973
GO593_02040	lolCE	412863	414099	-	AAACACGATTTTTTAATTCG	perfect	acriflavine_T2_7 - none_T2_5	-0.322689	0.248027
GO593_02040	lolCE	412863	414099	-	AACCCTATATACAGTGAGAT	perfect	acriflavine_T2_7 - none_T2_5	1.94548	0.00463771
GO593_02040	lolCE	412863	414099	-	CCAGTTCAGGCCAATCCGTA	perfect	acriflavine_T2_7 - none_T2_5	-1.90052	1.03043e-25
GO593_02040	lolCE	412863	414099	-	GTCGATGAAACTGTCGCTTG	perfect	acriflavine_T2_7 - none_T2_5	-0.530486	0.225041
GO593_02060	serC	417186	418266	-	AAGGTGACTCATTTCCATGA	mismatch	acriflavine_T2_7 - none_T2_5	0.0794891	0.493754
GO593_02060	serC	417186	418266	-	AATACCACTTTATAGTTTTC	mismatch	acriflavine_T2_7 - none_T2_5	-0.0152675	0.667547
GO593_02060	serC	417186	418266	-	AATAGCACTTTATAGTTTCC	mismatch	acriflavine_T2_7 - none_T2_5	-0.0648114	0.966313
GO593_02060	serC	417186	418266	-	AATAGCACTTTATAGTTTTA	mismatch	acriflavine_T2_7 - none_T2_5	0.159362	0.0835407
GO593_02060	serC	417186	418266	-	AATAGCACTTTATATTTTTC	mismatch	acriflavine_T2_7 - none_T2_5	0.0814999	0.555478
GO593_02060	serC	417186	418266	-	ACGGTCACTCATTTCCATGA	mismatch	acriflavine_T2_7 - none_T2_5	-0.0174088	0.782643
GO593_02060	serC	417186	418266	-	ACGGTGACTCATTTTCATGA	mismatch	acriflavine_T2_7 - none_T2_5	0.111529	0.108836
GO593_02060	serC	417186	418266	-	TATAGCACTTTATAGTTTTC	mismatch	acriflavine_T2_7 - none_T2_5	-0.133781	0.769316
GO593_02060	serC	417186	418266	-	TTTCTTCCAAGCAGGTTTAA	mismatch	acriflavine_T2_7 - none_T2_5	-0.359504	0.259087
GO593_02060	serC	417186	418266	-	TTTTTTCCAAGCAGGTTTAT	mismatch	acriflavine_T2_7 - none_T2_5	-0.264607	0.229448
GO593_02060	serC	417186	418266	-	AATAGCACTTTATAGTTTTC	perfect	acriflavine_T2_7 - none_T2_5	0.131312	0.171498
GO593_02060	serC	417186	418266	-	ACGGCAGTAGGTAATGCAGC	perfect	acriflavine_T2_7 - none_T2_5	-0.132052	0.832603
GO593_02060	serC	417186	418266	-	ACGGTGACTCATTTCCATGA	perfect	acriflavine_T2_7 - none_T2_5	-0.0519757	0.913136
GO593_02060	serC	417186	418266	-	TTTTTTCCAAGCAGGTTTAA	perfect	acriflavine_T2_7 - none_T2_5	-0.265298	0.375021
GO593_02105	gyrA	427614	430329	-	CGTCCGCAATGGCAATCGGT	mismatch	acriflavine_T2_7 - none_T2_5	-3.12746	1.45364e-07
GO593_02105	gyrA	427614	430329	-	CGTCCTAAATGGCAATCGGT	mismatch	acriflavine_T2_7 - none_T2_5	-2.41382	6.64111e-10
GO593_02105	gyrA	427614	430329	-	CGTCCTCAATAGCAATCGGT	mismatch	acriflavine_T2_7 - none_T2_5	-0.710134	0.0228835
GO593_02105	gyrA	427614	430329	-	CGTCCTCAATGGCAATCGCT	mismatch	acriflavine_T2_7 - none_T2_5	0.0988719	0.303341
GO593_02105	gyrA	427614	430329	-	CGTCCTCAATGGCAATCGGC	mismatch	acriflavine_T2_7 - none_T2_5	-0.0471628	0.89896
GO593_02105	gyrA	427614	430329	-	CGTCCTCAATGGCCATCGGT	mismatch	acriflavine_T2_7 - none_T2_5	-0.928608	0.00155985
GO593_02105	gyrA	427614	430329	-	GTCATTGCCCAATTCGTGCT	mismatch	acriflavine_T2_7 - none_T2_5	-0.463967	0.00929708
GO593_02105	gyrA	427614	430329	-	TAAACCACACGACGGTGAAC	mismatch	acriflavine_T2_7 - none_T2_5	-1.1917	0.000217548
GO593_02105	gyrA	427614	430329	-	TTAAGACCGTCGCTCACATC	mismatch	acriflavine_T2_7 - none_T2_5	-3.39367	1.50376e-08
GO593_02105	gyrA	427614	430329	-	TTAAGACCGTCTCTTACATC	mismatch	acriflavine_T2_7 - none_T2_5	-0.811979	0.000146926
GO593_02105	gyrA	427614	430329	-	CGTCCTCAATGGCAATCGGT	perfect	acriflavine_T2_7 - none_T2_5	-2.43287	2.07943e-05
GO593_02105	gyrA	427614	430329	-	GTCATTGCCCAATTCGTGCA	perfect	acriflavine_T2_7 - none_T2_5	-1.85749	4.77751e-08
GO593_02105	gyrA	427614	430329	-	TAAAGCACACGACGGTGAAC	perfect	acriflavine_T2_7 - none_T2_5	-2.783	3.11609e-08
GO593_02105	gyrA	427614	430329	-	TTAAGACCGTCTCTCACATC	perfect	acriflavine_T2_7 - none_T2_5	-1.24377	0.11357
GO593_02110	etfA	430695	431628	-	AAGTAGCACCGTTAAGTGAC	mismatch	acriflavine_T2_7 - none_T2_5	-1.59066	2.96186e-05
GO593_02110	etfA	430695	431628	-	AAGTAGCACCGTTAAGTGTT	mismatch	acriflavine_T2_7 - none_T2_5	-0.432088	0.0448064
GO593_02110	etfA	430695	431628	-	AAGTAGCACCGTTAGGTGTC	mismatch	acriflavine_T2_7 - none_T2_5	-1.40264	0.0339662
GO593_02110	etfA	430695	431628	-	AAGTAGCACTGTTAAGTGTC	mismatch	acriflavine_T2_7 - none_T2_5	-1.10875	0.16516
GO593_02110	etfA	430695	431628	-	ATTGCGTTACCAGCATAGCT	mismatch	acriflavine_T2_7 - none_T2_5	-0.136326	0.630087
GO593_02110	etfA	430695	431628	-	ATTGCGTTACCAGCATAGGT	mismatch	acriflavine_T2_7 - none_T2_5	-0.663418	0.0189798
GO593_02110	etfA	430695	431628	-	ATTGCGTTACCAGCATCGAT	mismatch	acriflavine_T2_7 - none_T2_5	-0.671001	0.004259
GO593_02110	etfA	430695	431628	-	CAGCTACGGTTTCAGCTAAT	mismatch	acriflavine_T2_7 - none_T2_5	-1.15626	0.0224802
GO593_02110	etfA	430695	431628	-	TCAACAAGCGCAGCAACGCG	mismatch	acriflavine_T2_7 - none_T2_5	-0.846195	0.000280504
GO593_02110	etfA	430695	431628	-	TCAAGACGCGCAGCAACGCG	mismatch	acriflavine_T2_7 - none_T2_5	-0.61459	0.070273
GO593_02110	etfA	430695	431628	-	AAGTAGCACCGTTAAGTGTC	perfect	acriflavine_T2_7 - none_T2_5	-0.060447	0.991087
GO593_02110	etfA	430695	431628	-	ATTGCGTTACCAGCATAGAT	perfect	acriflavine_T2_7 - none_T2_5	-0.631235	0.0207961
GO593_02110	etfA	430695	431628	-	CAGCTACGTTTTCAGCTAAT	perfect	acriflavine_T2_7 - none_T2_5	-1.53367	0.00813664
GO593_02110	etfA	430695	431628	-	TCAAGAAGCGCAGCAACGCG	perfect	acriflavine_T2_7 - none_T2_5	-1.069	0.00610638
GO593_02115	etfB	431645	432395	-	AGGTCAACCCCACTAATGTC	mismatch	acriflavine_T2_7 - none_T2_5	-2.29544	5.20986e-05
GO593_02115	etfB	431645	432395	-	AGGTCAATCCCACTATTGTC	mismatch	acriflavine_T2_7 - none_T2_5	-0.818584	0.289574
GO593_02115	etfB	431645	432395	-	CCACTGCGATTTCAAAAAAT	mismatch	acriflavine_T2_7 - none_T2_5	0.0907069	0.088978
GO593_02115	etfB	431645	432395	-	CCACTGCGATTTCACAAATT	mismatch	acriflavine_T2_7 - none_T2_5	-0.285966	0.279516
GO593_02115	etfB	431645	432395	-	CCAGTGCGATTTCACAAAAT	mismatch	acriflavine_T2_7 - none_T2_5	-0.991598	3.19003e-05
GO593_02115	etfB	431645	432395	-	CTTAACACGAACGTTAACGT	mismatch	acriflavine_T2_7 - none_T2_5	-2.94142	1.71507e-06
GO593_02115	etfB	431645	432395	-	CTTAACACGAACTTTAACGG	mismatch	acriflavine_T2_7 - none_T2_5	-0.612453	0.0351248
GO593_02115	etfB	431645	432395	-	TTGACATTATAACGTTGGTA	mismatch	acriflavine_T2_7 - none_T2_5	-0.938593	0.0305462
GO593_02115	etfB	431645	432395	-	TTGACATTTTATCGTTGGTA	mismatch	acriflavine_T2_7 - none_T2_5	-1.32065	3.97072e-05
GO593_02115	etfB	431645	432395	-	TTGACATTTTGACGTTGGTA	mismatch	acriflavine_T2_7 - none_T2_5	-1.29021	4.5616e-06
GO593_02115	etfB	431645	432395	-	AGGTCAACCCCACTATTGTC	perfect	acriflavine_T2_7 - none_T2_5	-2.07142	0.00381467
GO593_02115	etfB	431645	432395	-	CCACTGCGATTTCACAAAAT	perfect	acriflavine_T2_7 - none_T2_5	-1.83725	5.48905e-07
GO593_02115	etfB	431645	432395	-	CTTAACACGAACTTTAACGT	perfect	acriflavine_T2_7 - none_T2_5	-0.745939	0.441446
GO593_02115	etfB	431645	432395	-	TTGACATTTTAACGTTGGTA	perfect	acriflavine_T2_7 - none_T2_5	-1.53938	7.18708e-05
GO593_02140	dapF	436160	437006	-	ATTGCCTAAACCAAGCATTT	mismatch	acriflavine_T2_7 - none_T2_5	0.119862	0.124732
GO593_02140	dapF	436160	437006	-	ATTGCCTAAACCGTGCATTT	mismatch	acriflavine_T2_7 - none_T2_5	-0.173917	0.540302
GO593_02140	dapF	436160	437006	-	ATTGTCTAAACCATGCATTT	mismatch	acriflavine_T2_7 - none_T2_5	-0.343975	0.377271
GO593_02140	dapF	436160	437006	-	CAAACCCCACACAAAAGTGT	mismatch	acriflavine_T2_7 - none_T2_5	0.355598	0.00430847
GO593_02140	dapF	436160	437006	-	CAAACCCCACACCAAGGTGT	mismatch	acriflavine_T2_7 - none_T2_5	-0.661147	0.0341705
GO593_02140	dapF	436160	437006	-	CAGTATCTAAATAAGCCCTT	mismatch	acriflavine_T2_7 - none_T2_5	-0.00259325	0.674683
GO593_02140	dapF	436160	437006	-	CAGTATCTAAATAATCTCTT	mismatch	acriflavine_T2_7 - none_T2_5	0.340719	0.000829791
GO593_02140	dapF	436160	437006	-	TCAGCTGCGGGTACATCTGG	mismatch	acriflavine_T2_7 - none_T2_5	0.47339	0.0487074
GO593_02140	dapF	436160	437006	-	TCAGCTTCCGGTACATCTGG	mismatch	acriflavine_T2_7 - none_T2_5	0.550399	0.00238833
GO593_02140	dapF	436160	437006	-	TCAGCTTCGGGTACATCTGT	mismatch	acriflavine_T2_7 - none_T2_5	1.7685	9.35977e-21
GO593_02140	dapF	436160	437006	-	ATTGCCTAAACCATGCATTT	perfect	acriflavine_T2_7 - none_T2_5	-0.235968	0.604616
GO593_02140	dapF	436160	437006	-	CAAACCCCACACCAAAGTGT	perfect	acriflavine_T2_7 - none_T2_5	-0.929159	0.000568576
GO593_02140	dapF	436160	437006	-	CAGTATCTAAATAAGCTCTT	perfect	acriflavine_T2_7 - none_T2_5	-0.0808607	0.978154
GO593_02140	dapF	436160	437006	-	TCAGCTTCGGGTACATCTGG	perfect	acriflavine_T2_7 - none_T2_5	0.420486	0.022587
GO593_02180	GO593_02180	445195	445588	-	AGGTCTGGAATTAAGTCGAT	mismatch	acriflavine_T2_7 - none_T2_5	-0.324728	0.0580926
GO593_02180	GO593_02180	445195	445588	-	CCAATAATTTTGGGTAACCA	mismatch	acriflavine_T2_7 - none_T2_5	0.219212	0.110853
GO593_02180	GO593_02180	445195	445588	-	CGGCATTTGACGATGCCTTG	mismatch	acriflavine_T2_7 - none_T2_5	0.213485	0.614061
GO593_02180	GO593_02180	445195	445588	-	GCAATAATTTTGGGCAACCA	mismatch	acriflavine_T2_7 - none_T2_5	0.142793	0.0730042
GO593_02180	GO593_02180	445195	445588	-	GCAATAATTTTGGGTAACCC	mismatch	acriflavine_T2_7 - none_T2_5	0.492916	2.86624e-05
GO593_02180	GO593_02180	445195	445588	-	GCAATAATTTTGGGTAACGA	mismatch	acriflavine_T2_7 - none_T2_5	0.00209094	0.473887
GO593_02180	GO593_02180	445195	445588	-	TCATCAATAAAGCCTAAAAA	mismatch	acriflavine_T2_7 - none_T2_5	-0.0292696	0.822137
GO593_02180	GO593_02180	445195	445588	-	TCATCAATAAAGCCTACAAT	mismatch	acriflavine_T2_7 - none_T2_5	-0.0891302	0.887827
GO593_02180	GO593_02180	445195	445588	-	TCATCAATAAAGCGTAAAAT	mismatch	acriflavine_T2_7 - none_T2_5	-0.410958	0.0239929
GO593_02180	GO593_02180	445195	445588	-	TCATCAATAACGCCTAAAAT	mismatch	acriflavine_T2_7 - none_T2_5	0.00228921	0.601691
GO593_02180	GO593_02180	445195	445588	-	AAGTCTGGAATTAAGTCGAT	perfect	acriflavine_T2_7 - none_T2_5	-0.168403	0.264267
GO593_02180	GO593_02180	445195	445588	-	CGGCATTTGAGGATGCCTTG	perfect	acriflavine_T2_7 - none_T2_5	-0.297642	0.71258
GO593_02180	GO593_02180	445195	445588	-	GCAATAATTTTGGGTAACCA	perfect	acriflavine_T2_7 - none_T2_5	0.0926131	0.574863
GO593_02180	GO593_02180	445195	445588	-	TCATCAATAAAGCCTAAAAT	perfect	acriflavine_T2_7 - none_T2_5	-0.046025	0.875297
GO593_02305	groEL	477024	478659	-	ATCACAACGTTACGGCCTGT	mismatch	acriflavine_T2_7 - none_T2_5	-0.428202	0.00988422
GO593_02305	groEL	477024	478659	-	ATCACAACGTTACGGCCTTA	mismatch	acriflavine_T2_7 - none_T2_5	-0.102238	0.869464
GO593_02305	groEL	477024	478659	-	CAGCTGGTTAAGCAATAGAA	mismatch	acriflavine_T2_7 - none_T2_5	-0.734808	0.000182567
GO593_02305	groEL	477024	478659	-	CAGCTGGTTTAGCAATAGAC	mismatch	acriflavine_T2_7 - none_T2_5	-0.274568	0.0614826
GO593_02305	groEL	477024	478659	-	CAGCTGGTTTAGCAATAGAG	mismatch	acriflavine_T2_7 - none_T2_5	-0.0201265	0.826685
GO593_02305	groEL	477024	478659	-	CAGCTGGTTTAGCAATAGTA	mismatch	acriflavine_T2_7 - none_T2_5	0.187393	0.0186539
GO593_02305	groEL	477024	478659	-	CAGCTGGTTTTGCAATAGAA	mismatch	acriflavine_T2_7 - none_T2_5	-0.850659	1.05133e-07
GO593_02305	groEL	477024	478659	-	GACCGCGTTTTAAATCCATT	mismatch	acriflavine_T2_7 - none_T2_5	-1.49753	0.000251146
GO593_02305	groEL	477024	478659	-	TACCGCGTTTTAAATCCATG	mismatch	acriflavine_T2_7 - none_T2_5	-0.503768	0.14716
GO593_02305	groEL	477024	478659	-	TCCCGCGTTTTAAATCCATT	mismatch	acriflavine_T2_7 - none_T2_5	-0.844161	0.0236895
GO593_02305	groEL	477024	478659	-	ATCACAACGTTACGGCCTTT	perfect	acriflavine_T2_7 - none_T2_5	-0.956617	0.0014884
GO593_02305	groEL	477024	478659	-	CAGCTGGTTTAGCAATAGAA	perfect	acriflavine_T2_7 - none_T2_5	-1.22183	1.24498e-09
GO593_02305	groEL	477024	478659	-	TACCGCGTTTTAAATCCATT	perfect	acriflavine_T2_7 - none_T2_5	-0.914557	3.40745e-05
GO593_02305	groEL	477024	478659	-	TGTGCGGCGCACCGAAGGAG	perfect	acriflavine_T2_7 - none_T2_5	-0.161143	0.879314
GO593_02310	groS	478717	479008	-	ATCACAACGCGATCTTGTAA	mismatch	acriflavine_T2_7 - none_T2_5	-0.861095	0.000296495
GO593_02310	groS	478717	479008	-	ATCACAACGCGATTATGTAA	mismatch	acriflavine_T2_7 - none_T2_5	-1.03031	0.000158356
GO593_02310	groS	478717	479008	-	GCAATTACTTCACCTTGAAA	mismatch	acriflavine_T2_7 - none_T2_5	-0.188026	0.390703
GO593_02310	groS	478717	479008	-	GCAATTACTTGACCTTGAGA	mismatch	acriflavine_T2_7 - none_T2_5	-1.20695	3.24185e-06
GO593_02310	groS	478717	479008	-	GCAATTCCTTCACCTTGAGA	mismatch	acriflavine_T2_7 - none_T2_5	-1.25164	1.67635e-06
GO593_02310	groS	478717	479008	-	GGTTTTTCAACAGCAGAACC	mismatch	acriflavine_T2_7 - none_T2_5	-0.713789	0.0492088
GO593_02310	groS	478717	479008	-	TAAAATACCGCCAGAAGTTT	mismatch	acriflavine_T2_7 - none_T2_5	-0.227122	0.548868
GO593_02310	groS	478717	479008	-	TAAAATACCGCCAGCAGTTC	mismatch	acriflavine_T2_7 - none_T2_5	-0.0637178	0.961641
GO593_02310	groS	478717	479008	-	TACAATACCGCCAGCAGTTT	mismatch	acriflavine_T2_7 - none_T2_5	-2.75142	1.72161e-12
GO593_02310	groS	478717	479008	-	TGTTTTTCAGCAGCAGAACC	mismatch	acriflavine_T2_7 - none_T2_5	-0.374356	0.38296
GO593_02310	groS	478717	479008	-	ATCACAACGCGATCATGTAA	perfect	acriflavine_T2_7 - none_T2_5	-0.234	0.7982
GO593_02310	groS	478717	479008	-	GCAATTACTTCACCTTGAGA	perfect	acriflavine_T2_7 - none_T2_5	-2.08196	3.30264e-20
GO593_02310	groS	478717	479008	-	GGTTTTTCAGCAGCAGAACC	perfect	acriflavine_T2_7 - none_T2_5	-0.0949668	0.934509
GO593_02310	groS	478717	479008	-	TAAAATACCGCCAGCAGTTT	perfect	acriflavine_T2_7 - none_T2_5	-2.13369	3.00918e-07
GO593_02360	folD	499684	500533	-	AATACCGTGAACATCTGGAA	mismatch	acriflavine_T2_7 - none_T2_5	-0.114174	0.766692
GO593_02360	folD	499684	500533	-	AATACCGTGAACATCTGGAG	mismatch	acriflavine_T2_7 - none_T2_5	0.314664	0.000548238
GO593_02360	folD	499684	500533	-	AATGCCGTGAACATCTGGAT	mismatch	acriflavine_T2_7 - none_T2_5	-0.377343	0.0127254
GO593_02360	folD	499684	500533	-	ATCCATACCTACTCGGCGGG	mismatch	acriflavine_T2_7 - none_T2_5	0.694652	0.000125844
GO593_02360	folD	499684	500533	-	CAAAATATTCGCTAAAATTG	mismatch	acriflavine_T2_7 - none_T2_5	0.343164	0.012167
GO593_02360	folD	499684	500533	-	CAAACTAGTCGCTAAAATTG	mismatch	acriflavine_T2_7 - none_T2_5	0.151465	0.0736654
GO593_02360	folD	499684	500533	-	TGATCTGTTGTGGTTTCTTG	mismatch	acriflavine_T2_7 - none_T2_5	0.388162	0.0858979
GO593_02360	folD	499684	500533	-	TGTTCTGTTGTGGATTCTTG	mismatch	acriflavine_T2_7 - none_T2_5	-0.0965865	0.919207
GO593_02360	folD	499684	500533	-	TGTTCTGTTGTGGTTTCTTC	mismatch	acriflavine_T2_7 - none_T2_5	0.0201098	0.604776
GO593_02360	folD	499684	500533	-	TGTTCTGTTGTGGTTTCTTT	mismatch	acriflavine_T2_7 - none_T2_5	-0.0382829	0.821531
GO593_02360	folD	499684	500533	-	AATACCGTGAACATCTGGAT	perfect	acriflavine_T2_7 - none_T2_5	-0.435314	0.00846569
GO593_02360	folD	499684	500533	-	ATCCATACCTACTCGGCGGC	perfect	acriflavine_T2_7 - none_T2_5	-0.490184	5.42483e-05
GO593_02360	folD	499684	500533	-	CAAAATAGTCGCTAAAATTG	perfect	acriflavine_T2_7 - none_T2_5	-0.246458	0.3654
GO593_02360	folD	499684	500533	-	TGTTCTGTTGTGGTTTCTTG	perfect	acriflavine_T2_7 - none_T2_5	-0.201694	0.663185
GO593_02400	ftsH	504852	506748	-	AAGTATTATTAGCCCCAATA	mismatch	acriflavine_T2_7 - none_T2_5	-0.415499	0.618
GO593_02400	ftsH	504852	506748	-	AAGTATTATTAGGCACAATA	mismatch	acriflavine_T2_7 - none_T2_5	0.573342	0.494351
GO593_02400	ftsH	504852	506748	-	AGTTCAGTCTCTTCAACTTG	mismatch	acriflavine_T2_7 - none_T2_5	-0.245088	0.748661
GO593_02400	ftsH	504852	506748	-	AGTTCAGTGTCTTCAACTTC	mismatch	acriflavine_T2_7 - none_T2_5	0.320853	0.0179667
GO593_02400	ftsH	504852	506748	-	CAAGCGTGACTTGCTTAATT	mismatch	acriflavine_T2_7 - none_T2_5	-2.44249	0.000164008
GO593_02400	ftsH	504852	506748	-	CAATCGTGACTTGCTTAATC	mismatch	acriflavine_T2_7 - none_T2_5	-0.123722	0.885194
GO593_02400	ftsH	504852	506748	-	CAATCGTGACTTGGTTAATT	mismatch	acriflavine_T2_7 - none_T2_5	-0.864445	0.0423636
GO593_02400	ftsH	504852	506748	-	CCATTGCAGTTGGCTTATTG	mismatch	acriflavine_T2_7 - none_T2_5	2.20872	0.354346
GO593_02400	ftsH	504852	506748	-	TCATTGCACTTGGCTTATTG	mismatch	acriflavine_T2_7 - none_T2_5	-0.936453	0.168885
GO593_02400	ftsH	504852	506748	-	TCATTGCAGTTGGCTTATTT	mismatch	acriflavine_T2_7 - none_T2_5	-0.462235	0.527081
GO593_02400	ftsH	504852	506748	-	AAGTATTATTAGCCACAATA	perfect	acriflavine_T2_7 - none_T2_5	0.385578	0.716974
GO593_02400	ftsH	504852	506748	-	AGTTCAGTGTCTTCAACTTG	perfect	acriflavine_T2_7 - none_T2_5	-0.711596	0.202196
GO593_02400	ftsH	504852	506748	-	CAATCGTGACTTGCTTAATT	perfect	acriflavine_T2_7 - none_T2_5	-3.18535	1.99005e-06
GO593_02400	ftsH	504852	506748	-	TCATTGCAGTTGGCTTATTG	perfect	acriflavine_T2_7 - none_T2_5	0.171341	0.911877
GO593_02490	trpS	543292	544306	+	AAGAACAGACAAAATGCCCG	mismatch	acriflavine_T2_7 - none_T2_5	2.92337	4.14103e-25
GO593_02490	trpS	543292	544306	+	AAGAACCGACAAAATGCCCA	mismatch	acriflavine_T2_7 - none_T2_5	0.0866934	0.172864
GO593_02490	trpS	543292	544306	+	CGGTCGCCTGTCAAAATGAT	mismatch	acriflavine_T2_7 - none_T2_5	0.789333	0.347852
GO593_02490	trpS	543292	544306	+	CGTTCGCCTGTCAAAATAAT	mismatch	acriflavine_T2_7 - none_T2_5	-0.189466	0.917108
GO593_02490	trpS	543292	544306	+	CTAATAAGACATGTTGATGA	mismatch	acriflavine_T2_7 - none_T2_5	0.320081	0.00729273
GO593_02490	trpS	543292	544306	+	CTAATAAGAGATATTGATGA	mismatch	acriflavine_T2_7 - none_T2_5	0.199577	0.0213768
GO593_02490	trpS	543292	544306	+	CTAATAAGAGATGTTGATGC	mismatch	acriflavine_T2_7 - none_T2_5	0.0880833	0.251027
GO593_02490	trpS	543292	544306	+	CTAATAGGAGATGTTGATGA	mismatch	acriflavine_T2_7 - none_T2_5	0.00942815	0.939128
GO593_02490	trpS	543292	544306	+	GGTGAAGTTCTCCGGTTGGG	mismatch	acriflavine_T2_7 - none_T2_5	2.57881	1.11156e-09
GO593_02490	trpS	543292	544306	+	GGTGAAGTTGTCCCGTTGGG	mismatch	acriflavine_T2_7 - none_T2_5	0.070774	0.526338
GO593_02490	trpS	543292	544306	+	AAGAACCGACAAAATGCCCG	perfect	acriflavine_T2_7 - none_T2_5	1.93663	1.69988e-06
GO593_02490	trpS	543292	544306	+	CGGTCGCCTGTCAAAATAAT	perfect	acriflavine_T2_7 - none_T2_5	1.98762	0.248169
GO593_02490	trpS	543292	544306	+	CTAATAAGAGATGTTGATGA	perfect	acriflavine_T2_7 - none_T2_5	0.307324	0.601606
GO593_02490	trpS	543292	544306	+	GGTGAAGTTGTCCGGTTGGG	perfect	acriflavine_T2_7 - none_T2_5	0.800773	0.444827
GO593_02510	sucB	548436	549633	-	ATTACTTCATCACCTGATAC	mismatch	acriflavine_T2_7 - none_T2_5	-0.0786645	0.954306
GO593_02510	sucB	548436	549633	-	ATTACTTCATCACGTAATAC	mismatch	acriflavine_T2_7 - none_T2_5	-0.723274	0.172224
GO593_02510	sucB	548436	549633	-	ATTACTTCATCACGTGATAA	mismatch	acriflavine_T2_7 - none_T2_5	-0.0723457	0.998203
GO593_02510	sucB	548436	549633	-	CTGTTTATGCCAAGTTGCGA	mismatch	acriflavine_T2_7 - none_T2_5	-2.28034	2.29115e-08
GO593_02510	sucB	548436	549633	-	CTTTTTATGCCAAGTCGCGA	mismatch	acriflavine_T2_7 - none_T2_5	-0.941505	0.00457347
GO593_02510	sucB	548436	549633	-	GAACACCGGTGCTTTAATTT	mismatch	acriflavine_T2_7 - none_T2_5	-1.3982	0.609756
GO593_02510	sucB	548436	549633	-	GAATACCGGTGCTTTAATCT	mismatch	acriflavine_T2_7 - none_T2_5	1.72359	0.000281365
GO593_02510	sucB	548436	549633	-	TTCCACCTGCAACAGACTCT	mismatch	acriflavine_T2_7 - none_T2_5	-3.61795	0.0300685
GO593_02510	sucB	548436	549633	-	TTCCATCTGCAACAGATTCT	mismatch	acriflavine_T2_7 - none_T2_5	-3.69372	0.00288618
GO593_02510	sucB	548436	549633	-	TTCCATCTGCAGCAGACTCT	mismatch	acriflavine_T2_7 - none_T2_5	0.0133504	0.968849
GO593_02510	sucB	548436	549633	-	ATTACTTCATCACGTGATAC	perfect	acriflavine_T2_7 - none_T2_5	-2.89022	3.34429e-05
GO593_02510	sucB	548436	549633	-	CTTTTTATGCCAAGTTGCGA	perfect	acriflavine_T2_7 - none_T2_5	-2.89234	1.75294e-05
GO593_02510	sucB	548436	549633	-	GAATACCGGTGCTTTAATTT	perfect	acriflavine_T2_7 - none_T2_5	-0.168555	0.97475
GO593_02510	sucB	548436	549633	-	TTCCATCTGCAACAGACTCT	perfect	acriflavine_T2_7 - none_T2_5	0.796098	0.514953
GO593_02530	sdhB	553043	553754	-	AGCTTCAAAGTTTGCATGTA	mismatch	acriflavine_T2_7 - none_T2_5	0.0337485	0.83012
GO593_02530	sdhB	553043	553754	-	AGCTTGAAAGTTTGCCTGTA	mismatch	acriflavine_T2_7 - none_T2_5	0.523845	0.268114
GO593_02530	sdhB	553043	553754	-	CCAATGCATCAAGCAACATA	mismatch	acriflavine_T2_7 - none_T2_5	0.796806	0.147059
GO593_02530	sdhB	553043	553754	-	GCAATGCATCAAGCAACACA	mismatch	acriflavine_T2_7 - none_T2_5	-0.352041	0.499922
GO593_02530	sdhB	553043	553754	-	GCAATGCATCAAGCAACATC	mismatch	acriflavine_T2_7 - none_T2_5	-0.344641	0.371999
GO593_02530	sdhB	553043	553754	-	TACATTCACGGCAAGAACGA	mismatch	acriflavine_T2_7 - none_T2_5	1.39112	0.00149637
GO593_02530	sdhB	553043	553754	-	TAGCTTCACGGCAAGAACGA	mismatch	acriflavine_T2_7 - none_T2_5	1.53824	0.00137698
GO593_02530	sdhB	553043	553754	-	TATCCTTATCAGGATCACAG	mismatch	acriflavine_T2_7 - none_T2_5	-2.87297	0.105225
GO593_02530	sdhB	553043	553754	-	TATCCTTATCAGGATCATAC	mismatch	acriflavine_T2_7 - none_T2_5	-0.631634	0.124446
GO593_02530	sdhB	553043	553754	-	TATCCTTATCAGGATCATAT	mismatch	acriflavine_T2_7 - none_T2_5	-0.497593	0.268224
GO593_02530	sdhB	553043	553754	-	AGCTTGAAAGTTTGCATGTA	perfect	acriflavine_T2_7 - none_T2_5	2.0928	5.64248e-06
GO593_02530	sdhB	553043	553754	-	GCAATGCATCAAGCAACATA	perfect	acriflavine_T2_7 - none_T2_5	1.5524	0.00543875
GO593_02530	sdhB	553043	553754	-	TACCTTCACGGCAAGAACGA	perfect	acriflavine_T2_7 - none_T2_5	0.314257	0.683692
GO593_02530	sdhB	553043	553754	-	TATCCTTATCAGGATCATAG	perfect	acriflavine_T2_7 - none_T2_5	2.50047	0.0499485
GO593_02535	sdhA	553768	555604	-	CAACTGTATGCGAACGTGTT	mismatch	acriflavine_T2_7 - none_T2_5	1.49919	0.126781
GO593_02535	sdhA	553768	555604	-	CAACTGTATGTGAACGTTTT	mismatch	acriflavine_T2_7 - none_T2_5	1.21226	0.0109816
GO593_02535	sdhA	553768	555604	-	CGATAACAGCATCGAAAGTC	mismatch	acriflavine_T2_7 - none_T2_5	-0.0971551	0.917429
GO593_02535	sdhA	553768	555604	-	CGATAACAGCATCGACAGTG	mismatch	acriflavine_T2_7 - none_T2_5	1.13827	0.536747
GO593_02535	sdhA	553768	555604	-	CGATGACAGCATCGAAAGTG	mismatch	acriflavine_T2_7 - none_T2_5	-0.000139511	0.976314
GO593_02535	sdhA	553768	555604	-	TATTTGAATAATCTTCTTCA	mismatch	acriflavine_T2_7 - none_T2_5	-0.450917	0.0123346
GO593_02535	sdhA	553768	555604	-	TATTTGAATAATCTTCTTTC	mismatch	acriflavine_T2_7 - none_T2_5	-0.131293	0.826901
GO593_02535	sdhA	553768	555604	-	TATTTGAATAATGTTCTTTA	mismatch	acriflavine_T2_7 - none_T2_5	-0.429883	0.183069
GO593_02535	sdhA	553768	555604	-	TCAAACCTGCTTGAGCGAGT	mismatch	acriflavine_T2_7 - none_T2_5	0.206192	0.602605
GO593_02535	sdhA	553768	555604	-	TCAAAGCTGCTTGAGCAAGT	mismatch	acriflavine_T2_7 - none_T2_5	-0.38503	0.573105
GO593_02535	sdhA	553768	555604	-	CAACTGTATGTGAACGTGTT	perfect	acriflavine_T2_7 - none_T2_5	0.907403	0.246467
GO593_02535	sdhA	553768	555604	-	CGATAACAGCATCGAAAGTG	perfect	acriflavine_T2_7 - none_T2_5	-0.520355	0.797244
GO593_02535	sdhA	553768	555604	-	TATTTGAATAATCTTCTTTA	perfect	acriflavine_T2_7 - none_T2_5	0.135605	0.623036
GO593_02535	sdhA	553768	555604	-	TCAAACCTGCTTGAGCAAGT	perfect	acriflavine_T2_7 - none_T2_5	-0.290954	0.731022
GO593_02540	sdhD	555616	555982	-	AATAAAGAGAAAATCTTAAT	mismatch	acriflavine_T2_7 - none_T2_5	0.220118	0.133892
GO593_02540	sdhD	555616	555982	-	AATAAAGAGAAAATCTTCAC	mismatch	acriflavine_T2_7 - none_T2_5	-0.124388	0.839298
GO593_02540	sdhD	555616	555982	-	AATAAAGAGAAAATCTTCAG	mismatch	acriflavine_T2_7 - none_T2_5	-0.24773	0.534281
GO593_02540	sdhD	555616	555982	-	AATAAAGAGAAAATCTTCGT	mismatch	acriflavine_T2_7 - none_T2_5	0.382564	0.344399
GO593_02540	sdhD	555616	555982	-	AATAAAGAGAAAATCTTCTT	mismatch	acriflavine_T2_7 - none_T2_5	-0.228244	0.606885
GO593_02540	sdhD	555616	555982	-	AATAAAGAGATAATCTTCAT	mismatch	acriflavine_T2_7 - none_T2_5	0.725563	0.110218
GO593_02540	sdhD	555616	555982	-	AATAACGAGAAAATCTTCAT	mismatch	acriflavine_T2_7 - none_T2_5	0.418539	0.34954
GO593_02540	sdhD	555616	555982	-	AGTCAAATCCGCCGTTGCAG	mismatch	acriflavine_T2_7 - none_T2_5	0.460082	0.336134
GO593_02540	sdhD	555616	555982	-	ATACCACAGCACTTACACGT	mismatch	acriflavine_T2_7 - none_T2_5	0.0209162	0.703717
GO593_02540	sdhD	555616	555982	-	ATGCCACAGCACTTACACGC	mismatch	acriflavine_T2_7 - none_T2_5	-1.64748	0.0526376
GO593_02540	sdhD	555616	555982	-	AATAAAGAGAAAATCTTCAT	perfect	acriflavine_T2_7 - none_T2_5	-0.051826	0.9774
GO593_02540	sdhD	555616	555982	-	AGGCGTAAACCTTTCGCTGA	perfect	acriflavine_T2_7 - none_T2_5	0.163115	0.690429
GO593_02540	sdhD	555616	555982	-	AGTCAAATCCGCCTTTGCAG	perfect	acriflavine_T2_7 - none_T2_5	0.497471	0.253245
GO593_02540	sdhD	555616	555982	-	ATACCACAGCACTTACACGC	perfect	acriflavine_T2_7 - none_T2_5	-0.264522	0.899883
GO593_02545	sdhC	555981	556383	-	AAAATTGATGCAATAGCCAA	mismatch	acriflavine_T2_7 - none_T2_5	-0.427926	0.279516
GO593_02545	sdhC	555981	556383	-	AAAATTGATGCAATAGCCCC	mismatch	acriflavine_T2_7 - none_T2_5	0.86664	0.103384
GO593_02545	sdhC	555981	556383	-	AAAATTGATTCAATAGCCAC	mismatch	acriflavine_T2_7 - none_T2_5	-0.367572	0.77477
GO593_02545	sdhC	555981	556383	-	AAACGATGACACCTGATACA	mismatch	acriflavine_T2_7 - none_T2_5	1.15787	0.0155583
GO593_02545	sdhC	555981	556383	-	AAACGATGACACTTGATAAA	mismatch	acriflavine_T2_7 - none_T2_5	-2.5125	0.177836
GO593_02545	sdhC	555981	556383	-	AAACGATGTCACCTGATAAA	mismatch	acriflavine_T2_7 - none_T2_5	-0.168972	0.943475
GO593_02545	sdhC	555981	556383	-	AAACGCTGACACCTGATAAA	mismatch	acriflavine_T2_7 - none_T2_5	2.59596	0.00700058
GO593_02545	sdhC	555981	556383	-	AATATTGATGCAATAGCCAC	mismatch	acriflavine_T2_7 - none_T2_5	-0.253099	0.90361
GO593_02545	sdhC	555981	556383	-	TGACCCATGGACAAAGTGAC	mismatch	acriflavine_T2_7 - none_T2_5	-0.0143394	0.9774
GO593_02545	sdhC	555981	556383	-	TGTCTGTTGCTTTTCACAGC	mismatch	acriflavine_T2_7 - none_T2_5	0.773637	0.719402
GO593_02545	sdhC	555981	556383	-	AAAATTGATGCAATAGCCAC	perfect	acriflavine_T2_7 - none_T2_5	-0.675948	0.463183
GO593_02545	sdhC	555981	556383	-	AAACGATGACACCTGATAAA	perfect	acriflavine_T2_7 - none_T2_5	1.17922	0.117673
GO593_02545	sdhC	555981	556383	-	GGTCTGTTGCTTTTCACAGC	perfect	acriflavine_T2_7 - none_T2_5	-5.19874	0.215583
GO593_02545	sdhC	555981	556383	-	TGACCCATGGACAAATTGAC	perfect	acriflavine_T2_7 - none_T2_5	3.23411	0.00734584
GO593_02580	rpoD	561497	563384	+	AGCCGCTACTGGAGAAGTAG	mismatch	acriflavine_T2_7 - none_T2_5	-0.638572	0.406522
GO593_02580	rpoD	561497	563384	+	AGCCGCTACTTGAGCAGTAG	mismatch	acriflavine_T2_7 - none_T2_5	-3.16163	8.78183e-09
GO593_02580	rpoD	561497	563384	+	AGTAACCTGGTTCTTTGCCT	mismatch	acriflavine_T2_7 - none_T2_5	1.64927	0.0962858
GO593_02580	rpoD	561497	563384	+	AGTAACCTTGTTCTTGGCCT	mismatch	acriflavine_T2_7 - none_T2_5	-0.0875741	0.951582
GO593_02580	rpoD	561497	563384	+	TACCAACGTCTTAAAGCATC	mismatch	acriflavine_T2_7 - none_T2_5	-0.0635042	0.978902
GO593_02580	rpoD	561497	563384	+	TACCAACGTCTTGAAGCATT	mismatch	acriflavine_T2_7 - none_T2_5	-0.0407633	0.892858
GO593_02580	rpoD	561497	563384	+	TCCCAACGTCTTGAAGCATC	mismatch	acriflavine_T2_7 - none_T2_5	-3.44094	3.08348e-15
GO593_02580	rpoD	561497	563384	+	TCGCTTTCAGCAATCGAGTC	mismatch	acriflavine_T2_7 - none_T2_5	-0.598069	0.728498
GO593_02580	rpoD	561497	563384	+	TCGCTTTCAGTAATCGACTC	mismatch	acriflavine_T2_7 - none_T2_5	-0.455738	0.0289431
GO593_02580	rpoD	561497	563384	+	TCGCTTTCAGTAATCGATTC	mismatch	acriflavine_T2_7 - none_T2_5	-3	6.67963e-08
GO593_02580	rpoD	561497	563384	+	AGCCGCTACTTGAGAAGTAG	perfect	acriflavine_T2_7 - none_T2_5	0.359197	0.650152
GO593_02580	rpoD	561497	563384	+	AGTAACCTTGTTCTTTGCCT	perfect	acriflavine_T2_7 - none_T2_5	2.06741	0.0119092
GO593_02580	rpoD	561497	563384	+	TACCAACGTCTTGAAGCATC	perfect	acriflavine_T2_7 - none_T2_5	-3.88593	4.7369e-14
GO593_02580	rpoD	561497	563384	+	TCGCTTTCAGTAATCGAGTC	perfect	acriflavine_T2_7 - none_T2_5	-0.634456	0.474077
GO593_02585	ybeD	563481	563769	+	AACGTTGTTTGGTCAAACTC	mismatch	acriflavine_T2_7 - none_T2_5	-0.151646	0.796557
GO593_02585	ybeD	563481	563769	+	AACGTTGTTTGGTCAAAGTA	mismatch	acriflavine_T2_7 - none_T2_5	0.265127	0.127352
GO593_02585	ybeD	563481	563769	+	AACGTTGTTTGGTCAAATTC	mismatch	acriflavine_T2_7 - none_T2_5	-0.247682	0.114051
GO593_02585	ybeD	563481	563769	+	AGTTTAATTGGATAGTCCCT	mismatch	acriflavine_T2_7 - none_T2_5	-0.211373	0.405497
GO593_02585	ybeD	563481	563769	+	AGTTTATTTGGATAGTCCAT	mismatch	acriflavine_T2_7 - none_T2_5	1.14252	3.88836e-08
GO593_02585	ybeD	563481	563769	+	GAAATACCCAAAGGTTTTCA	mismatch	acriflavine_T2_7 - none_T2_5	-0.254868	0.682952
GO593_02585	ybeD	563481	563769	+	GAACTACCCAAAGGTCTTCA	mismatch	acriflavine_T2_7 - none_T2_5	1.97589	2.7857e-09
GO593_02585	ybeD	563481	563769	+	GGAGTTCGCGAGATGGAGGG	mismatch	acriflavine_T2_7 - none_T2_5	1.75169	1.46996e-16
GO593_02585	ybeD	563481	563769	+	GGAGTTCGCGAGATGGAGTA	mismatch	acriflavine_T2_7 - none_T2_5	0.38872	0.0966599
GO593_02585	ybeD	563481	563769	+	TACGTTGTTTGGTCAAAGTC	mismatch	acriflavine_T2_7 - none_T2_5	0.687527	0.000485899
GO593_02585	ybeD	563481	563769	+	AACGTTGTTTGGTCAAAGTC	perfect	acriflavine_T2_7 - none_T2_5	0.622976	3.6264e-09
GO593_02585	ybeD	563481	563769	+	AGTTTAATTGGATAGTCCAT	perfect	acriflavine_T2_7 - none_T2_5	1.91468	3.21523e-09
GO593_02585	ybeD	563481	563769	+	GAAATACCCAAAGGTCTTCA	perfect	acriflavine_T2_7 - none_T2_5	2.13874	1.98941e-08
GO593_02585	ybeD	563481	563769	+	GGAGTTCGCGAGATGGAGTG	perfect	acriflavine_T2_7 - none_T2_5	1.87084	9.76554e-06
GO593_02590	lipB	563952	564606	+	GAGTTAGTACTTTGGGATGC	mismatch	acriflavine_T2_7 - none_T2_5	0.0652409	0.442914
GO593_02590	lipB	563952	564606	+	GAGTTAGTACTTTGTGATGA	mismatch	acriflavine_T2_7 - none_T2_5	0.526481	2.28332e-05
GO593_02590	lipB	563952	564606	+	GAGTTAGTACTTTGTTATGC	mismatch	acriflavine_T2_7 - none_T2_5	-0.132289	0.655368
GO593_02590	lipB	563952	564606	+	GATGGAATCAGAATATGTGC	mismatch	acriflavine_T2_7 - none_T2_5	-0.0091438	0.694152
GO593_02590	lipB	563952	564606	+	GATGGAATCAGAATATGTTA	mismatch	acriflavine_T2_7 - none_T2_5	-0.0505983	0.883713
GO593_02590	lipB	563952	564606	+	TAACCAAAGTGGGTTTATCA	mismatch	acriflavine_T2_7 - none_T2_5	1.0481	0.000763532
GO593_02590	lipB	563952	564606	+	TAATCATAGTGGGTTTATCA	mismatch	acriflavine_T2_7 - none_T2_5	0.790119	0.0116612
GO593_02590	lipB	563952	564606	+	TTTCATCACATTGATTGGTC	mismatch	acriflavine_T2_7 - none_T2_5	0.00484364	0.782409
GO593_02590	lipB	563952	564606	+	TTTCATCACGTTGATTGGTT	mismatch	acriflavine_T2_7 - none_T2_5	0.0940106	0.340686
GO593_02590	lipB	563952	564606	+	TTTCATCTCGTTGATTGGTC	mismatch	acriflavine_T2_7 - none_T2_5	-0.160671	0.735612
GO593_02590	lipB	563952	564606	+	GAGTTAGTACTTTGTGATGC	perfect	acriflavine_T2_7 - none_T2_5	-0.132445	0.683982
GO593_02590	lipB	563952	564606	+	GATGGAATCAGAATATGTTC	perfect	acriflavine_T2_7 - none_T2_5	-0.151311	0.574892
GO593_02590	lipB	563952	564606	+	TAATCAAAGTGGGTTTATCA	perfect	acriflavine_T2_7 - none_T2_5	0.662569	0.11357
GO593_02590	lipB	563952	564606	+	TTTCATCACGTTGATTGGTC	perfect	acriflavine_T2_7 - none_T2_5	-1.43785	3.66454e-09
GO593_02630	serS	571194	572466	-	AATTATTTCTGAGTAACTTA	mismatch	acriflavine_T2_7 - none_T2_5	-2.60661	0.531618
GO593_02630	serS	571194	572466	-	AGCTTTAATTTAATCACCAA	mismatch	acriflavine_T2_7 - none_T2_5	-0.0273363	0.794368
GO593_02630	serS	571194	572466	-	AGCTTTAATTTCATCACCAC	mismatch	acriflavine_T2_7 - none_T2_5	0.136302	0.0516149
GO593_02630	serS	571194	572466	-	GATTTCCGAAGCATCACCAC	mismatch	acriflavine_T2_7 - none_T2_5	-0.0770733	0.987537
GO593_02630	serS	571194	572466	-	TATTATTTCTGAGTAACTTC	mismatch	acriflavine_T2_7 - none_T2_5	-0.111134	0.951485
GO593_02630	serS	571194	572466	-	TATTATTTCTGAGTAGCTTA	mismatch	acriflavine_T2_7 - none_T2_5	0.499571	0.673342
GO593_02630	serS	571194	572466	-	TATTATTTCTGAGTCACTTA	mismatch	acriflavine_T2_7 - none_T2_5	-0.161072	0.688245
GO593_02630	serS	571194	572466	-	TATTTGATTGCAAGTCTTTA	mismatch	acriflavine_T2_7 - none_T2_5	0.280615	0.783502
GO593_02630	serS	571194	572466	-	TCTTATTTCTGAGTAACTTA	mismatch	acriflavine_T2_7 - none_T2_5	0.745274	0.688662
GO593_02630	serS	571194	572466	-	TTTTTGATTGCAAATCTTTA	mismatch	acriflavine_T2_7 - none_T2_5	0.172512	0.655168
GO593_02630	serS	571194	572466	-	AGCTTTAATTTCATCACCAA	perfect	acriflavine_T2_7 - none_T2_5	-2.68251	3.41884e-11
GO593_02630	serS	571194	572466	-	GATTTCAGAAGCATCACCAC	perfect	acriflavine_T2_7 - none_T2_5	-0.0887	0.964775
GO593_02630	serS	571194	572466	-	TATTATTTCTGAGTAACTTA	perfect	acriflavine_T2_7 - none_T2_5	0.385782	0.637019
GO593_02630	serS	571194	572466	-	TTTTTGATTGCAAGTCTTTA	perfect	acriflavine_T2_7 - none_T2_5	-0.0114751	0.968814
GO593_02640	lolA	573500	574196	-	CATTACAGGATCAAGCACTG	mismatch	acriflavine_T2_7 - none_T2_5	0.0714479	0.456556
GO593_02640	lolA	573500	574196	-	CATTACATGAGCAAGCACTG	mismatch	acriflavine_T2_7 - none_T2_5	-0.906436	0.0770972
GO593_02640	lolA	573500	574196	-	CATTTCAGGAGCAAGCACTG	mismatch	acriflavine_T2_7 - none_T2_5	0.850131	0.239582
GO593_02640	lolA	573500	574196	-	GCTGAGTGTAATAGAACACA	mismatch	acriflavine_T2_7 - none_T2_5	0.389291	0.10774
GO593_02640	lolA	573500	574196	-	GCTGAGTGTAATAGCACACC	mismatch	acriflavine_T2_7 - none_T2_5	0.0380255	0.58867
GO593_02640	lolA	573500	574196	-	GCTGAGTGTTATAGCACACA	mismatch	acriflavine_T2_7 - none_T2_5	0.122136	0.80232
GO593_02640	lolA	573500	574196	-	TGTTGCTCCGGTGCTTCTAC	mismatch	acriflavine_T2_7 - none_T2_5	0.496942	0.00258404
GO593_02640	lolA	573500	574196	-	TTTCGTTATCGGTTCAAAAT	mismatch	acriflavine_T2_7 - none_T2_5	-0.381449	0.135535
GO593_02640	lolA	573500	574196	-	TTTCGTTATCTGTTCAAAAA	mismatch	acriflavine_T2_7 - none_T2_5	0.0425318	0.476693
GO593_02640	lolA	573500	574196	-	TTTCTTTATCTGTTCAAAAT	mismatch	acriflavine_T2_7 - none_T2_5	1.99452	3.00458e-07
GO593_02640	lolA	573500	574196	-	CATTACAGGAGCAAGCACTG	perfect	acriflavine_T2_7 - none_T2_5	0.462948	0.601407
GO593_02640	lolA	573500	574196	-	GCTGAGTGTAATAGCACACA	perfect	acriflavine_T2_7 - none_T2_5	0.324045	0.594818
GO593_02640	lolA	573500	574196	-	TGTTGCTCCGGTGCTGCTAC	perfect	acriflavine_T2_7 - none_T2_5	-1.3757	0.0102725
GO593_02640	lolA	573500	574196	-	TTTCGTTATCTGTTCAAAAT	perfect	acriflavine_T2_7 - none_T2_5	-2.59962	2.09969e-22
GO593_02645	rpmA	574436	574694	-	ACCGTTCTTCGTCGATCCAG	mismatch	acriflavine_T2_7 - none_T2_5	0.130043	0.301685
GO593_02645	rpmA	574436	574694	-	ACCGTTCTTCGTCGATCCCC	mismatch	acriflavine_T2_7 - none_T2_5	-0.0647349	0.981364
GO593_02645	rpmA	574436	574694	-	CTTGAACACCTAACATTTTT	mismatch	acriflavine_T2_7 - none_T2_5	-0.745933	0.343823
GO593_02645	rpmA	574436	574694	-	CTTTAACACCTAACATTCTT	mismatch	acriflavine_T2_7 - none_T2_5	0.21905	0.0103291
GO593_02645	rpmA	574436	574694	-	CTTTAACACCTAACATTTGT	mismatch	acriflavine_T2_7 - none_T2_5	-0.24831	0.455683
GO593_02645	rpmA	574436	574694	-	CTTTAACACCTAACATTTTA	mismatch	acriflavine_T2_7 - none_T2_5	0.00165275	0.62779
GO593_02645	rpmA	574436	574694	-	TACCAACATTTGCAGCAGCG	mismatch	acriflavine_T2_7 - none_T2_5	0.193651	0.122058
GO593_02645	rpmA	574436	574694	-	TAGCAAATAAAGGATGGTCA	mismatch	acriflavine_T2_7 - none_T2_5	0.363126	0.0597697
GO593_02645	rpmA	574436	574694	-	TAGTAAATAAAGTATGGTCA	mismatch	acriflavine_T2_7 - none_T2_5	0.285345	0.336943
GO593_02645	rpmA	574436	574694	-	TTCCAACATTTGCACCAGCG	mismatch	acriflavine_T2_7 - none_T2_5	-1.90103	8.43873e-08
GO593_02645	rpmA	574436	574694	-	ACCGTTCTTCGTCGATCCAC	perfect	acriflavine_T2_7 - none_T2_5	-0.0591024	0.993248
GO593_02645	rpmA	574436	574694	-	CTTTAACACCTAACATTTTT	perfect	acriflavine_T2_7 - none_T2_5	-0.526713	0.502565
GO593_02645	rpmA	574436	574694	-	TACCAACATTTGCACCAGCG	perfect	acriflavine_T2_7 - none_T2_5	-1.42009	0.00224095
GO593_02645	rpmA	574436	574694	-	TAGCAAATAAAGTATGGTCA	perfect	acriflavine_T2_7 - none_T2_5	0.192416	0.587628
GO593_02650	rplU	574712	575024	-	ACTTTAACGCCAGCTACAAC	mismatch	acriflavine_T2_7 - none_T2_5	-1.90246	0.100223
GO593_02650	rplU	574712	575024	-	ACTTTAGCCCCAGCTACAAC	mismatch	acriflavine_T2_7 - none_T2_5	-0.586276	0.649488
GO593_02650	rplU	574712	575024	-	CTTCAATAATCCAACTTTAA	mismatch	acriflavine_T2_7 - none_T2_5	-0.0631446	0.984531
GO593_02650	rplU	574712	575024	-	CTTCAATAATTCAAATTTAA	mismatch	acriflavine_T2_7 - none_T2_5	-0.075146	0.988497
GO593_02650	rplU	574712	575024	-	CTTCAATAATTCAACTTTAC	mismatch	acriflavine_T2_7 - none_T2_5	0.212764	0.000296923
GO593_02650	rplU	574712	575024	-	CTTCAATAATTCAGCTTTAA	mismatch	acriflavine_T2_7 - none_T2_5	-0.162292	0.702353
GO593_02650	rplU	574712	575024	-	CTTCAATAATTCTACTTTAA	mismatch	acriflavine_T2_7 - none_T2_5	-0.132873	0.766322
GO593_02650	rplU	574712	575024	-	GGGTTTCACCCTCAACTACT	mismatch	acriflavine_T2_7 - none_T2_5	0.204578	0.418277
GO593_02650	rplU	574712	575024	-	GGTGGTGTTTACCACCGCTT	mismatch	acriflavine_T2_7 - none_T2_5	0.0767627	0.774017
GO593_02650	rplU	574712	575024	-	TTTCAATAATTCAACTTTAA	mismatch	acriflavine_T2_7 - none_T2_5	0.0621874	0.865268
GO593_02650	rplU	574712	575024	-	ACTTTAGCGCCAGCTACAAC	perfect	acriflavine_T2_7 - none_T2_5	-1.23243	0.42841
GO593_02650	rplU	574712	575024	-	CTTCAATAATTCAACTTTAA	perfect	acriflavine_T2_7 - none_T2_5	0.354373	0.342942
GO593_02650	rplU	574712	575024	-	GGGTTTCACCCTCAACTACA	perfect	acriflavine_T2_7 - none_T2_5	0.620255	0.366333
GO593_02650	rplU	574712	575024	-	GGTGCTGTTTACCACCGCTT	perfect	acriflavine_T2_7 - none_T2_5	-0.905853	0.329089
GO593_02660	ispB	575467	576445	+	ATGCATTTTGCATATTGTCG	mismatch	acriflavine_T2_7 - none_T2_5	0.81665	0.0116036
GO593_02660	ispB	575467	576445	+	CTGCAAGTAAACACATCATT	mismatch	acriflavine_T2_7 - none_T2_5	0.513799	0.000884687
GO593_02660	ispB	575467	576445	+	CTGCAAGTAAACACATGAAT	mismatch	acriflavine_T2_7 - none_T2_5	1.00626	4.5928e-10
GO593_02660	ispB	575467	576445	+	CTGCAAGTAAACACATTATT	mismatch	acriflavine_T2_7 - none_T2_5	0.902146	7.6959e-05
GO593_02660	ispB	575467	576445	+	CTGCAAGTAAACATATGATT	mismatch	acriflavine_T2_7 - none_T2_5	0.403525	0.119918
GO593_02660	ispB	575467	576445	+	CTGCAAGTAAACCCATGATT	mismatch	acriflavine_T2_7 - none_T2_5	1.00583	0.00113864
GO593_02660	ispB	575467	576445	+	CTGCAAGTAACCACATGATT	mismatch	acriflavine_T2_7 - none_T2_5	0.796181	0.00981431
GO593_02660	ispB	575467	576445	+	CTGCAAGTAAGCACATGATT	mismatch	acriflavine_T2_7 - none_T2_5	0.728096	0.0278223
GO593_02660	ispB	575467	576445	+	GTGCATTTTGCATATTGTCC	mismatch	acriflavine_T2_7 - none_T2_5	-0.0646209	0.957241
GO593_02660	ispB	575467	576445	+	GTGCATTTTGCATATTGTCT	mismatch	acriflavine_T2_7 - none_T2_5	0.106148	0.0681393
GO593_02660	ispB	575467	576445	+	ATCATCATGCACTAAAGTTG	perfect	acriflavine_T2_7 - none_T2_5	0.374962	0.225041
GO593_02660	ispB	575467	576445	+	CTGCAAGTAAACACATGATT	perfect	acriflavine_T2_7 - none_T2_5	0.730814	0.0309052
GO593_02660	ispB	575467	576445	+	GCAGCAAAGTCTGTAGCAAC	perfect	acriflavine_T2_7 - none_T2_5	-0.630574	0.145351
GO593_02660	ispB	575467	576445	+	GTGCATTTTGCATATTGTCG	perfect	acriflavine_T2_7 - none_T2_5	1.30772	2.70769e-06
GO593_02715	valS	588342	591222	+	AATGATTCACCGTGACCAAA	mismatch	acriflavine_T2_7 - none_T2_5	-0.179628	0.673342
GO593_02715	valS	588342	591222	+	CTACCAGTGACGTTCGGTGG	mismatch	acriflavine_T2_7 - none_T2_5	2.48986	4.14929e-11
GO593_02715	valS	588342	591222	+	CTACCAGTGACGTTTGCTGG	mismatch	acriflavine_T2_7 - none_T2_5	0.273318	0.306693
GO593_02715	valS	588342	591222	+	CTACCAGTGACGTTTGGCGG	mismatch	acriflavine_T2_7 - none_T2_5	1.40972	0.00148403
GO593_02715	valS	588342	591222	+	CTACCAGTGACGTTTGGTTG	mismatch	acriflavine_T2_7 - none_T2_5	-0.3117	0.0694341
GO593_02715	valS	588342	591222	+	GGTGGTGGCAATATTTTGAC	mismatch	acriflavine_T2_7 - none_T2_5	-0.0251168	0.90224
GO593_02715	valS	588342	591222	+	TTACCAGTGACGTTTGGTGG	mismatch	acriflavine_T2_7 - none_T2_5	1.76308	0.0637018
GO593_02715	valS	588342	591222	+	TTCGATCTCGATTGGATCGT	mismatch	acriflavine_T2_7 - none_T2_5	1.33865	0.00562665
GO593_02715	valS	588342	591222	+	TTCGATCTCGGCTGGATCGT	mismatch	acriflavine_T2_7 - none_T2_5	2.9147	0.017028
GO593_02715	valS	588342	591222	+	TTCGATCTCGGTTGAATCGT	mismatch	acriflavine_T2_7 - none_T2_5	2.18678	0.351267
GO593_02715	valS	588342	591222	+	AATGATTCACCGTGACCAGA	perfect	acriflavine_T2_7 - none_T2_5	1.93674	8.33351e-11
GO593_02715	valS	588342	591222	+	CTACCAGTGACGTTTGGTGG	perfect	acriflavine_T2_7 - none_T2_5	0.549479	0.254907
GO593_02715	valS	588342	591222	+	GGTGGTGGCAATATTTTGAG	perfect	acriflavine_T2_7 - none_T2_5	0.503695	0.404868
GO593_02715	valS	588342	591222	+	TTCGATCTCGGTTGGATCGT	perfect	acriflavine_T2_7 - none_T2_5	-4.96698	0.132585
GO593_02915	gatC	630680	630995	+	ACATCAGCACGTAAAGGTTC	mismatch	acriflavine_T2_7 - none_T2_5	-0.120116	0.845829
GO593_02915	gatC	630680	630995	+	ACATTAGCACGTAAAGGTTG	mismatch	acriflavine_T2_7 - none_T2_5	-1.83343	0.0005244
GO593_02915	gatC	630680	630995	+	GAGCGACAATCGAGCAATAT	mismatch	acriflavine_T2_7 - none_T2_5	0.628192	0.041406
GO593_02915	gatC	630680	630995	+	GAGCGACAATCGAGCCAGAT	mismatch	acriflavine_T2_7 - none_T2_5	0.713788	0.272309
GO593_02915	gatC	630680	630995	+	GAGCGACAATCGTGCAAGAT	mismatch	acriflavine_T2_7 - none_T2_5	0.0488785	0.89896
GO593_02915	gatC	630680	630995	+	TAGCGACAATCGAGCAAGAT	mismatch	acriflavine_T2_7 - none_T2_5	4.17144	0.200549
GO593_02915	gatC	630680	630995	+	TTCCGTATCAATGCCTTTGA	mismatch	acriflavine_T2_7 - none_T2_5	0.261288	0.0383433
GO593_02915	gatC	630680	630995	+	TTGTCAAAAGGAATCTTTAA	mismatch	acriflavine_T2_7 - none_T2_5	0.119873	0.45287
GO593_02915	gatC	630680	630995	+	TTGTCAAAAGGACTCTTTAT	mismatch	acriflavine_T2_7 - none_T2_5	-0.166468	0.53289
GO593_02915	gatC	630680	630995	+	TTGTCAAAAGGTCTCTTTAA	mismatch	acriflavine_T2_7 - none_T2_5	-2.10032	1.16671e-06
GO593_02915	gatC	630680	630995	+	ACATCAGCACGTAAAGGTTG	perfect	acriflavine_T2_7 - none_T2_5	-0.590262	0.400377
GO593_02915	gatC	630680	630995	+	GAGCGACAATCGAGCAAGAT	perfect	acriflavine_T2_7 - none_T2_5	2.35645	0.0234643
GO593_02915	gatC	630680	630995	+	TTCCGTATCAATGCCTTTTA	perfect	acriflavine_T2_7 - none_T2_5	-0.922795	0.360972
GO593_02915	gatC	630680	630995	+	TTGTCAAAAGGACTCTTTAA	perfect	acriflavine_T2_7 - none_T2_5	-1.88335	1.22008e-06
GO593_02920	gatA	631048	632527	+	ACACATAGCTCTTAACTTGC	mismatch	acriflavine_T2_7 - none_T2_5	0.531077	0.528523
GO593_02920	gatA	631048	632527	+	CGCGAGATGAAAACTTCGAT	mismatch	acriflavine_T2_7 - none_T2_5	0.927096	0.00187855
GO593_02920	gatA	631048	632527	+	CGCGAGATGAAAACTTCGCA	mismatch	acriflavine_T2_7 - none_T2_5	0.234688	0.08902
GO593_02920	gatA	631048	632527	+	CGCGAGATGAATACTTCGCT	mismatch	acriflavine_T2_7 - none_T2_5	1.75225	0.0161578
GO593_02920	gatA	631048	632527	+	GCTTCGCGAAGTGCCGGTTC	mismatch	acriflavine_T2_7 - none_T2_5	-0.57413	0.0795729
GO593_02920	gatA	631048	632527	+	GCTTCGCGAAGTGCCTTTTC	mismatch	acriflavine_T2_7 - none_T2_5	-0.165135	0.718022
GO593_02920	gatA	631048	632527	+	TAATACAGCACCGGCAGCAT	mismatch	acriflavine_T2_7 - none_T2_5	-0.563084	0.569794
GO593_02920	gatA	631048	632527	+	TAATACAGCATCGGCTGCAT	mismatch	acriflavine_T2_7 - none_T2_5	0.283219	0.788875
GO593_02920	gatA	631048	632527	+	TCACATAGCTCTTAACTGGC	mismatch	acriflavine_T2_7 - none_T2_5	1.35779	2.10757e-05
GO593_02920	gatA	631048	632527	+	TCACATAGCTCTTAACTTGA	mismatch	acriflavine_T2_7 - none_T2_5	-0.227926	0.338189
GO593_02920	gatA	631048	632527	+	CGCGAGATGAAAACTTCGCT	perfect	acriflavine_T2_7 - none_T2_5	-1.74083	0.134193
GO593_02920	gatA	631048	632527	+	GCTTCGCGAAGTGCCTGTTC	perfect	acriflavine_T2_7 - none_T2_5	-0.508027	0.108277
GO593_02920	gatA	631048	632527	+	TAATACAGCATCGGCAGCAT	perfect	acriflavine_T2_7 - none_T2_5	0.0392128	0.957839
GO593_02920	gatA	631048	632527	+	TCACATAGCTCTTAACTTGC	perfect	acriflavine_T2_7 - none_T2_5	-0.748484	0.344904
GO593_02925	gatB	632526	633996	+	ACCTCAGAAAATTTTAGAAT	mismatch	acriflavine_T2_7 - none_T2_5	-0.0450252	0.845829
GO593_02925	gatB	632526	633996	+	ACCTGAGAAAATTTAAGAAT	mismatch	acriflavine_T2_7 - none_T2_5	0.146149	0.075582
GO593_02925	gatB	632526	633996	+	ACCTGAGAAAATTTTAGAAA	mismatch	acriflavine_T2_7 - none_T2_5	-0.0409304	0.805957
GO593_02925	gatB	632526	633996	+	ACCTGAGAATATTTTAGAAT	mismatch	acriflavine_T2_7 - none_T2_5	-3.40776	4.45344e-26
GO593_02925	gatB	632526	633996	+	ACCTGCGAAAATTTTAGAAT	mismatch	acriflavine_T2_7 - none_T2_5	-0.292192	0.691533
GO593_02925	gatB	632526	633996	+	CAAGGCTCGCTTGTCTATTT	mismatch	acriflavine_T2_7 - none_T2_5	0.071718	0.321378
GO593_02925	gatB	632526	633996	+	CAAGGCTCGCTTGTGTATTA	mismatch	acriflavine_T2_7 - none_T2_5	0.165907	0.0273866
GO593_02925	gatB	632526	633996	+	TCCTGAGAAAATTTTAGAAT	mismatch	acriflavine_T2_7 - none_T2_5	-0.462378	0.82184
GO593_02925	gatB	632526	633996	+	TTTAAAACCGGAAATACACC	mismatch	acriflavine_T2_7 - none_T2_5	0.0348123	0.569794
GO593_02925	gatB	632526	633996	+	TTTAAAACCGGCAATACACA	mismatch	acriflavine_T2_7 - none_T2_5	-0.278751	0.11521
GO593_02925	gatB	632526	633996	+	ACCTGAGAAAATTTTAGAAT	perfect	acriflavine_T2_7 - none_T2_5	-0.223695	0.845829
GO593_02925	gatB	632526	633996	+	CAAGGCTCGCTTGTGTATTT	perfect	acriflavine_T2_7 - none_T2_5	0.646417	0.437823
GO593_02925	gatB	632526	633996	+	TACGTGCAAAGACTGAAGCT	perfect	acriflavine_T2_7 - none_T2_5	-2.03674	0.183837
GO593_02925	gatB	632526	633996	+	TTTAAAACCGGCAATACACC	perfect	acriflavine_T2_7 - none_T2_5	-0.609522	0.419636
GO593_03060	dapE	655978	657112	+	AAAAGCGCATAGGTTCAATA	mismatch	acriflavine_T2_7 - none_T2_5	0.115779	0.501308
GO593_03060	dapE	655978	657112	+	AGCGCTCAGCCATAATAGTT	mismatch	acriflavine_T2_7 - none_T2_5	-0.18052	0.559464
GO593_03060	dapE	655978	657112	+	AGCGGTCAGCCATAATAGGT	mismatch	acriflavine_T2_7 - none_T2_5	0.0418374	0.375301
GO593_03060	dapE	655978	657112	+	AGCGGTCAGCCATAATAGTC	mismatch	acriflavine_T2_7 - none_T2_5	-0.103326	0.792299
GO593_03060	dapE	655978	657112	+	AGCGGTCAGCCATAATAGTG	mismatch	acriflavine_T2_7 - none_T2_5	0.0371859	0.378692
GO593_03060	dapE	655978	657112	+	CAAAGCGCATAGGTTTAATA	mismatch	acriflavine_T2_7 - none_T2_5	0.0561717	0.473774
GO593_03060	dapE	655978	657112	+	CAAAGGGCATAGGTTCAATA	mismatch	acriflavine_T2_7 - none_T2_5	0.273662	0.094102
GO593_03060	dapE	655978	657112	+	CAAAGTGCATAGGTTCAATA	mismatch	acriflavine_T2_7 - none_T2_5	-0.0219639	0.711549
GO593_03060	dapE	655978	657112	+	CTAAGCGCATAGGTTCAATA	mismatch	acriflavine_T2_7 - none_T2_5	-0.0496158	0.948395
GO593_03060	dapE	655978	657112	+	TAAGCGAGCGAGTGTCTGAG	mismatch	acriflavine_T2_7 - none_T2_5	-1.78287	0.000306724
GO593_03060	dapE	655978	657112	+	AGCGGTCAGCCATAATAGTT	perfect	acriflavine_T2_7 - none_T2_5	0.139009	0.223455
GO593_03060	dapE	655978	657112	+	CAAAGCGCATAGGTTCAATA	perfect	acriflavine_T2_7 - none_T2_5	0.0504422	0.447703
GO593_03060	dapE	655978	657112	+	TAAGCGAGAGAGTGTCTGAG	perfect	acriflavine_T2_7 - none_T2_5	-0.55079	0.194771
GO593_03060	dapE	655978	657112	+	TGATCAATAGGAGTAACAGA	perfect	acriflavine_T2_7 - none_T2_5	-0.712764	0.332981
GO593_03110	proS	671041	672757	+	AATCACTTCAGCATCGTTGG	mismatch	acriflavine_T2_7 - none_T2_5	1.05519	0.0227597
GO593_03110	proS	671041	672757	+	AATCACTTCAGCATCGTTTA	mismatch	acriflavine_T2_7 - none_T2_5	0.978871	0.00489179
GO593_03110	proS	671041	672757	+	AATCACTTCAGCATCGTTTC	mismatch	acriflavine_T2_7 - none_T2_5	0.0823392	0.0623524
GO593_03110	proS	671041	672757	+	AATCACTTCAGCATCGTTTT	mismatch	acriflavine_T2_7 - none_T2_5	0.339883	0.0144478
GO593_03110	proS	671041	672757	+	AATCACTTCAGCCTCGTTTG	mismatch	acriflavine_T2_7 - none_T2_5	0.244639	0.614219
GO593_03110	proS	671041	672757	+	AATCGCTTCAGCATCGTTTG	mismatch	acriflavine_T2_7 - none_T2_5	1.94836	0.0175672
GO593_03110	proS	671041	672757	+	GTTCAGTTCTTCACGAACAA	mismatch	acriflavine_T2_7 - none_T2_5	0.168933	0.613024
GO593_03110	proS	671041	672757	+	GTTCATTTCTTCAGGAACAA	mismatch	acriflavine_T2_7 - none_T2_5	-0.390227	0.380986
GO593_03110	proS	671041	672757	+	TTAAGAACACGTGTTCCCAT	mismatch	acriflavine_T2_7 - none_T2_5	1.75918	0.0138047
GO593_03110	proS	671041	672757	+	TTAAGCACACGTGTCCCCAT	mismatch	acriflavine_T2_7 - none_T2_5	1.08576	0.0211326
GO593_03110	proS	671041	672757	+	AATCACTTCAGCATCGTTTG	perfect	acriflavine_T2_7 - none_T2_5	0.650034	0.227984
GO593_03110	proS	671041	672757	+	GTTCATTTCTTCACGAACAA	perfect	acriflavine_T2_7 - none_T2_5	0.825062	0.0639031
GO593_03110	proS	671041	672757	+	TAAAAAGCGGCTTGCGCGCA	perfect	acriflavine_T2_7 - none_T2_5	0.914596	0.334015
GO593_03110	proS	671041	672757	+	TTAAGCACACGTGTTCCCAT	perfect	acriflavine_T2_7 - none_T2_5	1.66965	0.0482457
GO593_03135	ygfZ	674964	675687	+	ACGGCCCTTAAGATCACAAA	mismatch	acriflavine_T2_7 - none_T2_5	-0.86977	0.00751466
GO593_03135	ygfZ	674964	675687	+	GCGGCCCTTAAGATCACAAC	mismatch	acriflavine_T2_7 - none_T2_5	0.277523	0.000703742
GO593_03135	ygfZ	674964	675687	+	GCGGCCCTTATGATCACAAA	mismatch	acriflavine_T2_7 - none_T2_5	-0.905422	3.87947e-05
GO593_03135	ygfZ	674964	675687	+	GTTCAGTATCTACAGTAACT	mismatch	acriflavine_T2_7 - none_T2_5	-0.342042	0.362929
GO593_03135	ygfZ	674964	675687	+	GTTCAGTATCTACATTCACT	mismatch	acriflavine_T2_7 - none_T2_5	0.250172	0.150964
GO593_03135	ygfZ	674964	675687	+	TACACCGTTTAATGCATATC	mismatch	acriflavine_T2_7 - none_T2_5	-0.0205499	0.73372
GO593_03135	ygfZ	674964	675687	+	TACACCGTTTAATGCATATT	mismatch	acriflavine_T2_7 - none_T2_5	0.0157735	0.543594
GO593_03135	ygfZ	674964	675687	+	TACCCCGTTTAATGCATATG	mismatch	acriflavine_T2_7 - none_T2_5	0.467264	0.119189
GO593_03135	ygfZ	674964	675687	+	TCCACCGTTTAATGCATATG	mismatch	acriflavine_T2_7 - none_T2_5	0.65068	0.0969482
GO593_03135	ygfZ	674964	675687	+	TTTTTAGCCACAAGCCACAA	mismatch	acriflavine_T2_7 - none_T2_5	-0.412057	0.0765151
GO593_03135	ygfZ	674964	675687	+	GCGGCCCTTAAGATCACAAA	perfect	acriflavine_T2_7 - none_T2_5	-0.552313	0.00346676
GO593_03135	ygfZ	674964	675687	+	GTTCAGTATCTACAGTCACT	perfect	acriflavine_T2_7 - none_T2_5	0.47544	0.0909074
GO593_03135	ygfZ	674964	675687	+	TACACCGTTTAATGCATATG	perfect	acriflavine_T2_7 - none_T2_5	0.310882	0.434961
GO593_03135	ygfZ	674964	675687	+	TTTTTAGCCACAAGCCAAAA	perfect	acriflavine_T2_7 - none_T2_5	-0.077026	0.989895
GO593_03265	nphR_2	704546	705557	+	ACGTCTCGACATCCATTCCA	mismatch	acriflavine_T2_7 - none_T2_5	0.0771947	0.422972
GO593_03265	nphR_2	704546	705557	+	ACGTCTCGACATCCCTGCCA	mismatch	acriflavine_T2_7 - none_T2_5	0.45873	0.0865516
GO593_03265	nphR_2	704546	705557	+	CCATAACATTTTTATAAAAA	mismatch	acriflavine_T2_7 - none_T2_5	-0.285616	0.218827
GO593_03265	nphR_2	704546	705557	+	CCATAACATTTTTATAAAAG	mismatch	acriflavine_T2_7 - none_T2_5	0.0724275	0.473842
GO593_03265	nphR_2	704546	705557	+	CCATAACATTTTTATAAATC	mismatch	acriflavine_T2_7 - none_T2_5	0.0735262	0.020609
GO593_03265	nphR_2	704546	705557	+	CCATTACATTTTTATAAAAC	mismatch	acriflavine_T2_7 - none_T2_5	0.50796	0.00171573
GO593_03265	nphR_2	704546	705557	+	TCAGAGCCGCATTCACGAAG	mismatch	acriflavine_T2_7 - none_T2_5	3.58603	1.05556e-08
GO593_03265	nphR_2	704546	705557	+	TCTCGTGAGATTCGAGCTTT	mismatch	acriflavine_T2_7 - none_T2_5	4.86616	2.22875e-14
GO593_03265	nphR_2	704546	705557	+	TCTGGTGAGATTCGAGATTT	mismatch	acriflavine_T2_7 - none_T2_5	1.73864	1.59837e-05
GO593_03265	nphR_2	704546	705557	+	TCTGGTGAGATTCGAGCTTG	mismatch	acriflavine_T2_7 - none_T2_5	0.24612	0.136348
GO593_03265	nphR_2	704546	705557	+	ACGTCTCGACATCCATGCCA	perfect	acriflavine_T2_7 - none_T2_5	5.43184	3.86339e-20
GO593_03265	nphR_2	704546	705557	+	CCATAACATTTTTATAAAAC	perfect	acriflavine_T2_7 - none_T2_5	1.35198	3.04806e-09
GO593_03265	nphR_2	704546	705557	+	TCAAAGCCGCATTCACGAAG	perfect	acriflavine_T2_7 - none_T2_5	4.65312	2.03397e-09
GO593_03265	nphR_2	704546	705557	+	TCTGGTGAGATTCGAGCTTT	perfect	acriflavine_T2_7 - none_T2_5	4.7474	6.21401e-12
GO593_03315	secA	714910	717634	-	CAATTAACTGAACATCGTAG	mismatch	acriflavine_T2_7 - none_T2_5	-0.877743	0.14072
GO593_03315	secA	714910	717634	-	CAATTAACTGGACATCCTAG	mismatch	acriflavine_T2_7 - none_T2_5	-0.29958	0.257052
GO593_03315	secA	714910	717634	-	CAATTAACTGGACATCGTAT	mismatch	acriflavine_T2_7 - none_T2_5	0.865009	9.01366e-16
GO593_03315	secA	714910	717634	-	CAATTAACTGGATATCGTAG	mismatch	acriflavine_T2_7 - none_T2_5	-0.412278	0.604078
GO593_03315	secA	714910	717634	-	GACAAACTGCAAACGCGTCA	mismatch	acriflavine_T2_7 - none_T2_5	-0.580839	0.286147
GO593_03315	secA	714910	717634	-	GACAATCTGCAAACGCCTCA	mismatch	acriflavine_T2_7 - none_T2_5	-0.648945	0.173027
GO593_03315	secA	714910	717634	-	TCGCTTAAAGCTGATATCGC	mismatch	acriflavine_T2_7 - none_T2_5	0.284257	0.0158068
GO593_03315	secA	714910	717634	-	TTATAACGTTGTTGGAATTC	mismatch	acriflavine_T2_7 - none_T2_5	-0.488807	0.0130084
GO593_03315	secA	714910	717634	-	TTATAACGTTGTTTGAATCC	mismatch	acriflavine_T2_7 - none_T2_5	-0.554017	0.106816
GO593_03315	secA	714910	717634	-	TTATAACGTTGTTTGAATTA	mismatch	acriflavine_T2_7 - none_T2_5	0.250526	0.172837
GO593_03315	secA	714910	717634	-	CAATTAACTGGACATCGTAG	perfect	acriflavine_T2_7 - none_T2_5	-2.07647	0.0223225
GO593_03315	secA	714910	717634	-	GACAAACTGCAAACGCCTCA	perfect	acriflavine_T2_7 - none_T2_5	-0.476173	0.551628
GO593_03315	secA	714910	717634	-	TCGCTTAAAGCTGATATCGT	perfect	acriflavine_T2_7 - none_T2_5	-0.314136	0.853873
GO593_03315	secA	714910	717634	-	TTATAACGTTGTTTGAATTC	perfect	acriflavine_T2_7 - none_T2_5	-4.0294	0.000340117
GO593_03340	folC	721497	722784	-	ACGCCTAATTATTCTGCTAC	mismatch	acriflavine_T2_7 - none_T2_5	-0.591703	2.38798e-06
GO593_03340	folC	721497	722784	-	ACGCCTAATTTTTCTGCTAA	mismatch	acriflavine_T2_7 - none_T2_5	-0.12265	0.694152
GO593_03340	folC	721497	722784	-	ACGCCTAATTTTTCTGCTAT	mismatch	acriflavine_T2_7 - none_T2_5	-0.344365	0.00298382
GO593_03340	folC	721497	722784	-	ACGCCTAATTTTTCTGTTAC	mismatch	acriflavine_T2_7 - none_T2_5	-0.306346	0.133471
GO593_03340	folC	721497	722784	-	ACGGTAAAAACTATAGCGTT	mismatch	acriflavine_T2_7 - none_T2_5	-1.20703	5.5419e-07
GO593_03340	folC	721497	722784	-	CGATCCCTGTAACGTGAACT	mismatch	acriflavine_T2_7 - none_T2_5	0.115615	0.495245
GO593_03340	folC	721497	722784	-	CGATCCCTGTAAGGTGAACA	mismatch	acriflavine_T2_7 - none_T2_5	-2.4346	0.000119166
GO593_03340	folC	721497	722784	-	GGATCCCTGTAACGTGAACA	mismatch	acriflavine_T2_7 - none_T2_5	-0.905508	0.155713
GO593_03340	folC	721497	722784	-	TCTAAAGAGTCTGTTGAAAT	mismatch	acriflavine_T2_7 - none_T2_5	-0.268968	0.607575
GO593_03340	folC	721497	722784	-	TCTAAAGAGTCTTTTGAAAG	mismatch	acriflavine_T2_7 - none_T2_5	0.469366	0.061205
GO593_03340	folC	721497	722784	-	ACGCCTAATTTTTCTGCTAC	perfect	acriflavine_T2_7 - none_T2_5	-0.253877	0.343823
GO593_03340	folC	721497	722784	-	ACGGTAAAAACTTTAGCGTT	perfect	acriflavine_T2_7 - none_T2_5	-2.49256	6.55384e-07
GO593_03340	folC	721497	722784	-	CGATCCCTGTAACGTGAACA	perfect	acriflavine_T2_7 - none_T2_5	-0.592954	0.394562
GO593_03340	folC	721497	722784	-	TCTAAAGAGTCTGTTGAAAG	perfect	acriflavine_T2_7 - none_T2_5	-3.75635	2.10646e-11
GO593_03345	accD	722780	723677	-	CAATCAGGGCACTCAATAGT	mismatch	acriflavine_T2_7 - none_T2_5	-2.95448	5.88345e-07
GO593_03345	accD	722780	723677	-	CATACAGGGCACTCAATAGT	mismatch	acriflavine_T2_7 - none_T2_5	-2.6759	4.13335e-05
GO593_03345	accD	722780	723677	-	CATTCAGGGCACTCAATAAT	mismatch	acriflavine_T2_7 - none_T2_5	0.366468	6.96647e-06
GO593_03345	accD	722780	723677	-	CGTAACTGTTCGTCACACTG	mismatch	acriflavine_T2_7 - none_T2_5	-1.63078	9.44381e-05
GO593_03345	accD	722780	723677	-	CGTAAGTGTTCGTCACACAG	mismatch	acriflavine_T2_7 - none_T2_5	0.11476	0.336134
GO593_03345	accD	722780	723677	-	CGTAAGTGTTCGTCAGACTG	mismatch	acriflavine_T2_7 - none_T2_5	-0.611213	0.0128217
GO593_03345	accD	722780	723677	-	CTTTCAGGGCACTCAATAGT	mismatch	acriflavine_T2_7 - none_T2_5	-8.82814	2.25781e-05
GO593_03345	accD	722780	723677	-	GCAACTTCAATACCTGCAAC	mismatch	acriflavine_T2_7 - none_T2_5	0.157138	0.169562
GO593_03345	accD	722780	723677	-	GCAACTTCAATACCTGGAAA	mismatch	acriflavine_T2_7 - none_T2_5	-0.176007	0.428051
GO593_03345	accD	722780	723677	-	GCTGTCTCCATGGCGTCGAA	mismatch	acriflavine_T2_7 - none_T2_5	-2.53108	0.000126242
GO593_03345	accD	722780	723677	-	CATTCAGGGCACTCAATAGT	perfect	acriflavine_T2_7 - none_T2_5	-2.18104	4.46668e-05
GO593_03345	accD	722780	723677	-	CGTAAGTGTTCGTCACACTG	perfect	acriflavine_T2_7 - none_T2_5	-3.86026	1.27441e-07
GO593_03345	accD	722780	723677	-	GCAACTTCAATACCTGGAAC	perfect	acriflavine_T2_7 - none_T2_5	-3.46077	5.33976e-08
GO593_03345	accD	722780	723677	-	GCTGTGTCCATGGCGTCGAA	perfect	acriflavine_T2_7 - none_T2_5	-3.10403	6.80749e-07
GO593_03480	aspS	752784	754563	+	CAAATGCATCTGGAGTATCT	mismatch	acriflavine_T2_7 - none_T2_5	-3.28969	1.31139e-05
GO593_03480	aspS	752784	754563	+	CAAATGCTTCTGCAGTATCT	mismatch	acriflavine_T2_7 - none_T2_5	-0.329944	0.0319641
GO593_03480	aspS	752784	754563	+	CAAATGCTTCTGGAGTATAT	mismatch	acriflavine_T2_7 - none_T2_5	0.121901	0.199117
GO593_03480	aspS	752784	754563	+	CAAATGCTTCTGGAGTATCA	mismatch	acriflavine_T2_7 - none_T2_5	0.102952	0.0506172
GO593_03480	aspS	752784	754563	+	CATCACGGTCAAGCATATCA	mismatch	acriflavine_T2_7 - none_T2_5	0.209544	0.1522
GO593_03480	aspS	752784	754563	+	CATCACTGTCACGCATATCA	mismatch	acriflavine_T2_7 - none_T2_5	-0.0385698	0.841225
GO593_03480	aspS	752784	754563	+	GAAATGCTTCTGGAGTATCT	mismatch	acriflavine_T2_7 - none_T2_5	-4.80329	7.22706e-05
GO593_03480	aspS	752784	754563	+	TGCAACGGTCTGGTCGATTT	mismatch	acriflavine_T2_7 - none_T2_5	0.0938453	0.880863
GO593_03480	aspS	752784	754563	+	TGTAACGGTCTGGTCGATTA	mismatch	acriflavine_T2_7 - none_T2_5	0.264079	0.0114834
GO593_03480	aspS	752784	754563	+	TGTAACGGTCTGGTCGTTTT	mismatch	acriflavine_T2_7 - none_T2_5	0.211264	0.128067
GO593_03480	aspS	752784	754563	+	AAATAACACCGCCATGGTCA	perfect	acriflavine_T2_7 - none_T2_5	0.0629138	0.858314
GO593_03480	aspS	752784	754563	+	CAAATGCTTCTGGAGTATCT	perfect	acriflavine_T2_7 - none_T2_5	-1.64195	0.00179327
GO593_03480	aspS	752784	754563	+	CATCACGGTCACGCATATCA	perfect	acriflavine_T2_7 - none_T2_5	-0.163222	0.52796
GO593_03480	aspS	752784	754563	+	TGTAACGGTCTGGTCGATTT	perfect	acriflavine_T2_7 - none_T2_5	1.47061	3.2237e-06
GO593_03530	gtrOC1	762382	763273	-	ATTTGGGTTCATTAAAATAA	mismatch	acriflavine_T2_7 - none_T2_5	0.183871	0.0850204
GO593_03530	gtrOC1	762382	763273	-	ATTTTGCTTCATTAAAATAA	mismatch	acriflavine_T2_7 - none_T2_5	-0.00638657	0.773589
GO593_03530	gtrOC1	762382	763273	-	CCAACACCAAATATAAAATA	mismatch	acriflavine_T2_7 - none_T2_5	-0.0381466	0.871929
GO593_03530	gtrOC1	762382	763273	-	CCAACACCAAATATAAAATT	mismatch	acriflavine_T2_7 - none_T2_5	0.234672	0.0142037
GO593_03530	gtrOC1	762382	763273	-	CCAACACCAAATATTAAATC	mismatch	acriflavine_T2_7 - none_T2_5	-0.0267077	0.758923
GO593_03530	gtrOC1	762382	763273	-	CCAACACCCAATATAAAATC	mismatch	acriflavine_T2_7 - none_T2_5	-0.175283	0.658103
GO593_03530	gtrOC1	762382	763273	-	GCATAATTAAACCAAACCTT	mismatch	acriflavine_T2_7 - none_T2_5	0.0778407	0.363744
GO593_03530	gtrOC1	762382	763273	-	GCTTTGATTAAGGACATAAA	mismatch	acriflavine_T2_7 - none_T2_5	0.0674892	0.700714
GO593_03530	gtrOC1	762382	763273	-	GCTTTGATTTAGGACATAAC	mismatch	acriflavine_T2_7 - none_T2_5	0.360407	0.0115274
GO593_03530	gtrOC1	762382	763273	-	GGATAATTAAACCAAACCGT	mismatch	acriflavine_T2_7 - none_T2_5	0.409487	0.0850699
GO593_03530	gtrOC1	762382	763273	-	ATTTGGCTTCATTAAAATAA	perfect	acriflavine_T2_7 - none_T2_5	-0.0128708	0.757545
GO593_03530	gtrOC1	762382	763273	-	CCAACACCAAATATAAAATC	perfect	acriflavine_T2_7 - none_T2_5	0.674918	0.00047664
GO593_03530	gtrOC1	762382	763273	-	GCATAATTAAACCAAACCGT	perfect	acriflavine_T2_7 - none_T2_5	0.219591	0.296283
GO593_03530	gtrOC1	762382	763273	-	GCTTTGATTAAGGACATAAC	perfect	acriflavine_T2_7 - none_T2_5	0.456275	0.0262137
GO593_03585	secD	774871	776773	+	ATCAATTTGGGTACCAGGTT	mismatch	acriflavine_T2_7 - none_T2_5	0.081581	0.714958
GO593_03585	secD	774871	776773	+	GGCTCATCCGGATAGAGACT	mismatch	acriflavine_T2_7 - none_T2_5	1.28234	0.00755952
GO593_03585	secD	774871	776773	+	GGCTCATCCGGATATAGACA	mismatch	acriflavine_T2_7 - none_T2_5	0.0490573	0.622455
GO593_03585	secD	774871	776773	+	GGCTCATCCGGATATAGAGT	mismatch	acriflavine_T2_7 - none_T2_5	0.272354	0.514473
GO593_03585	secD	774871	776773	+	GGCTCATCCGGCTATAGACT	mismatch	acriflavine_T2_7 - none_T2_5	0.00703294	0.878285
GO593_03585	secD	774871	776773	+	GGCTCATCCGGTTATAGACT	mismatch	acriflavine_T2_7 - none_T2_5	1.08207	0.00126928
GO593_03585	secD	774871	776773	+	GGCTCATCTGGATATAGACT	mismatch	acriflavine_T2_7 - none_T2_5	0.244282	0.45927
GO593_03585	secD	774871	776773	+	TCAGTAAATATTTCCATCCA	mismatch	acriflavine_T2_7 - none_T2_5	0.0776966	0.354331
GO593_03585	secD	774871	776773	+	TCAGTAAATATTTCCATGCT	mismatch	acriflavine_T2_7 - none_T2_5	0.177452	0.37366
GO593_03585	secD	774871	776773	+	TCAGTCAATATTTCCATGCA	mismatch	acriflavine_T2_7 - none_T2_5	0.0319901	0.81247
GO593_03585	secD	774871	776773	+	ATCAATTTGGGTACCAGCTT	perfect	acriflavine_T2_7 - none_T2_5	0.114655	0.766322
GO593_03585	secD	774871	776773	+	GCACCGGAAATTTGAACGGC	perfect	acriflavine_T2_7 - none_T2_5	0.0400201	0.87585
GO593_03585	secD	774871	776773	+	GGCTCATCCGGATATAGACT	perfect	acriflavine_T2_7 - none_T2_5	0.184007	0.478959
GO593_03585	secD	774871	776773	+	TCAGTAAATATTTCCATGCA	perfect	acriflavine_T2_7 - none_T2_5	-0.0506862	0.978178
GO593_03590	secF	776781	777747	+	AGGATCGAGAAGATTGCTCC	mismatch	acriflavine_T2_7 - none_T2_5	0.032044	0.531189
GO593_03590	secF	776781	777747	+	GGACGACCATATTTTTTTGA	mismatch	acriflavine_T2_7 - none_T2_5	-0.450516	0.2248
GO593_03590	secF	776781	777747	+	GGGATGATTATTGCATCATC	mismatch	acriflavine_T2_7 - none_T2_5	-0.140673	0.935131
GO593_03590	secF	776781	777747	+	GGGATGATTTGTGCATCATC	mismatch	acriflavine_T2_7 - none_T2_5	0.015103	0.911939
GO593_03590	secF	776781	777747	+	GGGATGATTTTTGCATCACC	mismatch	acriflavine_T2_7 - none_T2_5	0.254166	0.464202
GO593_03590	secF	776781	777747	+	GGGATGATTTTTGCATCATA	mismatch	acriflavine_T2_7 - none_T2_5	0.0339899	0.357995
GO593_03590	secF	776781	777747	+	GGGATGATTTTTTCATCATC	mismatch	acriflavine_T2_7 - none_T2_5	-0.0269847	0.944183
GO593_03590	secF	776781	777747	+	GTTTAGCAATCTTCATGAAA	mismatch	acriflavine_T2_7 - none_T2_5	-0.15831	0.575934
GO593_03590	secF	776781	777747	+	GTTTATCAATCTTCATGAAC	mismatch	acriflavine_T2_7 - none_T2_5	0.0591491	0.52599
GO593_03590	secF	776781	777747	+	TGGATCGAGAAGATTGCTGC	mismatch	acriflavine_T2_7 - none_T2_5	0.223676	0.409577
GO593_03590	secF	776781	777747	+	AGGATCGAGAAGATTGCTGC	perfect	acriflavine_T2_7 - none_T2_5	0.115019	0.522382
GO593_03590	secF	776781	777747	+	GGACGACCATATTGTTTTGA	perfect	acriflavine_T2_7 - none_T2_5	0.246157	0.315766
GO593_03590	secF	776781	777747	+	GGGATGATTTTTGCATCATC	perfect	acriflavine_T2_7 - none_T2_5	0.300889	0.478065
GO593_03590	secF	776781	777747	+	GTTTAGCAATCTTCATGAAC	perfect	acriflavine_T2_7 - none_T2_5	0.130471	0.663574
GO593_03595	dfp	777810	779064	-	AACCACAATCTTTAAGACGA	mismatch	acriflavine_T2_7 - none_T2_5	0.272372	0.0481739
GO593_03595	dfp	777810	779064	-	AACCATAATCTTTAAGACCA	mismatch	acriflavine_T2_7 - none_T2_5	-0.274614	0.153627
GO593_03595	dfp	777810	779064	-	AACCATAATCTTTATGACGA	mismatch	acriflavine_T2_7 - none_T2_5	0.160408	0.0463119
GO593_03595	dfp	777810	779064	-	ATCCATAATCTTTAAGACGA	mismatch	acriflavine_T2_7 - none_T2_5	-0.028531	0.781316
GO593_03595	dfp	777810	779064	-	GAAAGCGCCTGAAAGGTTAG	mismatch	acriflavine_T2_7 - none_T2_5	0.425545	0.0647162
GO593_03595	dfp	777810	779064	-	GACCAAAATGGCACTCTTAC	mismatch	acriflavine_T2_7 - none_T2_5	0.181503	0.211403
GO593_03595	dfp	777810	779064	-	GACCAAAATGGCCCTCTTAT	mismatch	acriflavine_T2_7 - none_T2_5	-0.0341969	0.899883
GO593_03595	dfp	777810	779064	-	GACCAAAATGTCACTCTTAT	mismatch	acriflavine_T2_7 - none_T2_5	0.0928796	0.324957
GO593_03595	dfp	777810	779064	-	GCTAAAACAATGTTTTTATA	mismatch	acriflavine_T2_7 - none_T2_5	0.0362296	0.605838
GO593_03595	dfp	777810	779064	-	GCTAAAACAATGTTTTTATC	mismatch	acriflavine_T2_7 - none_T2_5	-0.0912295	0.90316
GO593_03595	dfp	777810	779064	-	AACCATAATCTTTAAGACGA	perfect	acriflavine_T2_7 - none_T2_5	0.452697	0.010369
GO593_03595	dfp	777810	779064	-	GAAAGAGCCTGAAAGGTTAG	perfect	acriflavine_T2_7 - none_T2_5	0.572355	0.00250421
GO593_03595	dfp	777810	779064	-	GACCAAAATGGCACTCTTAT	perfect	acriflavine_T2_7 - none_T2_5	-0.148246	0.814112
GO593_03595	dfp	777810	779064	-	GCTAAAACAATGTTTTTATG	perfect	acriflavine_T2_7 - none_T2_5	-0.359332	0.487105
GO593_03615	ispZ	781760	782375	+	AAAGGATGCTGTGTAACGGC	mismatch	acriflavine_T2_7 - none_T2_5	-0.515782	0.00349719
GO593_03615	ispZ	781760	782375	+	AAATAAAAGAAAATAACTAA	mismatch	acriflavine_T2_7 - none_T2_5	0.214142	0.317484
GO593_03615	ispZ	781760	782375	+	AAATAAAAGAAAATAATTAC	mismatch	acriflavine_T2_7 - none_T2_5	0.23362	0.191851
GO593_03615	ispZ	781760	782375	+	AAATAAAAGAAAATAATTTA	mismatch	acriflavine_T2_7 - none_T2_5	0.14065	0.596644
GO593_03615	ispZ	781760	782375	+	ACAGGATGCTGTGTATCGGC	mismatch	acriflavine_T2_7 - none_T2_5	-0.543765	0.256468
GO593_03615	ispZ	781760	782375	+	CAGCATTGAAATAATTAAAA	mismatch	acriflavine_T2_7 - none_T2_5	-0.0497652	0.92391
GO593_03615	ispZ	781760	782375	+	TCCATCGCTGTTTATCTAGA	mismatch	acriflavine_T2_7 - none_T2_5	-0.143174	0.856464
GO593_03615	ispZ	781760	782375	+	TCCATTACTGTTTATCTAGA	mismatch	acriflavine_T2_7 - none_T2_5	-0.0903192	0.959469
GO593_03615	ispZ	781760	782375	+	TCCATTGCGGTTTATCTAGA	mismatch	acriflavine_T2_7 - none_T2_5	-0.528479	0.0756997
GO593_03615	ispZ	781760	782375	+	TCCATTGCTGTTTAGCTAGA	mismatch	acriflavine_T2_7 - none_T2_5	-0.191249	0.623401
GO593_03615	ispZ	781760	782375	+	AAAGGATGCTGTGTATCGGC	perfect	acriflavine_T2_7 - none_T2_5	-0.648057	0.0942213
GO593_03615	ispZ	781760	782375	+	AAATAAAAGAAAATAATTAA	perfect	acriflavine_T2_7 - none_T2_5	0.467176	0.19209
GO593_03615	ispZ	781760	782375	+	CAGCATTGAAATAATTAAAC	perfect	acriflavine_T2_7 - none_T2_5	-0.790752	0.0299999
GO593_03615	ispZ	781760	782375	+	TCCATTGCTGTTTATCTAGA	perfect	acriflavine_T2_7 - none_T2_5	-0.258564	0.343839
GO593_03765	pdxA	808698	809682	-	ATATCTGGACCACTACCGGC	mismatch	acriflavine_T2_7 - none_T2_5	-0.111156	0.968814
GO593_03765	pdxA	808698	809682	-	CGATAAGCCAAAACCACAAC	mismatch	acriflavine_T2_7 - none_T2_5	-0.235485	0.57964
GO593_03765	pdxA	808698	809682	-	CGATCAGCCAAAACCACAAG	mismatch	acriflavine_T2_7 - none_T2_5	0.137496	0.307564
GO593_03765	pdxA	808698	809682	-	CGATCAGCCAAAACCACACC	mismatch	acriflavine_T2_7 - none_T2_5	0.0093705	0.576023
GO593_03765	pdxA	808698	809682	-	CGATCAGCCAAAACCACAGC	mismatch	acriflavine_T2_7 - none_T2_5	0.0707398	0.200419
GO593_03765	pdxA	808698	809682	-	TCAACGACTATAGTTTCTAC	mismatch	acriflavine_T2_7 - none_T2_5	0.0144633	0.505849
GO593_03765	pdxA	808698	809682	-	TCAACGACTATAGTTTCTAT	mismatch	acriflavine_T2_7 - none_T2_5	-0.117836	0.863781
GO593_03765	pdxA	808698	809682	-	TCAACGATTATAGTTTCTAG	mismatch	acriflavine_T2_7 - none_T2_5	-0.370742	0.0608844
GO593_03765	pdxA	808698	809682	-	TCACCGGAAGTGACATATAT	mismatch	acriflavine_T2_7 - none_T2_5	0.114171	0.576854
GO593_03765	pdxA	808698	809682	-	TCACCGGAAGTGACCTATAA	mismatch	acriflavine_T2_7 - none_T2_5	-2.23267	0.00129394
GO593_03765	pdxA	808698	809682	-	ATATCTGGACCAATACCGGC	perfect	acriflavine_T2_7 - none_T2_5	-0.428993	0.654808
GO593_03765	pdxA	808698	809682	-	CGATCAGCCAAAACCACAAC	perfect	acriflavine_T2_7 - none_T2_5	-0.0380578	0.859274
GO593_03765	pdxA	808698	809682	-	TCAACGACTATAGTTTCTAG	perfect	acriflavine_T2_7 - none_T2_5	-0.17446	0.545981
GO593_03765	pdxA	808698	809682	-	TCACCGGAAGTGACATATAA	perfect	acriflavine_T2_7 - none_T2_5	0.100388	0.880882
GO593_03770	rplM	809854	810283	+	AACCGCCTGGGAATTAAGTG	mismatch	acriflavine_T2_7 - none_T2_5	0.103757	0.426572
GO593_03770	rplM	809854	810283	+	AACCGCTTGGGAATTCAGTG	mismatch	acriflavine_T2_7 - none_T2_5	0.210111	0.545458
GO593_03770	rplM	809854	810283	+	CAATCGTGTTGTAATTCAGC	mismatch	acriflavine_T2_7 - none_T2_5	0.0694778	0.297337
GO593_03770	rplM	809854	810283	+	CAATCGTGTTGTACTTCACC	mismatch	acriflavine_T2_7 - none_T2_5	-0.0717648	0.999549
GO593_03770	rplM	809854	810283	+	CAATCGTTTTGTACTTCAGC	mismatch	acriflavine_T2_7 - none_T2_5	0.306032	0.153696
GO593_03770	rplM	809854	810283	+	GCACGTCCAAAGATTTCTTC	mismatch	acriflavine_T2_7 - none_T2_5	-1.19016	0.00236025
GO593_03770	rplM	809854	810283	+	GCACGTTCAAAGATTACTTC	mismatch	acriflavine_T2_7 - none_T2_5	-0.0446865	0.836333
GO593_03770	rplM	809854	810283	+	GCACGTTCAAAGATTTCTTA	mismatch	acriflavine_T2_7 - none_T2_5	0.0448319	0.300654
GO593_03770	rplM	809854	810283	+	GCACGTTCAACGATTTCTTC	mismatch	acriflavine_T2_7 - none_T2_5	-1.02458	0.000131662
GO593_03770	rplM	809854	810283	+	TAGTCACCAGCGTCAACGTA	mismatch	acriflavine_T2_7 - none_T2_5	-0.173219	0.665206
GO593_03770	rplM	809854	810283	+	AACCGCCTGGGAATTCAGTG	perfect	acriflavine_T2_7 - none_T2_5	-0.123001	0.944967
GO593_03770	rplM	809854	810283	+	CAATCGTGTTGTACTTCAGC	perfect	acriflavine_T2_7 - none_T2_5	-0.199767	0.882211
GO593_03770	rplM	809854	810283	+	GCACGTTCAAAGATTTCTTC	perfect	acriflavine_T2_7 - none_T2_5	-3.89921	9.03753e-08
GO593_03770	rplM	809854	810283	+	TAGTCACCAGCGTCAACGTG	perfect	acriflavine_T2_7 - none_T2_5	-0.197011	0.691156
GO593_03775	rpsI	810295	810682	+	CACCTTTAACAGTGATATAA	mismatch	acriflavine_T2_7 - none_T2_5	0.302837	0.0757125
GO593_03775	rpsI	810295	810682	+	CACCTTTAACAGTGATGTCA	mismatch	acriflavine_T2_7 - none_T2_5	0.157346	0.121627
GO593_03775	rpsI	810295	810682	+	CACCTTTAACAGTGTTGTAA	mismatch	acriflavine_T2_7 - none_T2_5	0.206255	0.206642
GO593_03775	rpsI	810295	810682	+	CACCTTTAACGGTGATGTAA	mismatch	acriflavine_T2_7 - none_T2_5	0.241764	0.436445
GO593_03775	rpsI	810295	810682	+	CACGTGCAGTTGCGGGCTTA	mismatch	acriflavine_T2_7 - none_T2_5	-1.6663	0.000221857
GO593_03775	rpsI	810295	810682	+	CGAAATATTGCTCTAAAGAA	mismatch	acriflavine_T2_7 - none_T2_5	0.268871	0.276465
GO593_03775	rpsI	810295	810682	+	CGAAATATTGCTCTAAGGTA	mismatch	acriflavine_T2_7 - none_T2_5	-0.208064	0.841969
GO593_03775	rpsI	810295	810682	+	CGAAATATTGCTCTATAGTA	mismatch	acriflavine_T2_7 - none_T2_5	0.100565	0.719402
GO593_03775	rpsI	810295	810682	+	CTAGCTTCTAAAAGCTCTAA	mismatch	acriflavine_T2_7 - none_T2_5	-2.33876	9.91951e-07
GO593_03775	rpsI	810295	810682	+	GTAGCTTCTAAAACCTCTAA	mismatch	acriflavine_T2_7 - none_T2_5	0.348042	6.55483e-05
GO593_03775	rpsI	810295	810682	+	CACCTTTAACAGTGATGTAA	perfect	acriflavine_T2_7 - none_T2_5	0.0752179	0.673397
GO593_03775	rpsI	810295	810682	+	CACGTGCAGTTGCGGTCTTA	perfect	acriflavine_T2_7 - none_T2_5	-3.70946	2.6634e-07
GO593_03775	rpsI	810295	810682	+	CGAAATATTGCTCTAAAGTA	perfect	acriflavine_T2_7 - none_T2_5	-0.174538	0.90789
GO593_03775	rpsI	810295	810682	+	GTAGCTTCTAAAAGCTCTAA	perfect	acriflavine_T2_7 - none_T2_5	-3.36274	4.52085e-13
GO593_03875	pssA	831213	832047	-	ATAGAAACCAGACAACAAAC	mismatch	acriflavine_T2_7 - none_T2_5	0.182268	0.0505217
GO593_03875	pssA	831213	832047	-	ATAGAAACCAGACAACAAAT	mismatch	acriflavine_T2_7 - none_T2_5	0.575914	0.00421481
GO593_03875	pssA	831213	832047	-	ATAGCAACCAGACAACAAAG	mismatch	acriflavine_T2_7 - none_T2_5	2.46426	2.84317e-07
GO593_03875	pssA	831213	832047	-	CGCTTCACTTTTTGTCCCTC	mismatch	acriflavine_T2_7 - none_T2_5	-0.0873131	0.925423
GO593_03875	pssA	831213	832047	-	GTTAAATCTCGCTCTGGTTT	mismatch	acriflavine_T2_7 - none_T2_5	2.59616	4.795e-07
GO593_03875	pssA	831213	832047	-	GTTAAATCTTCCTCTGGTTT	mismatch	acriflavine_T2_7 - none_T2_5	0.607086	0.0155616
GO593_03875	pssA	831213	832047	-	GTTAAATCTTGCTCTGGTGT	mismatch	acriflavine_T2_7 - none_T2_5	2.43887	5.85765e-07
GO593_03875	pssA	831213	832047	-	GTTAAATCTTGCTCTTGTTT	mismatch	acriflavine_T2_7 - none_T2_5	1.8031	0.00022423
GO593_03875	pssA	831213	832047	-	TCGTGATTAAGTTACGCCAA	mismatch	acriflavine_T2_7 - none_T2_5	-0.253636	0.157966
GO593_03875	pssA	831213	832047	-	TTAGAAACCAGACAACAAAG	mismatch	acriflavine_T2_7 - none_T2_5	3.87615	4.38643e-08
GO593_03875	pssA	831213	832047	-	ATAGAAACCAGACAACAAAG	perfect	acriflavine_T2_7 - none_T2_5	2.2683	2.54138e-06
GO593_03875	pssA	831213	832047	-	CGCTTCACTTTTTGTCCTTC	perfect	acriflavine_T2_7 - none_T2_5	1.33029	0.00196935
GO593_03875	pssA	831213	832047	-	GTTAAATCTTGCTCTGGTTT	perfect	acriflavine_T2_7 - none_T2_5	2.51907	1.91205e-07
GO593_03875	pssA	831213	832047	-	TCGTGATTAAGTTAGGCCAA	perfect	acriflavine_T2_7 - none_T2_5	1.89112	0.000220549
GO593_03925	ybeY	841455	841932	+	AATCTTCTGTATAGCCAACG	mismatch	acriflavine_T2_7 - none_T2_5	0.0340622	0.463462
GO593_03925	ybeY	841455	841932	+	AATCTTCTTTATAGCCAACC	mismatch	acriflavine_T2_7 - none_T2_5	0.0207746	0.369105
GO593_03925	ybeY	841455	841932	+	AATCTTCTTTATAGCCAACT	mismatch	acriflavine_T2_7 - none_T2_5	-0.0734637	0.992077
GO593_03925	ybeY	841455	841932	+	AATCTTCTTTATAGCCAGCG	mismatch	acriflavine_T2_7 - none_T2_5	-0.0980222	0.9091
GO593_03925	ybeY	841455	841932	+	AATCTTCTTTATAGCGAACG	mismatch	acriflavine_T2_7 - none_T2_5	0.0994248	0.264905
GO593_03925	ybeY	841455	841932	+	AATCTTCTTTTTAGCCAACG	mismatch	acriflavine_T2_7 - none_T2_5	-0.0833705	0.939434
GO593_03925	ybeY	841455	841932	+	GATATTGCAAATTAAGTTGA	mismatch	acriflavine_T2_7 - none_T2_5	-0.0666853	0.987537
GO593_03925	ybeY	841455	841932	+	GATATTGCAAGTTAAGTTGC	mismatch	acriflavine_T2_7 - none_T2_5	-0.0916822	0.89896
GO593_03925	ybeY	841455	841932	+	GGAAAAGACAGAACCTTAGT	mismatch	acriflavine_T2_7 - none_T2_5	0.203349	0.000532854
GO593_03925	ybeY	841455	841932	+	GGCCGTTTGAGCTCTAACTC	mismatch	acriflavine_T2_7 - none_T2_5	0.356288	0.197158
GO593_03925	ybeY	841455	841932	+	AATCTTCTTTATAGCCAACG	perfect	acriflavine_T2_7 - none_T2_5	-0.215219	0.208716
GO593_03925	ybeY	841455	841932	+	GATATTGCAAGTTAAGTTGA	perfect	acriflavine_T2_7 - none_T2_5	-0.00552257	0.701657
GO593_03925	ybeY	841455	841932	+	GCCCGTTTGAGCTCTAACTC	perfect	acriflavine_T2_7 - none_T2_5	0.145324	0.352975
GO593_03925	ybeY	841455	841932	+	GGAAAAGACAGAACGTTAGT	perfect	acriflavine_T2_7 - none_T2_5	-0.0329608	0.82374
GO593_04055	cptB	866765	867023	-	AATAATAATTTTTCACATAC	mismatch	acriflavine_T2_7 - none_T2_5	0.21417	0.0204322
GO593_04055	cptB	866765	867023	-	CAAACAATGCTTTTTCTCCC	mismatch	acriflavine_T2_7 - none_T2_5	-0.307447	0.083547
GO593_04055	cptB	866765	867023	-	GAGTACTTTACGTTCTTCCA	mismatch	acriflavine_T2_7 - none_T2_5	1.38892	3.44226e-08
GO593_04055	cptB	866765	867023	-	GATTACTTAACGTTCTTCCA	mismatch	acriflavine_T2_7 - none_T2_5	1.32781	1.42691e-09
GO593_04055	cptB	866765	867023	-	GATTACTTTAAGTTCTTCCA	mismatch	acriflavine_T2_7 - none_T2_5	0.119392	0.472435
GO593_04055	cptB	866765	867023	-	GATTACTTTACGTTCTTCAA	mismatch	acriflavine_T2_7 - none_T2_5	-0.0451386	0.88764
GO593_04055	cptB	866765	867023	-	GATTACTTTTCGTTCTTCCA	mismatch	acriflavine_T2_7 - none_T2_5	0.801733	2.5664e-06
GO593_04055	cptB	866765	867023	-	TAAAACAATCTAGTAAATCA	mismatch	acriflavine_T2_7 - none_T2_5	-0.0979891	0.927175
GO593_04055	cptB	866765	867023	-	TAAACAATGCTTTTTCTGCC	mismatch	acriflavine_T2_7 - none_T2_5	0.614673	0.00139417
GO593_04055	cptB	866765	867023	-	TAAACCAATCTAGTAAATAA	mismatch	acriflavine_T2_7 - none_T2_5	-0.240634	0.411082
GO593_04055	cptB	866765	867023	-	AATAATAATTTTTCACATAA	perfect	acriflavine_T2_7 - none_T2_5	-0.00109878	0.619119
GO593_04055	cptB	866765	867023	-	CAAACAATGCTTTTTCTGCC	perfect	acriflavine_T2_7 - none_T2_5	0.621809	2.71474e-05
GO593_04055	cptB	866765	867023	-	GATTACTTTACGTTCTTCCA	perfect	acriflavine_T2_7 - none_T2_5	1.8352	6.51987e-14
GO593_04055	cptB	866765	867023	-	TAAACCAATCTAGTAAATCA	perfect	acriflavine_T2_7 - none_T2_5	0.0272495	0.636733
GO593_04070	rplQ	870104	870482	-	ATAAAGAATTAGCCAAGTTA	mismatch	acriflavine_T2_7 - none_T2_5	-0.15575	0.671641
GO593_04070	rplQ	870104	870482	-	ATAAAGACTTAGCCAAGTTT	mismatch	acriflavine_T2_7 - none_T2_5	0.455298	0.729563
GO593_04070	rplQ	870104	870482	-	CCTTACGATGGCTGCTTGTA	mismatch	acriflavine_T2_7 - none_T2_5	0.180817	0.804835
GO593_04070	rplQ	870104	870482	-	CTCTACGATGGCTGCTTGTA	mismatch	acriflavine_T2_7 - none_T2_5	0.129375	0.890751
GO593_04070	rplQ	870104	870482	-	CTTTACGATGCCTGCTTGTA	mismatch	acriflavine_T2_7 - none_T2_5	0.00570754	0.696797
GO593_04070	rplQ	870104	870482	-	CTTTACGATGGCCGCTTGTA	mismatch	acriflavine_T2_7 - none_T2_5	-2.04658	0.00948903
GO593_04070	rplQ	870104	870482	-	CTTTACGATGGCTGCTTCTA	mismatch	acriflavine_T2_7 - none_T2_5	0.0891192	0.168709
GO593_04070	rplQ	870104	870482	-	CTTTACGATGGCTGCTTGGA	mismatch	acriflavine_T2_7 - none_T2_5	-1.79606	0.0012927
GO593_04070	rplQ	870104	870482	-	TTTTTTGCTAGAGTGCTTAA	mismatch	acriflavine_T2_7 - none_T2_5	0.296067	0.670412
GO593_04070	rplQ	870104	870482	-	TTTTTTGCTAGAGTTATTAA	mismatch	acriflavine_T2_7 - none_T2_5	-0.928446	0.0883208
GO593_04070	rplQ	870104	870482	-	ATAAAGAATTAGCCAAGTTT	perfect	acriflavine_T2_7 - none_T2_5	0.0663615	0.932844
GO593_04070	rplQ	870104	870482	-	CGACGTAATTCTTTAGCTTT	perfect	acriflavine_T2_7 - none_T2_5	-1.30739	0.505957
GO593_04070	rplQ	870104	870482	-	CTTTACGATGGCTGCTTGTA	perfect	acriflavine_T2_7 - none_T2_5	-1.3427	0.208742
GO593_04070	rplQ	870104	870482	-	TTTTTTGCTAGAGTGATTAA	perfect	acriflavine_T2_7 - none_T2_5	1.75591	0.252829
GO593_04075	rpoA	870500	871508	-	GCAAAGCATTACCTAGAGTA	mismatch	acriflavine_T2_7 - none_T2_5	-0.259676	0.852948
GO593_04075	rpoA	870500	871508	-	GTAAAGCATGACCTAGAGTA	mismatch	acriflavine_T2_7 - none_T2_5	-0.511206	0.610372
GO593_04075	rpoA	870500	871508	-	GTAAAGCATTACCTAGAGTC	mismatch	acriflavine_T2_7 - none_T2_5	-1.29224	0.00831285
GO593_04075	rpoA	870500	871508	-	GTAAAGCATTCCCTAGAGTA	mismatch	acriflavine_T2_7 - none_T2_5	-1.062	0.165407
GO593_04075	rpoA	870500	871508	-	GTAAAGCATTGCCTAGAGTA	mismatch	acriflavine_T2_7 - none_T2_5	-0.0108279	0.959989
GO593_04075	rpoA	870500	871508	-	GTATAGCATTACCTAGAGTA	mismatch	acriflavine_T2_7 - none_T2_5	-0.679785	0.52944
GO593_04075	rpoA	870500	871508	-	TTCCAGAATCACTTTAGCCG	mismatch	acriflavine_T2_7 - none_T2_5	-0.220413	0.0784899
GO593_04075	rpoA	870500	871508	-	TTCCAGAATCACTTTTGCCA	mismatch	acriflavine_T2_7 - none_T2_5	0.428908	0.00285412
GO593_04075	rpoA	870500	871508	-	TTCCAGAATCACTTTTGCCC	mismatch	acriflavine_T2_7 - none_T2_5	0.000220908	0.655368
GO593_04075	rpoA	870500	871508	-	TTCCAGAATCACTTTTGGCG	mismatch	acriflavine_T2_7 - none_T2_5	0.189577	0.39397
GO593_04075	rpoA	870500	871508	-	GCTTCGACCTTGATCGCTTG	perfect	acriflavine_T2_7 - none_T2_5	1.66129	0.545112
GO593_04075	rpoA	870500	871508	-	GTAAAGCATTACCTAGAGTA	perfect	acriflavine_T2_7 - none_T2_5	0.529807	0.444516
GO593_04075	rpoA	870500	871508	-	TGGCCAAAACCACGCTCTAA	perfect	acriflavine_T2_7 - none_T2_5	-1.09302	0.257523
GO593_04075	rpoA	870500	871508	-	TTCCAGAATCACTTTTGCCG	perfect	acriflavine_T2_7 - none_T2_5	-0.4891	0.643949
GO593_04080	rpsD	871525	872152	-	CGAGCCTGACCACGCTGACC	mismatch	acriflavine_T2_7 - none_T2_5	-4.01221	0.38296
GO593_04080	rpsD	871525	872152	-	CGGAGAGAGAGTTTGCATTT	mismatch	acriflavine_T2_7 - none_T2_5	0.234577	0.685645
GO593_04080	rpsD	871525	872152	-	CGGCAAGAGAGTTTGCATTT	mismatch	acriflavine_T2_7 - none_T2_5	0.766785	0.348423
GO593_04080	rpsD	871525	872152	-	CGGCGAGAGAGCTTGCATTT	mismatch	acriflavine_T2_7 - none_T2_5	1.2155	0.0798275
GO593_04080	rpsD	871525	872152	-	CGGCGAGAGAGTTTGCACTT	mismatch	acriflavine_T2_7 - none_T2_5	-1.3846	0.0256584
GO593_04080	rpsD	871525	872152	-	CGGCGAGAGAGTTTGCATTG	mismatch	acriflavine_T2_7 - none_T2_5	-0.774452	0.155621
GO593_04080	rpsD	871525	872152	-	GTTCCAGGTCTGTCCCTTCG	mismatch	acriflavine_T2_7 - none_T2_5	0.448127	0.807068
GO593_04080	rpsD	871525	872152	-	GTTGCAGATCTGTCCCTTCG	mismatch	acriflavine_T2_7 - none_T2_5	0.241801	0.9158
GO593_04080	rpsD	871525	872152	-	GTTGCAGGTCTGTACCTTCG	mismatch	acriflavine_T2_7 - none_T2_5	2.12582	0.0855974
GO593_04080	rpsD	871525	872152	-	GTTGCAGGTCTGTCCCTTCT	mismatch	acriflavine_T2_7 - none_T2_5	-1.10191	0.130629
GO593_04080	rpsD	871525	872152	-	CGAGCCTGACCATGCTGACC	perfect	acriflavine_T2_7 - none_T2_5	5.65176	0.0294833
GO593_04080	rpsD	871525	872152	-	CGGCGAGAGAGTTTGCATTT	perfect	acriflavine_T2_7 - none_T2_5	0.363624	0.708364
GO593_04080	rpsD	871525	872152	-	GTTGCAGGTCTGTCCCTTCG	perfect	acriflavine_T2_7 - none_T2_5	-0.141461	0.966313
GO593_04080	rpsD	871525	872152	-	TTTTTAGTTTTGACGTCAAA	perfect	acriflavine_T2_7 - none_T2_5	-7.30307	0.0249675
GO593_04085	rpsK	872164	872551	-	AAGATCGGTAATCGTAACAA	mismatch	acriflavine_T2_7 - none_T2_5	0.99443	0.466883
GO593_04085	rpsK	872164	872551	-	ACGATCCGTAATCGTAACAA	mismatch	acriflavine_T2_7 - none_T2_5	0.913658	0.335397
GO593_04085	rpsK	872164	872551	-	ACGATCGGTAAGCGTAACAA	mismatch	acriflavine_T2_7 - none_T2_5	0.865525	0.324311
GO593_04085	rpsK	872164	872551	-	ACGATCGGTAATCATAACAA	mismatch	acriflavine_T2_7 - none_T2_5	-0.0735447	1
GO593_04085	rpsK	872164	872551	-	ACGATCGGTAATCGTTACAA	mismatch	acriflavine_T2_7 - none_T2_5	0.721204	0.426572
GO593_04085	rpsK	872164	872551	-	GAGTTGATTTACGTCAACCA	mismatch	acriflavine_T2_7 - none_T2_5	-0.421263	0.130583
GO593_04085	rpsK	872164	872551	-	GAGTTGATTTACGTGAACGA	mismatch	acriflavine_T2_7 - none_T2_5	-1.03505	0.0646209
GO593_04085	rpsK	872164	872551	-	GTGTGCAACACCTGCAGAGA	mismatch	acriflavine_T2_7 - none_T2_5	-0.214146	0.934047
GO593_04085	rpsK	872164	872551	-	GTGTGCAACACCTTCAGAGC	mismatch	acriflavine_T2_7 - none_T2_5	-1.59705	0.0234997
GO593_04085	rpsK	872164	872551	-	GTGTGTAACACCTTCAGAGA	mismatch	acriflavine_T2_7 - none_T2_5	0.77888	0.685178
GO593_04085	rpsK	872164	872551	-	ACGATCGGTAATCGTAACAA	perfect	acriflavine_T2_7 - none_T2_5	1.92229	0.183837
GO593_04085	rpsK	872164	872551	-	GAAGCCTTGTCCACCTGAGG	perfect	acriflavine_T2_7 - none_T2_5	1.24765	0.211057
GO593_04085	rpsK	872164	872551	-	GAGTTGATTTACGTGAACCA	perfect	acriflavine_T2_7 - none_T2_5	-1.26943	0.208133
GO593_04085	rpsK	872164	872551	-	GTGTGCAACACCTTCAGAGA	perfect	acriflavine_T2_7 - none_T2_5	-0.363416	0.887564
GO593_04090	rpsM	872570	872927	-	CTAAGATGTTCTTAGCAGAG	mismatch	acriflavine_T2_7 - none_T2_5	-2.65436	2.59122e-05
GO593_04090	rpsM	872570	872927	-	CTAAGATGTTCTTAGCAGTA	mismatch	acriflavine_T2_7 - none_T2_5	-0.703518	0.123678
GO593_04090	rpsM	872570	872927	-	CTAAGATGTTCTTAGCAGTC	mismatch	acriflavine_T2_7 - none_T2_5	-0.174964	0.785992
GO593_04090	rpsM	872570	872927	-	CTAAGATGTTCTTAGCAGTT	mismatch	acriflavine_T2_7 - none_T2_5	-0.621502	0.14873
GO593_04090	rpsM	872570	872927	-	GATACCAAAGACGTAAGTGA	mismatch	acriflavine_T2_7 - none_T2_5	1.06777	0.539643
GO593_04090	rpsM	872570	872927	-	GATACCAAAGATCTAAGTGA	mismatch	acriflavine_T2_7 - none_T2_5	-0.157728	0.943659
GO593_04090	rpsM	872570	872927	-	GATACCCAAGATGTAAGTGA	mismatch	acriflavine_T2_7 - none_T2_5	2.55875	0.266345
GO593_04090	rpsM	872570	872927	-	GATAGCAAAGATGTAAGTGA	mismatch	acriflavine_T2_7 - none_T2_5	-4.97059	0.146611
GO593_04090	rpsM	872570	872927	-	GCTGGGCATCGTCCAACTCA	mismatch	acriflavine_T2_7 - none_T2_5	-0.390963	0.80109
GO593_04090	rpsM	872570	872927	-	GTTATCCGGAATGTTTACTC	mismatch	acriflavine_T2_7 - none_T2_5	0.0438078	0.919001
GO593_04090	rpsM	872570	872927	-	CTAAGATGTTCTTAGCAGTG	perfect	acriflavine_T2_7 - none_T2_5	0.586395	0.505853
GO593_04090	rpsM	872570	872927	-	GATACCAAAGATGTAAGTGA	perfect	acriflavine_T2_7 - none_T2_5	0.208778	0.885822
GO593_04090	rpsM	872570	872927	-	GCTGTGCATCGTCCAACTCA	perfect	acriflavine_T2_7 - none_T2_5	3.37311	0.0308561
GO593_04090	rpsM	872570	872927	-	GTTATCCGGAATGTTTACAC	perfect	acriflavine_T2_7 - none_T2_5	4.6981	0.131331
GO593_04095	rpmJ	873034	873151	-	CCTTGACGCTACTTATGACG	mismatch	acriflavine_T2_7 - none_T2_5	0.618747	0.000754639
GO593_04095	rpmJ	873034	873151	-	CCTTGACGCTGCGTATGACG	mismatch	acriflavine_T2_7 - none_T2_5	0.363914	0.0112406
GO593_04095	rpmJ	873034	873151	-	CCTTGACGCTGCTTAGGACG	mismatch	acriflavine_T2_7 - none_T2_5	0.623573	2.8511e-06
GO593_04095	rpmJ	873034	873151	-	CCTTGACGCTGCTTATAACG	mismatch	acriflavine_T2_7 - none_T2_5	0.0675417	0.42387
GO593_04095	rpmJ	873034	873151	-	CCTTGACGCTGCTTATGAAG	mismatch	acriflavine_T2_7 - none_T2_5	-0.0806738	0.977401
GO593_04095	rpmJ	873034	873151	-	CCTTGACGCTGCTTATGAGG	mismatch	acriflavine_T2_7 - none_T2_5	0.0576449	0.530398
GO593_04095	rpmJ	873034	873151	-	CGCGAATAACCCCATTACCA	mismatch	acriflavine_T2_7 - none_T2_5	-0.0920127	0.839736
GO593_04095	rpmJ	873034	873151	-	CGCGAATAACCCCATTACGC	mismatch	acriflavine_T2_7 - none_T2_5	0.0552117	0.558572
GO593_04095	rpmJ	873034	873151	-	CGCGAATAACCCCATTGCGA	mismatch	acriflavine_T2_7 - none_T2_5	0.138788	0.780574
GO593_04095	rpmJ	873034	873151	-	CGCGAATGACCCCATTACGA	mismatch	acriflavine_T2_7 - none_T2_5	-0.605676	0.286147
GO593_04095	rpmJ	873034	873151	-	CCTTGACGCTGCTTATGACG	perfect	acriflavine_T2_7 - none_T2_5	1.03834	0.00312031
GO593_04095	rpmJ	873034	873151	-	CGCGAATAACCCCATTACGA	perfect	acriflavine_T2_7 - none_T2_5	-0.823424	0.258285
GO593_04100	secY	873171	874524	-	CACCGATTAGAAAACTCATA	mismatch	acriflavine_T2_7 - none_T2_5	0.241132	0.00110338
GO593_04100	secY	873171	874524	-	GCAATATTAATGCCTGGTAC	mismatch	acriflavine_T2_7 - none_T2_5	-1.31229	0.154546
GO593_04100	secY	873171	874524	-	GCATTATTAATGCCTGGGAC	mismatch	acriflavine_T2_7 - none_T2_5	-2.22666	0.00712494
GO593_04100	secY	873171	874524	-	GCATTATTAATGCCTGGTAA	mismatch	acriflavine_T2_7 - none_T2_5	-0.197148	0.465464
GO593_04100	secY	873171	874524	-	TCACGATATGTCACGTGAAA	mismatch	acriflavine_T2_7 - none_T2_5	-0.0891505	0.982123
GO593_04100	secY	873171	874524	-	TCACGATATTTCACATGAAA	mismatch	acriflavine_T2_7 - none_T2_5	0.471732	0.0703191
GO593_04100	secY	873171	874524	-	TGGACATGACCTGAAGAACT	mismatch	acriflavine_T2_7 - none_T2_5	0.766244	0.786264
GO593_04100	secY	873171	874524	-	TTGACATGACCTGAAGAACG	mismatch	acriflavine_T2_7 - none_T2_5	-0.634852	0.218934
GO593_04100	secY	873171	874524	-	TTGACATGACCTGAAGAATT	mismatch	acriflavine_T2_7 - none_T2_5	-0.200674	0.861449
GO593_04100	secY	873171	874524	-	TTGACATGACCTGCAGAACT	mismatch	acriflavine_T2_7 - none_T2_5	-1.63078	0.113618
GO593_04100	secY	873171	874524	-	CACCGATTAGAAAACTCATC	perfect	acriflavine_T2_7 - none_T2_5	-0.1748	0.974553
GO593_04100	secY	873171	874524	-	GCATTATTAATGCCTGGTAC	perfect	acriflavine_T2_7 - none_T2_5	-0.891625	0.177871
GO593_04100	secY	873171	874524	-	TCACGATATTTCACGTGAAA	perfect	acriflavine_T2_7 - none_T2_5	0.588418	0.364515
GO593_04100	secY	873171	874524	-	TTGACATGACCTGAAGAACT	perfect	acriflavine_T2_7 - none_T2_5	-0.594048	0.546955
GO593_04105	rplO	874536	874977	-	CGATACCACGGCCTAATCGA	mismatch	acriflavine_T2_7 - none_T2_5	-0.171117	0.898175
GO593_04105	rplO	874536	874977	-	CGATACCGCGGCCTAAACGA	mismatch	acriflavine_T2_7 - none_T2_5	1.17172	0.539107
GO593_04105	rplO	874536	874977	-	GTTTGACCGCCGTCGAAACC	mismatch	acriflavine_T2_7 - none_T2_5	0.0821468	0.766322
GO593_04105	rplO	874536	874977	-	GTTTGACCGCCTTCCAAACC	mismatch	acriflavine_T2_7 - none_T2_5	0.018138	0.800665
GO593_04105	rplO	874536	874977	-	GTTTGACCGCCTTCGACACC	mismatch	acriflavine_T2_7 - none_T2_5	-0.0692137	0.998204
GO593_04105	rplO	874536	874977	-	TCACGTTTTGCACCCTCTGC	mismatch	acriflavine_T2_7 - none_T2_5	0.18302	0.566945
GO593_04105	rplO	874536	874977	-	TGGCTAGTAAAACCGAATTT	mismatch	acriflavine_T2_7 - none_T2_5	-3.19204	2.6753e-05
GO593_04105	rplO	874536	874977	-	TGGCTAGTGAAACCGAATTG	mismatch	acriflavine_T2_7 - none_T2_5	-0.313787	0.306197
GO593_04105	rplO	874536	874977	-	TGGCTAGTGAAACCTAATTT	mismatch	acriflavine_T2_7 - none_T2_5	0.131991	0.663244
GO593_04105	rplO	874536	874977	-	TGGGTAGTGAAACCGAATTT	mismatch	acriflavine_T2_7 - none_T2_5	1.34275	0.557903
GO593_04105	rplO	874536	874977	-	CGATACCACGGCCTAAACGA	perfect	acriflavine_T2_7 - none_T2_5	5.13996	0.0649745
GO593_04105	rplO	874536	874977	-	GTTTGACCGCCTTCGAAACC	perfect	acriflavine_T2_7 - none_T2_5	-0.373277	0.831147
GO593_04105	rplO	874536	874977	-	TCACGTTTTGCACCTTCTGC	perfect	acriflavine_T2_7 - none_T2_5	0.766948	0.71981
GO593_04105	rplO	874536	874977	-	TGGCTAGTGAAACCGAATTT	perfect	acriflavine_T2_7 - none_T2_5	0.528943	0.433157
GO593_04110	rpmD	874980	875157	-	AGACTTTGTTGATCATACCG	mismatch	acriflavine_T2_7 - none_T2_5	-0.803974	0.0619982
GO593_04110	rpmD	874980	875157	-	ATCTGAAGAAGATTTAGTCT	mismatch	acriflavine_T2_7 - none_T2_5	1.29044	0.5236
GO593_04110	rpmD	874980	875157	-	ATGTCAAGAAGATTTAGTCT	mismatch	acriflavine_T2_7 - none_T2_5	4.69756	0.152437
GO593_04110	rpmD	874980	875157	-	ATGTGAAGAAGATTTAGTGT	mismatch	acriflavine_T2_7 - none_T2_5	-0.127348	0.958346
GO593_04110	rpmD	874980	875157	-	CATGTGAAGAAGATTTAGTC	mismatch	acriflavine_T2_7 - none_T2_5	-2.94346	0.0294913
GO593_04110	rpmD	874980	875157	-	GATCTGAAGAAGATTTAGTC	mismatch	acriflavine_T2_7 - none_T2_5	-1.5473	0.239582
GO593_04110	rpmD	874980	875157	-	GATGTGAAGAAGATTTAGTA	mismatch	acriflavine_T2_7 - none_T2_5	-0.0489803	0.908329
GO593_04110	rpmD	874980	875157	-	TTGATCATACCACGGTTACA	mismatch	acriflavine_T2_7 - none_T2_5	0.604801	2.83857e-07
GO593_04110	rpmD	874980	875157	-	TTGATCATAGCACGGTTAGA	mismatch	acriflavine_T2_7 - none_T2_5	-0.458089	0.620239
GO593_04110	rpmD	874980	875157	-	TTGTGAAGAAGATTTAGTCT	mismatch	acriflavine_T2_7 - none_T2_5	3.2279	0.381383
GO593_04110	rpmD	874980	875157	-	AGACTTTGTTGATCATACCA	perfect	acriflavine_T2_7 - none_T2_5	-2.207	0.000396128
GO593_04110	rpmD	874980	875157	-	ATGTGAAGAAGATTTAGTCT	perfect	acriflavine_T2_7 - none_T2_5	5.67535	0.0171129
GO593_04110	rpmD	874980	875157	-	GATGTGAAGAAGATTTAGTC	perfect	acriflavine_T2_7 - none_T2_5	-2.4334	0.00846099
GO593_04110	rpmD	874980	875157	-	TTGATCATACCACGGTTAGA	perfect	acriflavine_T2_7 - none_T2_5	-0.987498	0.228394
GO593_04115	rpsE	875163	875661	-	AACCTGGGCTACACGATCAA	mismatch	acriflavine_T2_7 - none_T2_5	2.86457	0.171249
GO593_04115	rpsE	875163	875661	-	AACCTTGGCTACACCATCAA	mismatch	acriflavine_T2_7 - none_T2_5	0.455395	0.295199
GO593_04115	rpsE	875163	875661	-	AACCTTGGCTACACGACCAA	mismatch	acriflavine_T2_7 - none_T2_5	-0.175373	0.982757
GO593_04115	rpsE	875163	875661	-	AAGCAGGTTGCATGGATACA	mismatch	acriflavine_T2_7 - none_T2_5	1.61598	0.132895
GO593_04115	rpsE	875163	875661	-	AAGCAGGTTGCATGTATACC	mismatch	acriflavine_T2_7 - none_T2_5	-0.348165	0.292618
GO593_04115	rpsE	875163	875661	-	AAGCAGGTTGTATGTATACA	mismatch	acriflavine_T2_7 - none_T2_5	1.67932	0.10857
GO593_04115	rpsE	875163	875661	-	AAGCATGTTGCATGTATACA	mismatch	acriflavine_T2_7 - none_T2_5	1.70979	0.433981
GO593_04115	rpsE	875163	875661	-	AGTGCTTTAGAAATAGCAGA	mismatch	acriflavine_T2_7 - none_T2_5	-0.183455	0.25529
GO593_04115	rpsE	875163	875661	-	AGTGCTTTAGAAGTAGCAGC	mismatch	acriflavine_T2_7 - none_T2_5	-2.04324	0.090908
GO593_04115	rpsE	875163	875661	-	TAGCAGGTTGCATGTATACA	mismatch	acriflavine_T2_7 - none_T2_5	-2.6067	0.635229
GO593_04115	rpsE	875163	875661	-	AACCTTGGCTACACGATCAA	perfect	acriflavine_T2_7 - none_T2_5	-0.178475	0.982877
GO593_04115	rpsE	875163	875661	-	AAGCAGGTTGCATGTATACA	perfect	acriflavine_T2_7 - none_T2_5	-0.557424	0.442183
GO593_04115	rpsE	875163	875661	-	AGTGCTTTAGAAATAGCAGC	perfect	acriflavine_T2_7 - none_T2_5	-2.6105	0.652422
GO593_04115	rpsE	875163	875661	-	CACCATGACGAGCATTCACA	perfect	acriflavine_T2_7 - none_T2_5	-1.86273	0.00572837
GO593_04120	rplR	875663	876014	-	AACGAGTCGCACCCAATGAA	mismatch	acriflavine_T2_7 - none_T2_5	0.0228342	0.612799
GO593_04120	rplR	875663	876014	-	AACGATTCGCACCCAATGCA	mismatch	acriflavine_T2_7 - none_T2_5	-1.20491	0.0544438
GO593_04120	rplR	875663	876014	-	CATAGATGTGACGCCGAGTG	mismatch	acriflavine_T2_7 - none_T2_5	0.0131027	0.79308
GO593_04120	rplR	875663	876014	-	CATCATATTTAAAACCAGAA	mismatch	acriflavine_T2_7 - none_T2_5	0.11828	0.722183
GO593_04120	rplR	875663	876014	-	CATGATATTTAAAACCACAA	mismatch	acriflavine_T2_7 - none_T2_5	-0.136274	0.715454
GO593_04120	rplR	875663	876014	-	CATGATATTTAAAACCAGTA	mismatch	acriflavine_T2_7 - none_T2_5	-0.147313	0.749781
GO593_04120	rplR	875663	876014	-	GCTGTTCGCACGACGCAAAC	mismatch	acriflavine_T2_7 - none_T2_5	-2.60678	0.677134
GO593_04120	rplR	875663	876014	-	GCTTTTCGCACAACGCAAAC	mismatch	acriflavine_T2_7 - none_T2_5	0.791692	0.103384
GO593_04120	rplR	875663	876014	-	GCTTTTCGCACGACGAAAAC	mismatch	acriflavine_T2_7 - none_T2_5	0.392654	0.513001
GO593_04120	rplR	875663	876014	-	GCTTTTCGCACGACGCACAC	mismatch	acriflavine_T2_7 - none_T2_5	-0.0638861	0.995489
GO593_04120	rplR	875663	876014	-	AACGAGTCGCACCCAATGCA	perfect	acriflavine_T2_7 - none_T2_5	-0.00250082	0.937517
GO593_04120	rplR	875663	876014	-	CATAGATGTGACGCGGAGTG	perfect	acriflavine_T2_7 - none_T2_5	1.31457	0.578485
GO593_04120	rplR	875663	876014	-	CATGATATTTAAAACCAGAA	perfect	acriflavine_T2_7 - none_T2_5	-1.88019	0.0180687
GO593_04120	rplR	875663	876014	-	GCTTTTCGCACGACGCAAAC	perfect	acriflavine_T2_7 - none_T2_5	-3.47893	0.461507
GO593_04125	rplF	876028	876562	-	ACCATTTGGTACAGTTAATG	mismatch	acriflavine_T2_7 - none_T2_5	0.296843	0.383053
GO593_04125	rplF	876028	876562	-	ACCATTTGGTACAGTTACTA	mismatch	acriflavine_T2_7 - none_T2_5	-0.397574	0.344085
GO593_04125	rplF	876028	876562	-	ACCATTTGGTACAGTTACTC	mismatch	acriflavine_T2_7 - none_T2_5	-0.399023	0.0117157
GO593_04125	rplF	876028	876562	-	GCATCATTCGATTCTTTAGC	mismatch	acriflavine_T2_7 - none_T2_5	-0.763934	0.453628
GO593_04125	rplF	876028	876562	-	GCATCTTTCGATTCTTTAGA	mismatch	acriflavine_T2_7 - none_T2_5	0.000593469	0.544772
GO593_04125	rplF	876028	876562	-	GCATCTTTCGATTCTTTCGC	mismatch	acriflavine_T2_7 - none_T2_5	0.398733	0.19342
GO593_04125	rplF	876028	876562	-	GCATGTTTCGATTCTTTAGC	mismatch	acriflavine_T2_7 - none_T2_5	-1.07685	0.124732
GO593_04125	rplF	876028	876562	-	GGCCTTTCACTTCGACCTGC	mismatch	acriflavine_T2_7 - none_T2_5	2.14038	0.108118
GO593_04125	rplF	876028	876562	-	TGCATTTCACTTCGACCTGC	mismatch	acriflavine_T2_7 - none_T2_5	1.01228	0.000105598
GO593_04125	rplF	876028	876562	-	TTAGCTCGACCAGCGCATTC	mismatch	acriflavine_T2_7 - none_T2_5	-0.036276	0.922815
GO593_04125	rplF	876028	876562	-	ACCATTTGGTACAGTTACTG	perfect	acriflavine_T2_7 - none_T2_5	-3.07234	1.44809e-07
GO593_04125	rplF	876028	876562	-	GCATCTTTCGATTCTTTAGC	perfect	acriflavine_T2_7 - none_T2_5	-0.291636	0.70558
GO593_04125	rplF	876028	876562	-	TGCCTTTCACTTCGACCTGC	perfect	acriflavine_T2_7 - none_T2_5	1.61418	0.14072
GO593_04125	rplF	876028	876562	-	TTAGCTCGACCAGCGCATGC	perfect	acriflavine_T2_7 - none_T2_5	-3.14641	2.41182e-13
GO593_04130	rpsH	876575	876971	-	ACATGTTAGCATGTCGGCAA	mismatch	acriflavine_T2_7 - none_T2_5	2.33255	0.260444
GO593_04130	rpsH	876575	876971	-	ACGTGTTAGCATGTCGACAA	mismatch	acriflavine_T2_7 - none_T2_5	0.42217	0.0896646
GO593_04130	rpsH	876575	876971	-	CCAACTTTCAACTTAGAAGA	mismatch	acriflavine_T2_7 - none_T2_5	-5.52767	0.145241
GO593_04130	rpsH	876575	876971	-	CGCTTAACCATTTCGATAAA	mismatch	acriflavine_T2_7 - none_T2_5	-0.174477	0.469972
GO593_04130	rpsH	876575	876971	-	CGCTTAACCATTTCGGTAAC	mismatch	acriflavine_T2_7 - none_T2_5	-4.40616	0.245958
GO593_04130	rpsH	876575	876971	-	GCAACTTTCAAATTAGAAGA	mismatch	acriflavine_T2_7 - none_T2_5	0.936338	0.0848924
GO593_04130	rpsH	876575	876971	-	GCAACTTTCAACTTACAAGA	mismatch	acriflavine_T2_7 - none_T2_5	0.122935	0.791092
GO593_04130	rpsH	876575	876971	-	GCAACTTTCAACTTAGAAGT	mismatch	acriflavine_T2_7 - none_T2_5	0.337914	0.0195207
GO593_04130	rpsH	876575	876971	-	GGTATTGGCGAAGGCCGGGA	mismatch	acriflavine_T2_7 - none_T2_5	-0.969679	0.2693
GO593_04130	rpsH	876575	876971	-	GGTATTGGCGAGGGCCTGGA	mismatch	acriflavine_T2_7 - none_T2_5	-2.61079	0.620907
GO593_04130	rpsH	876575	876971	-	ACGTGTTAGCATGTCGGCAA	perfect	acriflavine_T2_7 - none_T2_5	-4.01623	0.318696
GO593_04130	rpsH	876575	876971	-	CGCTTAACCATTTCGATAAC	perfect	acriflavine_T2_7 - none_T2_5	-0.561887	0.80109
GO593_04130	rpsH	876575	876971	-	GCAACTTTCAACTTAGAAGA	perfect	acriflavine_T2_7 - none_T2_5	0.326336	0.595197
GO593_04130	rpsH	876575	876971	-	GGTATTGGCGAAGGCCTGGA	perfect	acriflavine_T2_7 - none_T2_5	-0.963282	0.685645
GO593_04135	rpsN	876982	877288	-	AACTTACGGAAGGAACCATG	mismatch	acriflavine_T2_7 - none_T2_5	1.86262	0.000103608
GO593_04135	rpsN	876982	877288	-	AACTTACGGAAGTAACCAGG	mismatch	acriflavine_T2_7 - none_T2_5	-0.357156	0.802812
GO593_04135	rpsN	876982	877288	-	AACTTACGGAAGTAACCATC	mismatch	acriflavine_T2_7 - none_T2_5	0.0334238	0.471407
GO593_04135	rpsN	876982	877288	-	AACTTACGGAAGTAACCATT	mismatch	acriflavine_T2_7 - none_T2_5	-2.99105	1.29372e-15
GO593_04135	rpsN	876982	877288	-	AACTTACGGAAGTAACCCTG	mismatch	acriflavine_T2_7 - none_T2_5	0.722756	0.0916545
GO593_04135	rpsN	876982	877288	-	CAGTGTCACGTAATTTGTTA	mismatch	acriflavine_T2_7 - none_T2_5	-3.79211	0.00301097
GO593_04135	rpsN	876982	877288	-	CTGTGACACGTAATTTGTTA	mismatch	acriflavine_T2_7 - none_T2_5	-1.17602	0.229268
GO593_04135	rpsN	876982	877288	-	CTGTGTCACGTAAGTTGTTA	mismatch	acriflavine_T2_7 - none_T2_5	0.55487	0.0010947
GO593_04135	rpsN	876982	877288	-	CTGTGTCACGTAATTTCTTA	mismatch	acriflavine_T2_7 - none_T2_5	-0.102261	0.895205
GO593_04135	rpsN	876982	877288	-	TGTACCGGAGATGCATTACG	mismatch	acriflavine_T2_7 - none_T2_5	4.69768	0.142919
GO593_04135	rpsN	876982	877288	-	AACTTACGGAAGTAACCATG	perfect	acriflavine_T2_7 - none_T2_5	-1.17517	0.132745
GO593_04135	rpsN	876982	877288	-	CGTACCGGAGATGCATTACG	perfect	acriflavine_T2_7 - none_T2_5	1.71259	0.396643
GO593_04135	rpsN	876982	877288	-	CTGTGTCACGTAATTTGTTA	perfect	acriflavine_T2_7 - none_T2_5	-3.02881	0.000212467
GO593_04135	rpsN	876982	877288	-	GACGACCAGTTAAACCACAA	perfect	acriflavine_T2_7 - none_T2_5	1.29397	0.590596
GO593_04140	rplE	877297	877834	-	AACCAATTCGCCAACCATCA	mismatch	acriflavine_T2_7 - none_T2_5	-1.15223	0.0925107
GO593_04140	rplE	877297	877834	-	AACCAATTGGCCAACCATCC	mismatch	acriflavine_T2_7 - none_T2_5	-0.197148	0.473842
GO593_04140	rplE	877297	877834	-	AACCAATTGGCCAACCCTCA	mismatch	acriflavine_T2_7 - none_T2_5	-0.314421	0.679999
GO593_04140	rplE	877297	877834	-	AACCAATTGGCCAATCATCA	mismatch	acriflavine_T2_7 - none_T2_5	0.394631	0.109146
GO593_04140	rplE	877297	877834	-	AACCGATTGGCCAACCATCA	mismatch	acriflavine_T2_7 - none_T2_5	1.31078	0.567121
GO593_04140	rplE	877297	877834	-	AGAGTGATTTTTGTGATGCA	mismatch	acriflavine_T2_7 - none_T2_5	0.304892	0.0136558
GO593_04140	rplE	877297	877834	-	AGAGTGATTTTTGTGATGCC	mismatch	acriflavine_T2_7 - none_T2_5	0.129944	0.213848
GO593_04140	rplE	877297	877834	-	ATTGTAACGTGCTTTAAGTC	mismatch	acriflavine_T2_7 - none_T2_5	-0.185085	0.905941
GO593_04140	rplE	877297	877834	-	TTACGTGCAAGACTAACTAC	mismatch	acriflavine_T2_7 - none_T2_5	-3.71316	8.41284e-08
GO593_04140	rplE	877297	877834	-	TTACGTGCAAGAGTAACTAA	mismatch	acriflavine_T2_7 - none_T2_5	-0.0670706	0.994675
GO593_04140	rplE	877297	877834	-	AACCAATTGGCCAACCATCA	perfect	acriflavine_T2_7 - none_T2_5	-0.159459	0.922874
GO593_04140	rplE	877297	877834	-	AGAGTGATTTTTGTGATGCG	perfect	acriflavine_T2_7 - none_T2_5	0.478452	0.613527
GO593_04140	rplE	877297	877834	-	GTTGTAACGTGCTTTAAGTC	perfect	acriflavine_T2_7 - none_T2_5	-2.60668	0.580837
GO593_04140	rplE	877297	877834	-	TTACGTGCAAGAGTAACTAC	perfect	acriflavine_T2_7 - none_T2_5	-0.071144	1
GO593_04145	rplX	877849	878167	-	ACCAACACGGTCAGCCTTCG	mismatch	acriflavine_T2_7 - none_T2_5	-0.123402	0.937072
GO593_04145	rplX	877849	878167	-	ACCAACACGGTCATCCTTCT	mismatch	acriflavine_T2_7 - none_T2_5	1.12491	0.0371392
GO593_04145	rplX	877849	878167	-	ACCAACACGGTCTGCCTTCT	mismatch	acriflavine_T2_7 - none_T2_5	0.774089	0.765812
GO593_04145	rplX	877849	878167	-	TAAGGCCTTAAACCTTAACG	mismatch	acriflavine_T2_7 - none_T2_5	-0.071144	1
GO593_04145	rplX	877849	878167	-	TAAGGCCTTCAACCTTAACC	mismatch	acriflavine_T2_7 - none_T2_5	0.135776	0.495165
GO593_04145	rplX	877849	878167	-	TAAGGCCTTCAACCTTAACT	mismatch	acriflavine_T2_7 - none_T2_5	-0.00971914	0.921828
GO593_04145	rplX	877849	878167	-	TACGGCCTTCAACCTTAACG	mismatch	acriflavine_T2_7 - none_T2_5	3.2284	0.375638
GO593_04145	rplX	877849	878167	-	TCAGCGCCAGTTACACGTTT	mismatch	acriflavine_T2_7 - none_T2_5	0.070038	0.921851
GO593_04145	rplX	877849	878167	-	TCTTCACGCCATCAATCACT	mismatch	acriflavine_T2_7 - none_T2_5	0.715086	0.860642
GO593_04145	rplX	877849	878167	-	TTTTTACGCCATCAATCACT	mismatch	acriflavine_T2_7 - none_T2_5	1.53442	0.0265951
GO593_04145	rplX	877849	878167	-	ACCAACACGGTCAGCCTTCT	perfect	acriflavine_T2_7 - none_T2_5	-0.746995	0.41672
GO593_04145	rplX	877849	878167	-	TAAGGCCTTCAACCTTAACG	perfect	acriflavine_T2_7 - none_T2_5	-3.47488	0.353885
GO593_04145	rplX	877849	878167	-	TCAGCGCCAGTTACACGATT	perfect	acriflavine_T2_7 - none_T2_5	1.7338	0.375021
GO593_04145	rplX	877849	878167	-	TTTTCACGCCATCAATCACT	perfect	acriflavine_T2_7 - none_T2_5	3.53416	0.0746572
GO593_04150	rplN	878176	878545	-	AAACGGATCACAGAACCATT	mismatch	acriflavine_T2_7 - none_T2_5	-0.335072	0.132221
GO593_04150	rplN	878176	878545	-	AAACGGATCACAGAACGATC	mismatch	acriflavine_T2_7 - none_T2_5	-3.93907	2.18988e-05
GO593_04150	rplN	878176	878545	-	AAACGGATCAGAGAACCATC	mismatch	acriflavine_T2_7 - none_T2_5	-3.99178	4.01738e-06
GO593_04150	rplN	878176	878545	-	CCTTTTTAAACACGTGCGCG	mismatch	acriflavine_T2_7 - none_T2_5	0.962861	0.394045
GO593_04150	rplN	878176	878545	-	GTACTTTAACACATTGTACG	mismatch	acriflavine_T2_7 - none_T2_5	0.759353	0.77907
GO593_04150	rplN	878176	878545	-	GTACTTTAATACATTCTACG	mismatch	acriflavine_T2_7 - none_T2_5	-0.581581	0.611883
GO593_04150	rplN	878176	878545	-	GTACTTTAATACATTGTACA	mismatch	acriflavine_T2_7 - none_T2_5	0.204684	0.550318
GO593_04150	rplN	878176	878545	-	GTACTTTAATACATTGTACT	mismatch	acriflavine_T2_7 - none_T2_5	0.268521	0.0989429
GO593_04150	rplN	878176	878545	-	GTACTTTAATGCATTGTACG	mismatch	acriflavine_T2_7 - none_T2_5	4.69871	0.13103
GO593_04150	rplN	878176	878545	-	TGCTACGTCGATCATAGTTT	mismatch	acriflavine_T2_7 - none_T2_5	-4.4167	0.26109
GO593_04150	rplN	878176	878545	-	AAACGGATCACAGAACCATC	perfect	acriflavine_T2_7 - none_T2_5	-2.35023	0.0185313
GO593_04150	rplN	878176	878545	-	CCTTTTTTAACACGTGCGCG	perfect	acriflavine_T2_7 - none_T2_5	-0.071144	1
GO593_04150	rplN	878176	878545	-	GTACTTTAATACATTGTACG	perfect	acriflavine_T2_7 - none_T2_5	0.0673628	0.911701
GO593_04150	rplN	878176	878545	-	TGCTACGTCGAGCATAGTTT	perfect	acriflavine_T2_7 - none_T2_5	4.69777	0.0606975
GO593_04155	rpsQ	878637	878895	-	CTACTTTGCCGGTTAACGTC	mismatch	acriflavine_T2_7 - none_T2_5	-0.198814	0.219233
GO593_04155	rpsQ	878637	878895	-	CTACTTTGCCTGTTAACGTG	mismatch	acriflavine_T2_7 - none_T2_5	-0.823679	0.250513
GO593_04155	rpsQ	878637	878895	-	CTACTTTGCTGGTTAACGTG	mismatch	acriflavine_T2_7 - none_T2_5	-0.120564	0.972171
GO593_04155	rpsQ	878637	878895	-	GAATTGATTGGCCATACAAC	mismatch	acriflavine_T2_7 - none_T2_5	-0.742535	0.743071
GO593_04155	rpsQ	878637	878895	-	GAATTGATTTGCCAAACAAC	mismatch	acriflavine_T2_7 - none_T2_5	-2.58768	0.000861196
GO593_04155	rpsQ	878637	878895	-	GAATTGATTTGCCATACAAA	mismatch	acriflavine_T2_7 - none_T2_5	-0.171872	0.658226
GO593_04155	rpsQ	878637	878895	-	GAGCGTGTAACTTAGTTTAA	mismatch	acriflavine_T2_7 - none_T2_5	-0.557565	0.39233
GO593_04155	rpsQ	878637	878895	-	GAGCGTGTGACTTAGTTGAA	mismatch	acriflavine_T2_7 - none_T2_5	-1.23201	0.373814
GO593_04155	rpsQ	878637	878895	-	GTTGAACGCGGCGGTCGATA	mismatch	acriflavine_T2_7 - none_T2_5	-1.83049	0.149033
GO593_04155	rpsQ	878637	878895	-	GTTGAACGCGGCGTGCGATA	mismatch	acriflavine_T2_7 - none_T2_5	-0.513403	0.256468
GO593_04155	rpsQ	878637	878895	-	CTACTTTGCCGGTTAACGTG	perfect	acriflavine_T2_7 - none_T2_5	2.04282	0.262201
GO593_04155	rpsQ	878637	878895	-	GAATTGATTTGCCATACAAC	perfect	acriflavine_T2_7 - none_T2_5	1.68947	0.372032
GO593_04155	rpsQ	878637	878895	-	GAGCGTGTAACTTAGTTGAA	perfect	acriflavine_T2_7 - none_T2_5	-1.10581	0.734617
GO593_04155	rpsQ	878637	878895	-	GTTGAACGCGGCGTTCGATA	perfect	acriflavine_T2_7 - none_T2_5	-1.64491	0.0281023
GO593_04160	rpmC	878891	879089	-	TCGCCATACGAAGACGGACT	mismatch	acriflavine_T2_7 - none_T2_5	-0.683878	0.00415315
GO593_04160	rpmC	878891	879089	-	TCGCCATCCGAAGACGGAAT	mismatch	acriflavine_T2_7 - none_T2_5	4.14715	0.293282
GO593_04160	rpmC	878891	879089	-	TTGACCGTTCCCCTGTTTTT	mismatch	acriflavine_T2_7 - none_T2_5	1.1724	0.481292
GO593_04160	rpmC	878891	879089	-	TTGCTTTCGCCATGCGAAGA	mismatch	acriflavine_T2_7 - none_T2_5	-0.071144	1
GO593_04160	rpmC	878891	879089	-	TTGTACGTTCCCCTGTTTTT	mismatch	acriflavine_T2_7 - none_T2_5	-0.483473	0.740459
GO593_04160	rpmC	878891	879089	-	TTGTCCGTTCCCCTATTTTT	mismatch	acriflavine_T2_7 - none_T2_5	-1.30423	0.112826
GO593_04160	rpmC	878891	879089	-	TTGTCCGTTCCCCTCTTTTT	mismatch	acriflavine_T2_7 - none_T2_5	-0.434468	0.0854507
GO593_04160	rpmC	878891	879089	-	TTGTCCGTTCCCCTGTTTTG	mismatch	acriflavine_T2_7 - none_T2_5	-0.641818	0.0743065
GO593_04160	rpmC	878891	879089	-	TCGCCATACGAAGACGGAAT	perfect	acriflavine_T2_7 - none_T2_5	-1.39412	0.589914
GO593_04160	rpmC	878891	879089	-	TTGCTTTCGCCATACGAAGA	perfect	acriflavine_T2_7 - none_T2_5	-0.684897	0.847952
GO593_04160	rpmC	878891	879089	-	TTGTCCGTTCCCCTGTTTTT	perfect	acriflavine_T2_7 - none_T2_5	-0.185454	0.933963
GO593_04165	rplP	879088	879502	-	ACGTTTAAAACGACGGCTAA	mismatch	acriflavine_T2_7 - none_T2_5	-2.28711	4.68988e-05
GO593_04165	rplP	879088	879502	-	ACGTTTAATACGAAGGCTAA	mismatch	acriflavine_T2_7 - none_T2_5	-0.504157	0.00991994
GO593_04165	rplP	879088	879502	-	ACGTTTAATACGACGGCTCA	mismatch	acriflavine_T2_7 - none_T2_5	-0.479978	0.0198465
GO593_04165	rplP	879088	879502	-	ACGTTTAATACTACGGCTAA	mismatch	acriflavine_T2_7 - none_T2_5	-1.32567	0.00449828
GO593_04165	rplP	879088	879502	-	TTACGGAATATGGTACGTTT	mismatch	acriflavine_T2_7 - none_T2_5	-1.7934	0.0334783
GO593_04165	rplP	879088	879502	-	TTACGGAATTTAGTACGTTT	mismatch	acriflavine_T2_7 - none_T2_5	-0.79936	0.216674
GO593_04165	rplP	879088	879502	-	TTACGGAATTTGGGACGTTT	mismatch	acriflavine_T2_7 - none_T2_5	-0.133528	0.9358
GO593_04165	rplP	879088	879502	-	TTACGGAATTTGGTACGTTG	mismatch	acriflavine_T2_7 - none_T2_5	-1.34667	0.00823537
GO593_04165	rplP	879088	879502	-	TTACGGGATTTGGTACGTTT	mismatch	acriflavine_T2_7 - none_T2_5	3.37259	0.0835373
GO593_04165	rplP	879088	879502	-	TTTCGGTAATTGGTTTGTCA	mismatch	acriflavine_T2_7 - none_T2_5	-0.571386	0.0370042
GO593_04165	rplP	879088	879502	-	ACGTTTAATACGACGGCTAA	perfect	acriflavine_T2_7 - none_T2_5	-3.08893	1.25276e-08
GO593_04165	rplP	879088	879502	-	GATGTGCTAGACCAGTGTTA	perfect	acriflavine_T2_7 - none_T2_5	-0.150509	0.984767
GO593_04165	rplP	879088	879502	-	TTACGGAATTTGGTACGTTT	perfect	acriflavine_T2_7 - none_T2_5	-0.907234	0.596809
GO593_04165	rplP	879088	879502	-	TTTCGGTAATTGGTTTGTCC	perfect	acriflavine_T2_7 - none_T2_5	-3.47893	0.395076
GO593_04170	rpsC	879505	880258	-	AAGCATTCAGCGTATTGTTT	mismatch	acriflavine_T2_7 - none_T2_5	5.13911	0.0737585
GO593_04170	rpsC	879505	880258	-	AAGTATTCAACGTATTGTTT	mismatch	acriflavine_T2_7 - none_T2_5	1.34132	0.568075
GO593_04170	rpsC	879505	880258	-	AAGTATTCAGCGTTTTGTTT	mismatch	acriflavine_T2_7 - none_T2_5	0.33466	0.605194
GO593_04170	rpsC	879505	880258	-	CTTTTACCGATTACGATACC	mismatch	acriflavine_T2_7 - none_T2_5	-2.10199	0.132305
GO593_04170	rpsC	879505	880258	-	GTTACCTTAGCAGCACCTGA	mismatch	acriflavine_T2_7 - none_T2_5	-2.82973	0.00235071
GO593_04170	rpsC	879505	880258	-	GTTACTTTAGAAGCACCTGA	mismatch	acriflavine_T2_7 - none_T2_5	-1.41727	0.0165295
GO593_04170	rpsC	879505	880258	-	GTTACTTTAGCAGCACCTCA	mismatch	acriflavine_T2_7 - none_T2_5	-0.234504	0.25316
GO593_04170	rpsC	879505	880258	-	TTTCTACCGATTACGATACC	mismatch	acriflavine_T2_7 - none_T2_5	-2.82248	0.0011947
GO593_04170	rpsC	879505	880258	-	TTTTTACCGATTACGATAAC	mismatch	acriflavine_T2_7 - none_T2_5	-1.48319	0.000252473
GO593_04170	rpsC	879505	880258	-	TTTTTACCGATTACGATACA	mismatch	acriflavine_T2_7 - none_T2_5	-0.330473	0.192246
GO593_04170	rpsC	879505	880258	-	AAGTATTCAGCGTATTGTTT	perfect	acriflavine_T2_7 - none_T2_5	-0.752052	0.719383
GO593_04170	rpsC	879505	880258	-	ACACCTAGGCGGATACCGAT	perfect	acriflavine_T2_7 - none_T2_5	-1.74021	0.00460084
GO593_04170	rpsC	879505	880258	-	GTTACTTTAGCAGCACCTGA	perfect	acriflavine_T2_7 - none_T2_5	-0.938235	0.404399
GO593_04170	rpsC	879505	880258	-	TTTTTACCGATTACGATACC	perfect	acriflavine_T2_7 - none_T2_5	-1.75476	0.0517363
GO593_04175	rplV	880259	880589	-	CACGTGGCATAATACGTTGA	mismatch	acriflavine_T2_7 - none_T2_5	-0.500681	0.0189784
GO593_04175	rplV	880259	880589	-	CATGTGCAACAGAATTGCCA	mismatch	acriflavine_T2_7 - none_T2_5	-0.251393	0.842831
GO593_04175	rplV	880259	880589	-	CATGTGCAACAGACTTGCCC	mismatch	acriflavine_T2_7 - none_T2_5	-0.668276	0.00692153
GO593_04175	rplV	880259	880589	-	CATGTGCAACAGACTTGCTA	mismatch	acriflavine_T2_7 - none_T2_5	-0.945047	0.0533561
GO593_04175	rplV	880259	880589	-	CATGTGCAACAGAGTTGCCA	mismatch	acriflavine_T2_7 - none_T2_5	-0.866056	0.514432
GO593_04175	rplV	880259	880589	-	CGTAAATCGAAGAAACTTTA	mismatch	acriflavine_T2_7 - none_T2_5	-1.10679	0.0313509
GO593_04175	rplV	880259	880589	-	CGTAAATCGTAGCAACTTTA	mismatch	acriflavine_T2_7 - none_T2_5	-0.591026	0.162184
GO593_04175	rplV	880259	880589	-	CGTAGATCGTAGAAACTTTA	mismatch	acriflavine_T2_7 - none_T2_5	-1.837	0.00308265
GO593_04175	rplV	880259	880589	-	TGCTTTTTGCGCCGAGATAG	mismatch	acriflavine_T2_7 - none_T2_5	0.157968	0.828977
GO593_04175	rplV	880259	880589	-	TGCTTTTTGTGCCGAGATAC	mismatch	acriflavine_T2_7 - none_T2_5	-0.454589	0.101278
GO593_04175	rplV	880259	880589	-	CACGTGGCATAATACGTTTA	perfect	acriflavine_T2_7 - none_T2_5	-1.17068	0.0272356
GO593_04175	rplV	880259	880589	-	CATGTGCAACAGACTTGCCA	perfect	acriflavine_T2_7 - none_T2_5	-0.0560465	0.9884
GO593_04175	rplV	880259	880589	-	CGTAAATCGTAGAAACTTTA	perfect	acriflavine_T2_7 - none_T2_5	-1.48788	0.0273737
GO593_04175	rplV	880259	880589	-	TGCTTTTTGTGCCGAGATAG	perfect	acriflavine_T2_7 - none_T2_5	2.1237	0.11053
GO593_04180	rpsS	880600	880876	-	ACAAGTCCGCATCGACGAAT	mismatch	acriflavine_T2_7 - none_T2_5	0.236117	0.740455
GO593_04180	rpsS	880600	880876	-	ACAAGTGCGCATCGACGAAC	mismatch	acriflavine_T2_7 - none_T2_5	-0.260755	0.359303
GO593_04180	rpsS	880600	880876	-	ACAATTGCGCATCGACGAAT	mismatch	acriflavine_T2_7 - none_T2_5	-0.22256	0.879314
GO593_04180	rpsS	880600	880876	-	CAATTACTGGAACCTGGTTA	mismatch	acriflavine_T2_7 - none_T2_5	-0.288734	0.452941
GO593_04180	rpsS	880600	880876	-	CAATTACTGGAACGGGGTTA	mismatch	acriflavine_T2_7 - none_T2_5	-1.06659	0.101554
GO593_04180	rpsS	880600	880876	-	CAATTACTGGAACGTGGTCA	mismatch	acriflavine_T2_7 - none_T2_5	-0.947575	0.159542
GO593_04180	rpsS	880600	880876	-	CAATTACTGGAACGTGGTTG	mismatch	acriflavine_T2_7 - none_T2_5	-0.886046	0.0536454
GO593_04180	rpsS	880600	880876	-	GGGCCGTTTTTCAGAGAACG	mismatch	acriflavine_T2_7 - none_T2_5	0.319712	0.665036
GO593_04180	rpsS	880600	880876	-	TTAAACCAACAAAATCTGGA	mismatch	acriflavine_T2_7 - none_T2_5	-0.51834	0.0738443
GO593_04180	rpsS	880600	880876	-	TTAAACGAACAAAGTCTGGA	mismatch	acriflavine_T2_7 - none_T2_5	-2.22716	0.00355817
GO593_04180	rpsS	880600	880876	-	ACAAGTGCGCATCGACGAAT	perfect	acriflavine_T2_7 - none_T2_5	0.0509153	0.945365
GO593_04180	rpsS	880600	880876	-	CAATTACTGGAACGTGGTTA	perfect	acriflavine_T2_7 - none_T2_5	-0.476771	0.791381
GO593_04180	rpsS	880600	880876	-	GGGCCTTTTTTCAGAGAACG	perfect	acriflavine_T2_7 - none_T2_5	0.188313	0.900136
GO593_04180	rpsS	880600	880876	-	TTAAACCAACAAAGTCTGGA	perfect	acriflavine_T2_7 - none_T2_5	-2.98522	0.00331508
GO593_04185	rplB	880889	881714	-	CGTTTTTTTGCTTCTACCTA	mismatch	acriflavine_T2_7 - none_T2_5	-0.121147	0.850544
GO593_04185	rplB	880889	881714	-	CGTTTTTTTGCTTCTGCCAA	mismatch	acriflavine_T2_7 - none_T2_5	-0.248576	0.420487
GO593_04185	rplB	880889	881714	-	CGTTTTTTTGGTTCTACCAA	mismatch	acriflavine_T2_7 - none_T2_5	-0.073912	0.994816
GO593_04185	rplB	880889	881714	-	GTTGGCATACATTTTTGAAT	mismatch	acriflavine_T2_7 - none_T2_5	1.61089	0.600781
GO593_04185	rplB	880889	881714	-	GTTGGCTTACATTTTTAAAT	mismatch	acriflavine_T2_7 - none_T2_5	-0.921613	0.05266
GO593_04185	rplB	880889	881714	-	GTTGGCTTACATTTTTGAAA	mismatch	acriflavine_T2_7 - none_T2_5	-0.601903	0.00393338
GO593_04185	rplB	880889	881714	-	TAGGCGCGCCTTTGTGAAGA	mismatch	acriflavine_T2_7 - none_T2_5	1.55925	0.0406737
GO593_04185	rplB	880889	881714	-	TTCTCTACAAACCGACGTCC	mismatch	acriflavine_T2_7 - none_T2_5	-0.336391	0.754272
GO593_04185	rplB	880889	881714	-	TTCTCTACAAAGCGACGTCG	mismatch	acriflavine_T2_7 - none_T2_5	-0.60597	0.203154
GO593_04185	rplB	880889	881714	-	TTCTGTACAAAGCGACGTCC	mismatch	acriflavine_T2_7 - none_T2_5	0.198495	0.921011
GO593_04185	rplB	880889	881714	-	AAGGCGCGCCTTTGTGAAGA	perfect	acriflavine_T2_7 - none_T2_5	0.183352	0.878998
GO593_04185	rplB	880889	881714	-	CGTTTTTTTGCTTCTACCAA	perfect	acriflavine_T2_7 - none_T2_5	0.918755	0.145241
GO593_04185	rplB	880889	881714	-	GTTGGCTTACATTTTTGAAT	perfect	acriflavine_T2_7 - none_T2_5	-1.27753	0.280655
GO593_04185	rplB	880889	881714	-	TTCTCTACAAAGCGACGTCC	perfect	acriflavine_T2_7 - none_T2_5	0.453416	0.802812
GO593_04190	rplW	881725	882046	-	AACAGCTTGGCCGGCTTTCA	mismatch	acriflavine_T2_7 - none_T2_5	1.38637	0.0162584
GO593_04190	rplW	881725	882046	-	CTGAGAAGACTGGTCCTTTC	mismatch	acriflavine_T2_7 - none_T2_5	-0.138595	0.800472
GO593_04190	rplW	881725	882046	-	CTGAGACGACTGGTCCTTTT	mismatch	acriflavine_T2_7 - none_T2_5	2.06264	0.24765
GO593_04190	rplW	881725	882046	-	TGTGCCTTTTCGGAGAAGAC	mismatch	acriflavine_T2_7 - none_T2_5	0.504411	0.594818
GO593_04190	rplW	881725	882046	-	TGTGCCTTTTCTGAGAAAAC	mismatch	acriflavine_T2_7 - none_T2_5	-0.557196	0.124732
GO593_04190	rplW	881725	882046	-	TTATTCCGCTCCGCTTTCAG	mismatch	acriflavine_T2_7 - none_T2_5	-1.35983	0.0031351
GO593_04190	rplW	881725	882046	-	TTATTCCGCTGCACTTTCAG	mismatch	acriflavine_T2_7 - none_T2_5	-2.44777	3.0564e-07
GO593_04190	rplW	881725	882046	-	TTATTCCGCTGCGCTTTCAA	mismatch	acriflavine_T2_7 - none_T2_5	-0.00424813	0.711551
GO593_04190	rplW	881725	882046	-	TTATTCCGCTGCGCTTTCTG	mismatch	acriflavine_T2_7 - none_T2_5	-0.38304	0.0367561
GO593_04190	rplW	881725	882046	-	TTATTCCGCTGTGCTTTCAG	mismatch	acriflavine_T2_7 - none_T2_5	-2.07438	0.171614
GO593_04190	rplW	881725	882046	-	AACATCTTGGCCGGCTTTCA	perfect	acriflavine_T2_7 - none_T2_5	2.28765	0.0139626
GO593_04190	rplW	881725	882046	-	CTGAGAAGACTGGTCCTTTT	perfect	acriflavine_T2_7 - none_T2_5	0.0700508	0.933394
GO593_04190	rplW	881725	882046	-	TGTGCCTTTTCTGAGAAGAC	perfect	acriflavine_T2_7 - none_T2_5	0.420612	0.678703
GO593_04190	rplW	881725	882046	-	TTATTCCGCTGCGCTTTCAG	perfect	acriflavine_T2_7 - none_T2_5	-1.5594	0.220385
GO593_04195	rplD	882042	882645	-	AGACAATTCAACAACAGAGC	mismatch	acriflavine_T2_7 - none_T2_5	0.110506	0.783502
GO593_04195	rplD	882042	882645	-	AGATAATTCAACAGCAGAGC	mismatch	acriflavine_T2_7 - none_T2_5	-0.36357	0.898829
GO593_04195	rplD	882042	882645	-	CCAGTACCTTTTTGACGGAC	mismatch	acriflavine_T2_7 - none_T2_5	-0.131216	0.694973
GO593_04195	rplD	882042	882645	-	CTAAGTAAGCAGTAAAAACT	mismatch	acriflavine_T2_7 - none_T2_5	-0.855704	3.61686e-08
GO593_04195	rplD	882042	882645	-	CTAAGTAAGCAGTAACGACT	mismatch	acriflavine_T2_7 - none_T2_5	-2.56881	3.1836e-08
GO593_04195	rplD	882042	882645	-	CTAAGTAAGCAGTAGCAACT	mismatch	acriflavine_T2_7 - none_T2_5	-1.60136	0.000147262
GO593_04195	rplD	882042	882645	-	CTAAGTAATCAGTAACAACT	mismatch	acriflavine_T2_7 - none_T2_5	-1.95881	9.27466e-09
GO593_04195	rplD	882042	882645	-	CTAATTAAGCAGTAACAACT	mismatch	acriflavine_T2_7 - none_T2_5	-1.05837	0.00321478
GO593_04195	rplD	882042	882645	-	TACCACCACCCACCCAGATT	mismatch	acriflavine_T2_7 - none_T2_5	-1.48757	0.000252922
GO593_04195	rplD	882042	882645	-	TACCACCACTAACCCAGATT	mismatch	acriflavine_T2_7 - none_T2_5	-1.45594	0.000457836
GO593_04195	rplD	882042	882645	-	AGACAATTCAACAGCAGAGC	perfect	acriflavine_T2_7 - none_T2_5	0.369932	0.828977
GO593_04195	rplD	882042	882645	-	CCAGTACCTTTTTGACGGAA	perfect	acriflavine_T2_7 - none_T2_5	-3.17461	1.97281e-06
GO593_04195	rplD	882042	882645	-	CTAAGTAAGCAGTAACAACT	perfect	acriflavine_T2_7 - none_T2_5	-3.03047	1.61958e-10
GO593_04195	rplD	882042	882645	-	TACCACCACCAACCCAGATT	perfect	acriflavine_T2_7 - none_T2_5	-2.10555	3.98748e-06
GO593_04200	rplC	882656	883295	-	CAATAGTACCGCCAACTTCT	mismatch	acriflavine_T2_7 - none_T2_5	-0.0633435	0.955949
GO593_04200	rplC	882656	883295	-	CAATAGTACCGCCAATTTCA	mismatch	acriflavine_T2_7 - none_T2_5	0.398839	1.8575e-06
GO593_04200	rplC	882656	883295	-	CAATAGTACCTCCAACTTCA	mismatch	acriflavine_T2_7 - none_T2_5	-0.349604	0.0336846
GO593_04200	rplC	882656	883295	-	CAATTGTACCGCCAACTTCA	mismatch	acriflavine_T2_7 - none_T2_5	0.12469	0.690093
GO593_04200	rplC	882656	883295	-	TCCAACGTTTAACACCGCCT	mismatch	acriflavine_T2_7 - none_T2_5	-3.11792	1.67595e-05
GO593_04200	rplC	882656	883295	-	TCCAACGTTTAACTCCACCT	mismatch	acriflavine_T2_7 - none_T2_5	-1.07083	0.0486945
GO593_04200	rplC	882656	883295	-	TCGACTTCGATGACTGTAAG	mismatch	acriflavine_T2_7 - none_T2_5	-0.541379	0.0207743
GO593_04200	rplC	882656	883295	-	TCGACTTCGATGGCTGTAAC	mismatch	acriflavine_T2_7 - none_T2_5	0.0178554	0.957241
GO593_04200	rplC	882656	883295	-	TCGGCTTCGATGACTGTAAC	mismatch	acriflavine_T2_7 - none_T2_5	0.391168	0.777251
GO593_04200	rplC	882656	883295	-	TTGATTTGTGTAATGCGGTT	mismatch	acriflavine_T2_7 - none_T2_5	-3.35418	0.0379503
GO593_04200	rplC	882656	883295	-	CAATAGTACCGCCAACTTCA	perfect	acriflavine_T2_7 - none_T2_5	0.253484	0.501834
GO593_04200	rplC	882656	883295	-	TCCAACGTTTAACACCACCT	perfect	acriflavine_T2_7 - none_T2_5	-0.949116	0.256656
GO593_04200	rplC	882656	883295	-	TCGACTTCGATGACTGTAAC	perfect	acriflavine_T2_7 - none_T2_5	-0.037894	0.978178
GO593_04200	rplC	882656	883295	-	TTGATTTGCGTAATGCGGTT	perfect	acriflavine_T2_7 - none_T2_5	4.14522	0.197305
GO593_04205	rpsJ	883352	883664	-	ATGCGAGAAGGCATCGGAAT	mismatch	acriflavine_T2_7 - none_T2_5	-1.12167	0.232783
GO593_04205	rpsJ	883352	883664	-	ATGCGAGTAGGCATCCGAAT	mismatch	acriflavine_T2_7 - none_T2_5	-0.947362	0.0121304
GO593_04205	rpsJ	883352	883664	-	CGCGCATCTTTGTTAATGTG	mismatch	acriflavine_T2_7 - none_T2_5	-0.466877	0.148451
GO593_04205	rpsJ	883352	883664	-	CGCGCATCTTTGTTGACGTG	mismatch	acriflavine_T2_7 - none_T2_5	-0.839987	0.0589323
GO593_04205	rpsJ	883352	883664	-	TAAGACGGATACGAAGTCTC	mismatch	acriflavine_T2_7 - none_T2_5	-1.12414	0.0508702
GO593_04205	rpsJ	883352	883664	-	TAAGACGGATACGAATTCAC	mismatch	acriflavine_T2_7 - none_T2_5	-0.272377	0.541837
GO593_04205	rpsJ	883352	883664	-	TAAGACGGATACGAATTCTA	mismatch	acriflavine_T2_7 - none_T2_5	-0.0070782	0.700714
GO593_04205	rpsJ	883352	883664	-	TAAGACTGATACGAATTCTC	mismatch	acriflavine_T2_7 - none_T2_5	0.742799	0.718022
GO593_04205	rpsJ	883352	883664	-	TTGTGAGCCGGTACGCTTAG	mismatch	acriflavine_T2_7 - none_T2_5	1.99013	0.184076
GO593_04205	rpsJ	883352	883664	-	TTGTGCGCCGGTACGCTTAC	mismatch	acriflavine_T2_7 - none_T2_5	0.236773	0.0666009
GO593_04205	rpsJ	883352	883664	-	ATGCGAGTAGGCATCGGAAT	perfect	acriflavine_T2_7 - none_T2_5	0.882264	0.316779
GO593_04205	rpsJ	883352	883664	-	CGCGCATCTTTGTTAACGTG	perfect	acriflavine_T2_7 - none_T2_5	-0.587843	0.373776
GO593_04205	rpsJ	883352	883664	-	TAAGACGGATACGAATTCTC	perfect	acriflavine_T2_7 - none_T2_5	-0.159307	0.918771
GO593_04205	rpsJ	883352	883664	-	TTGTGCGCCGGTACGCTTAG	perfect	acriflavine_T2_7 - none_T2_5	1.24012	0.273156
GO593_04235	yihA	889134	889911	+	CACTCATCAAAAATTCAGCT	mismatch	acriflavine_T2_7 - none_T2_5	-0.117066	0.804435
GO593_04235	yihA	889134	889911	+	CACTCATTAAAAATTCAGTT	mismatch	acriflavine_T2_7 - none_T2_5	-0.186519	0.307454
GO593_04235	yihA	889134	889911	+	CTTAGGTGCGAGTCTGGCTT	mismatch	acriflavine_T2_7 - none_T2_5	0.446626	0.371785
GO593_04235	yihA	889134	889911	+	CTTGGGTGCAAGTCTGGCTT	mismatch	acriflavine_T2_7 - none_T2_5	-0.473808	0.315497
GO593_04235	yihA	889134	889911	+	CTTGGGTGCGAGTCTGGCTC	mismatch	acriflavine_T2_7 - none_T2_5	0.105968	0.243192
GO593_04235	yihA	889134	889911	+	CTTGGGTGCTAGTCTGGCTT	mismatch	acriflavine_T2_7 - none_T2_5	0.0495208	0.810519
GO593_04235	yihA	889134	889911	+	TAGGCTGCAATCGCTGGATC	mismatch	acriflavine_T2_7 - none_T2_5	0.681283	0.198395
GO593_04235	yihA	889134	889911	+	TAGGCTGTAATCGCTGGAGC	mismatch	acriflavine_T2_7 - none_T2_5	1.00243	0.00303518
GO593_04235	yihA	889134	889911	+	TCAACACATACTGCCAATTT	mismatch	acriflavine_T2_7 - none_T2_5	-0.468265	0.168658
GO593_04235	yihA	889134	889911	+	TCAACACATAGGGCCAATTT	mismatch	acriflavine_T2_7 - none_T2_5	-0.819512	0.0100606
GO593_04235	yihA	889134	889911	+	CACTCATTAAAAATTCAGCT	perfect	acriflavine_T2_7 - none_T2_5	-0.656095	0.101752
GO593_04235	yihA	889134	889911	+	CTTGGGTGCGAGTCTGGCTT	perfect	acriflavine_T2_7 - none_T2_5	0.274716	0.391851
GO593_04235	yihA	889134	889911	+	TAGGCTGTAATCGCTGGATC	perfect	acriflavine_T2_7 - none_T2_5	0.94025	0.0320786
GO593_04235	yihA	889134	889911	+	TCAACACATAGTGCCAATTT	perfect	acriflavine_T2_7 - none_T2_5	-0.926233	0.0355526
GO593_04255	plsB	893547	896118	+	CATTTGACCAAACCCAATCT	mismatch	acriflavine_T2_7 - none_T2_5	1.22342	1.02401e-05
GO593_04255	plsB	893547	896118	+	CATTTGACCAAATCCACTCT	mismatch	acriflavine_T2_7 - none_T2_5	7.85857	5.28689e-13
GO593_04255	plsB	893547	896118	+	GAACACGTGGTGTTACCACG	mismatch	acriflavine_T2_7 - none_T2_5	9.40132	2.34362e-06
GO593_04255	plsB	893547	896118	+	GAACATGTGGTGTTACCAAG	mismatch	acriflavine_T2_7 - none_T2_5	1.42022	3.95553e-05
GO593_04255	plsB	893547	896118	+	GAACATGTGGTGTTCCCACG	mismatch	acriflavine_T2_7 - none_T2_5	1.91369	3.66176e-07
GO593_04255	plsB	893547	896118	+	GCACACTACTTTTTGGGGCT	mismatch	acriflavine_T2_7 - none_T2_5	2.03393	3.68112e-08
GO593_04255	plsB	893547	896118	+	GTTGTTCATACTGGTTCAGT	mismatch	acriflavine_T2_7 - none_T2_5	1.13625	0.000103941
GO593_04255	plsB	893547	896118	+	GTTGTTGATACAGGTTCAGT	mismatch	acriflavine_T2_7 - none_T2_5	1.04726	1.57609e-07
GO593_04255	plsB	893547	896118	+	GTTGTTGATACTGGTTCATT	mismatch	acriflavine_T2_7 - none_T2_5	0.469571	0.00060665
GO593_04255	plsB	893547	896118	+	GTTGTTGATACTGGTTCTGT	mismatch	acriflavine_T2_7 - none_T2_5	0.817745	4.04778e-06
GO593_04255	plsB	893547	896118	+	CATTTGACCAAACCCACTCT	perfect	acriflavine_T2_7 - none_T2_5	1.69871	0.00190242
GO593_04255	plsB	893547	896118	+	GAACATGTGGTGTTACCACG	perfect	acriflavine_T2_7 - none_T2_5	5.39705	5.33143e-10
GO593_04255	plsB	893547	896118	+	GCACACTACTTTTTGGCGCT	perfect	acriflavine_T2_7 - none_T2_5	2.98759	1.42921e-06
GO593_04255	plsB	893547	896118	+	GTTGTTGATACTGGTTCAGT	perfect	acriflavine_T2_7 - none_T2_5	2.11238	5.60231e-10
GO593_04335	dxs	909832	911737	-	CACCAGCCACTTGTAGTAAT	mismatch	acriflavine_T2_7 - none_T2_5	-2.98655	6.42842e-07
GO593_04335	dxs	909832	911737	-	CATCAGCCACTTGTAGTAAC	mismatch	acriflavine_T2_7 - none_T2_5	-1.05858	2.89858e-08
GO593_04335	dxs	909832	911737	-	GCAGCTAACAATGGCGTAAC	mismatch	acriflavine_T2_7 - none_T2_5	0.795629	0.546467
GO593_04335	dxs	909832	911737	-	GCATCTAACAAAGGCGTAAC	mismatch	acriflavine_T2_7 - none_T2_5	-0.449295	0.697286
GO593_04335	dxs	909832	911737	-	GCATCTAACAATCGCGTAAC	mismatch	acriflavine_T2_7 - none_T2_5	-2.2247	6.68544e-12
GO593_04335	dxs	909832	911737	-	GCATCTAACAATGGCCTAAC	mismatch	acriflavine_T2_7 - none_T2_5	-2.70477	1.79319e-12
GO593_04335	dxs	909832	911737	-	GCATCTAACAATGGCGTAAG	mismatch	acriflavine_T2_7 - none_T2_5	-2.04952	1.66442e-08
GO593_04335	dxs	909832	911737	-	GCATCTAACAGTGGCGTAAC	mismatch	acriflavine_T2_7 - none_T2_5	0.986873	0.222203
GO593_04335	dxs	909832	911737	-	TCGAGCTGACGTAATGGTTG	mismatch	acriflavine_T2_7 - none_T2_5	-2.3049	1.21594e-05
GO593_04335	dxs	909832	911737	-	TCGAGCTGACGTAATTGTTC	mismatch	acriflavine_T2_7 - none_T2_5	-1.09866	7.38937e-10
GO593_04335	dxs	909832	911737	-	AGGGCGTTGAGTTGGAATTT	perfect	acriflavine_T2_7 - none_T2_5	0.363428	0.803342
GO593_04335	dxs	909832	911737	-	CATCAGCCACTTGTAGTAAT	perfect	acriflavine_T2_7 - none_T2_5	-4.67586	6.14334e-14
GO593_04335	dxs	909832	911737	-	GCATCTAACAATGGCGTAAC	perfect	acriflavine_T2_7 - none_T2_5	0.268664	0.691855
GO593_04335	dxs	909832	911737	-	TCGAGCTGACGTAATTGTTG	perfect	acriflavine_T2_7 - none_T2_5	-0.516765	0.486684
GO593_04340	ribA	912040	912643	+	ACATGTACTTCACCTGTTGC	mismatch	acriflavine_T2_7 - none_T2_5	-0.880656	0.00107321
GO593_04340	ribA	912040	912643	+	ACTAAAACAGGACCTCTTGG	mismatch	acriflavine_T2_7 - none_T2_5	-0.477829	6.87027e-05
GO593_04340	ribA	912040	912643	+	ACTAAAACAGGACCTGTTAG	mismatch	acriflavine_T2_7 - none_T2_5	-0.0679628	0.992923
GO593_04340	ribA	912040	912643	+	ACTAAAACAGGACCTGTTGC	mismatch	acriflavine_T2_7 - none_T2_5	0.224739	0.00278423
GO593_04340	ribA	912040	912643	+	ACTAGAACAGGACCTGTTGG	mismatch	acriflavine_T2_7 - none_T2_5	-1.98584	1.77326e-12
GO593_04340	ribA	912040	912643	+	GATGTTGGAATGAACTCTAT	mismatch	acriflavine_T2_7 - none_T2_5	0.412128	0.618347
GO593_04340	ribA	912040	912643	+	TGAATGCACCAAAAGCGGTC	mismatch	acriflavine_T2_7 - none_T2_5	-0.441026	0.712152
GO593_04340	ribA	912040	912643	+	TGAATTCACCAAAAGCGGTG	mismatch	acriflavine_T2_7 - none_T2_5	-0.706291	1.10187e-07
GO593_04340	ribA	912040	912643	+	TGAATTCACCAAATGCGGTC	mismatch	acriflavine_T2_7 - none_T2_5	-0.436784	0.119172
GO593_04340	ribA	912040	912643	+	TGCATTCACCAAAAGCGGTC	mismatch	acriflavine_T2_7 - none_T2_5	-0.979784	0.183837
GO593_04340	ribA	912040	912643	+	ACATGTTCTTCACCTGTTGC	perfect	acriflavine_T2_7 - none_T2_5	-1.31863	7.64979e-08
GO593_04340	ribA	912040	912643	+	ACTAAAACAGGACCTGTTGG	perfect	acriflavine_T2_7 - none_T2_5	-2.70284	7.03333e-21
GO593_04340	ribA	912040	912643	+	GATGTTGCAATGAACTCTAT	perfect	acriflavine_T2_7 - none_T2_5	1.59788	0.0042304
GO593_04340	ribA	912040	912643	+	TGAATTCACCAAAAGCGGTC	perfect	acriflavine_T2_7 - none_T2_5	0.869072	0.176876
GO593_04345	hemF	912770	913721	+	AACGGACGCCACCGCCTTCA	mismatch	acriflavine_T2_7 - none_T2_5	-0.433495	0.000591131
GO593_04345	hemF	912770	913721	+	CGTTGAATAGCTGTTGAAGT	mismatch	acriflavine_T2_7 - none_T2_5	-0.556349	0.0069647
GO593_04345	hemF	912770	913721	+	CGTTGAATATCTGATGAAGT	mismatch	acriflavine_T2_7 - none_T2_5	-0.435365	0.0867792
GO593_04345	hemF	912770	913721	+	CGTTGACTATCTGTTGAAGT	mismatch	acriflavine_T2_7 - none_T2_5	-0.317069	0.157119
GO593_04345	hemF	912770	913721	+	GTAAATCGAGGAGAAATTCT	mismatch	acriflavine_T2_7 - none_T2_5	-0.101989	0.900136
GO593_04345	hemF	912770	913721	+	TTCTAAACCGGCACAAATAA	mismatch	acriflavine_T2_7 - none_T2_5	-0.387143	0.0211083
GO593_04345	hemF	912770	913721	+	TTCTAAACCGGCACAAATAG	mismatch	acriflavine_T2_7 - none_T2_5	0.116428	0.0291503
GO593_04345	hemF	912770	913721	+	TTCTAAACCGGCACAAATCC	mismatch	acriflavine_T2_7 - none_T2_5	-0.26332	0.326501
GO593_04345	hemF	912770	913721	+	TTCTAAACCGGCACAACTAC	mismatch	acriflavine_T2_7 - none_T2_5	-0.62177	0.000247263
GO593_04345	hemF	912770	913721	+	TTCTAAACCGGCACATATAC	mismatch	acriflavine_T2_7 - none_T2_5	-0.59395	0.000368293
GO593_04345	hemF	912770	913721	+	AACGGCCGCCACCGCCTTCA	perfect	acriflavine_T2_7 - none_T2_5	-0.850541	0.00212434
GO593_04345	hemF	912770	913721	+	CGTTGAATATCTGTTGAAGT	perfect	acriflavine_T2_7 - none_T2_5	-2.95877	9.79274e-11
GO593_04345	hemF	912770	913721	+	GTAAATCGAGGAGAAATTCG	perfect	acriflavine_T2_7 - none_T2_5	-2.55241	1.38308e-07
GO593_04345	hemF	912770	913721	+	TTCTAAACCGGCACAAATAC	perfect	acriflavine_T2_7 - none_T2_5	-0.902051	6.90223e-07
GO593_04395	glyQ	925434	926412	+	AAAAGTATCAATGTGCGAGA	mismatch	acriflavine_T2_7 - none_T2_5	-0.18834	0.962409
GO593_04395	glyQ	925434	926412	+	AAATGTATCAATGTTCGAGA	mismatch	acriflavine_T2_7 - none_T2_5	-0.389784	0.0416293
GO593_04395	glyQ	925434	926412	+	AAATGTATCAATTTGCGAGA	mismatch	acriflavine_T2_7 - none_T2_5	-1.79495	0.00958994
GO593_04395	glyQ	925434	926412	+	AAATGTATGAATGTGCGAGA	mismatch	acriflavine_T2_7 - none_T2_5	1.45177	0.426572
GO593_04395	glyQ	925434	926412	+	CACGTAAGAATGTTGCGGTT	mismatch	acriflavine_T2_7 - none_T2_5	0.108903	0.154474
GO593_04395	glyQ	925434	926412	+	GCCCCCATTTCCATGTCGTA	mismatch	acriflavine_T2_7 - none_T2_5	0.434781	0.0414984
GO593_04395	glyQ	925434	926412	+	GCGCCCATTACCATGTCGTA	mismatch	acriflavine_T2_7 - none_T2_5	0.420018	0.157496
GO593_04395	glyQ	925434	926412	+	GCGTCCATTTCCATGTCGTA	mismatch	acriflavine_T2_7 - none_T2_5	0.705893	0.42425
GO593_04395	glyQ	925434	926412	+	TTCGGCCCAATATTTTTGTA	mismatch	acriflavine_T2_7 - none_T2_5	0.874118	0.177232
GO593_04395	glyQ	925434	926412	+	TTCTGCCCAATAGTTTTGTA	mismatch	acriflavine_T2_7 - none_T2_5	-0.167257	0.97422
GO593_04395	glyQ	925434	926412	+	AAATGTATCAATGTGCGAGA	perfect	acriflavine_T2_7 - none_T2_5	0.110094	0.885822
GO593_04395	glyQ	925434	926412	+	CACGTAAGAATGTTGCGGTG	perfect	acriflavine_T2_7 - none_T2_5	0.22065	0.520185
GO593_04395	glyQ	925434	926412	+	GCGCCCATTTCCATGTCGTA	perfect	acriflavine_T2_7 - none_T2_5	0.973702	0.000414227
GO593_04395	glyQ	925434	926412	+	TTCGGCCCAATAGTTTTGTA	perfect	acriflavine_T2_7 - none_T2_5	-0.817299	0.415318
GO593_04400	glyS	926411	928481	+	AACGTTTTTAAGCTTTTTGA	mismatch	acriflavine_T2_7 - none_T2_5	0.483826	0.061205
GO593_04400	glyS	926411	928481	+	AACGTTTTTAAGCTTTTTGT	mismatch	acriflavine_T2_7 - none_T2_5	0.0939013	0.472253
GO593_04400	glyS	926411	928481	+	AAGCCTTCGAGTGCTTTACT	mismatch	acriflavine_T2_7 - none_T2_5	-0.146408	0.762591
GO593_04400	glyS	926411	928481	+	AAGCCTTCGAGTGCTTTATT	mismatch	acriflavine_T2_7 - none_T2_5	1.25535	1.42906e-12
GO593_04400	glyS	926411	928481	+	AAGCCTTCGAGTGCTTTGGT	mismatch	acriflavine_T2_7 - none_T2_5	-1.68566	0.019773
GO593_04400	glyS	926411	928481	+	AAGCCTTCGAGTGTTTTAGT	mismatch	acriflavine_T2_7 - none_T2_5	-0.965694	0.233845
GO593_04400	glyS	926411	928481	+	AAGCGCTAAACGAAGTGGAG	mismatch	acriflavine_T2_7 - none_T2_5	0.0951333	0.891784
GO593_04400	glyS	926411	928481	+	AAGCGCTAAACGACGTGTAG	mismatch	acriflavine_T2_7 - none_T2_5	1.0668	0.00184752
GO593_04400	glyS	926411	928481	+	CGAAAGCTGCTTGAACAGCA	mismatch	acriflavine_T2_7 - none_T2_5	-0.103966	0.898829
GO593_04400	glyS	926411	928481	+	CGTAAGCGGCTTGAACAGCA	mismatch	acriflavine_T2_7 - none_T2_5	-0.135759	0.69542
GO593_04400	glyS	926411	928481	+	AACGTTTTTAAGCTTTTTGG	perfect	acriflavine_T2_7 - none_T2_5	0.62338	0.248027
GO593_04400	glyS	926411	928481	+	AAGCCTTCGAGTGCTTTAGT	perfect	acriflavine_T2_7 - none_T2_5	0.215841	0.69542
GO593_04400	glyS	926411	928481	+	AAGCGCTAAACGACGTGGAG	perfect	acriflavine_T2_7 - none_T2_5	1.36279	0.257935
GO593_04400	glyS	926411	928481	+	CGTAAGCTGCTTGAACAGCA	perfect	acriflavine_T2_7 - none_T2_5	-0.951044	0.000348765
GO593_04595	rplS	968427	968796	-	CAAATACCTGAAGACGTTCA	mismatch	acriflavine_T2_7 - none_T2_5	2.64452	0.00158023
GO593_04595	rplS	968427	968796	-	CAAATGCCTGAAGACGTTCC	mismatch	acriflavine_T2_7 - none_T2_5	-0.443664	0.00176856
GO593_04595	rplS	968427	968796	-	CAAATGCCTGAAGTCGTTCA	mismatch	acriflavine_T2_7 - none_T2_5	2.63854	6.15873e-10
GO593_04595	rplS	968427	968796	-	CAACAACTGGTGGGTGAGTT	mismatch	acriflavine_T2_7 - none_T2_5	-0.962386	0.061205
GO593_04595	rplS	968427	968796	-	CAACACCTGGTGAGTGAGTT	mismatch	acriflavine_T2_7 - none_T2_5	-0.134242	0.850728
GO593_04595	rplS	968427	968796	-	CACCAACTGGTGAGTGAGTT	mismatch	acriflavine_T2_7 - none_T2_5	-0.23682	0.733309
GO593_04595	rplS	968427	968796	-	CGCCAGGAGCAAATTCAGGA	mismatch	acriflavine_T2_7 - none_T2_5	-1.71437	9.51955e-05
GO593_04595	rplS	968427	968796	-	TTTTCAATAGCGTGAACTAA	mismatch	acriflavine_T2_7 - none_T2_5	-0.300859	0.394236
GO593_04595	rplS	968427	968796	-	TTTTCAATAGCTTGACCTAA	mismatch	acriflavine_T2_7 - none_T2_5	-0.261468	0.378802
GO593_04595	rplS	968427	968796	-	TTTTCAATAGCTTGCACTAA	mismatch	acriflavine_T2_7 - none_T2_5	-0.0139936	0.828007
GO593_04595	rplS	968427	968796	-	CAAATGCCTGAAGACGTTCA	perfect	acriflavine_T2_7 - none_T2_5	0.496819	0.506692
GO593_04595	rplS	968427	968796	-	CAACAACTGGTGAGTGAGTT	perfect	acriflavine_T2_7 - none_T2_5	-2.27614	2.567e-06
GO593_04595	rplS	968427	968796	-	CACCAGGAGCAAATTCAGGA	perfect	acriflavine_T2_7 - none_T2_5	-1.53397	0.00134836
GO593_04595	rplS	968427	968796	-	TTTTCAATAGCTTGAACTAA	perfect	acriflavine_T2_7 - none_T2_5	-0.122511	0.89896
GO593_04600	trmD	969004	969745	-	CTAATCGCTTCAAACATTTC	mismatch	acriflavine_T2_7 - none_T2_5	0.241832	0.898569
GO593_04600	trmD	969004	969745	-	GTAATCGCTTCAAACATTAC	mismatch	acriflavine_T2_7 - none_T2_5	0.0156308	0.685585
GO593_04600	trmD	969004	969745	-	GTAATCGCTTCAAACATTTA	mismatch	acriflavine_T2_7 - none_T2_5	0.0851472	0.196677
GO593_04600	trmD	969004	969745	-	TGCCCGCCCGCTAATCCCGT	mismatch	acriflavine_T2_7 - none_T2_5	-1.17883	0.422651
GO593_04600	trmD	969004	969745	-	TTCCCATCAGCAAAATCACG	mismatch	acriflavine_T2_7 - none_T2_5	0.857203	8.93455e-05
GO593_04600	trmD	969004	969745	-	TTCCCTTCAACAAAATCACG	mismatch	acriflavine_T2_7 - none_T2_5	-0.170968	0.575214
GO593_04600	trmD	969004	969745	-	TTCCCTTCAGCAAAATCACA	mismatch	acriflavine_T2_7 - none_T2_5	-0.110599	0.845728
GO593_04600	trmD	969004	969745	-	TTCCCTTCAGCAAAATCACC	mismatch	acriflavine_T2_7 - none_T2_5	-0.0819534	0.957241
GO593_04600	trmD	969004	969745	-	TTCCCTTCAGCAAAATCAGG	mismatch	acriflavine_T2_7 - none_T2_5	-0.0661433	0.991056
GO593_04600	trmD	969004	969745	-	TTCCCTTCAGCAACATCACG	mismatch	acriflavine_T2_7 - none_T2_5	0.224163	0.228996
GO593_04600	trmD	969004	969745	-	ATGGACGTTCATCCACTCTT	perfect	acriflavine_T2_7 - none_T2_5	-3.47894	0.447527
GO593_04600	trmD	969004	969745	-	GTAATCGCTTCAAACATTTC	perfect	acriflavine_T2_7 - none_T2_5	0.37056	0.693426
GO593_04600	trmD	969004	969745	-	TGCACGCCCGCTAATCCCGT	perfect	acriflavine_T2_7 - none_T2_5	-0.204547	0.944967
GO593_04600	trmD	969004	969745	-	TTCCCTTCAGCAAAATCACG	perfect	acriflavine_T2_7 - none_T2_5	1.1036	0.0102378
GO593_04610	rpsP	970358	970610	-	AAAGACCATCACGTGCATTG	mismatch	acriflavine_T2_7 - none_T2_5	-0.118256	0.931837
GO593_04610	rpsP	970358	970610	-	AACGACCATCACATGCATTG	mismatch	acriflavine_T2_7 - none_T2_5	-0.0358015	0.873706
GO593_04610	rpsP	970358	970610	-	CTGCTTCACCTTGTGCAGTT	mismatch	acriflavine_T2_7 - none_T2_5	0.972097	2.15132e-09
GO593_04610	rpsP	970358	970610	-	GGCACAACGATTTGATAGAA	mismatch	acriflavine_T2_7 - none_T2_5	-0.620713	0.740562
GO593_04610	rpsP	970358	970610	-	GTCACAACGATTTCATAGAA	mismatch	acriflavine_T2_7 - none_T2_5	-0.411307	0.271444
GO593_04610	rpsP	970358	970610	-	GTCACAACGATTTGAAAGAA	mismatch	acriflavine_T2_7 - none_T2_5	0.529632	0.0437471
GO593_04610	rpsP	970358	970610	-	GTCACAACGATTTGATAGCA	mismatch	acriflavine_T2_7 - none_T2_5	0.20089	0.0348244
GO593_04610	rpsP	970358	970610	-	GTCACAACGATTTGATCGAA	mismatch	acriflavine_T2_7 - none_T2_5	0.080718	0.524649
GO593_04610	rpsP	970358	970610	-	GTCACAACGATTTGATGGAA	mismatch	acriflavine_T2_7 - none_T2_5	-0.430885	0.761789
GO593_04610	rpsP	970358	970610	-	GTCACAACGATTTGATTGAA	mismatch	acriflavine_T2_7 - none_T2_5	-0.0888587	0.976524
GO593_04610	rpsP	970358	970610	-	AACGACCATCACGTGCATTG	perfect	acriflavine_T2_7 - none_T2_5	1.50231	0.155428
GO593_04610	rpsP	970358	970610	-	CTGCTTGACCTTGTGCAGTT	perfect	acriflavine_T2_7 - none_T2_5	0.21092	0.105433
GO593_04610	rpsP	970358	970610	-	GAGAAACCCAGTGAGCAAAA	perfect	acriflavine_T2_7 - none_T2_5	-4.01241	0.42613
GO593_04610	rpsP	970358	970610	-	GTCACAACGATTTGATAGAA	perfect	acriflavine_T2_7 - none_T2_5	0.100358	0.730641
GO593_04650	ispH	978553	979504	-	ACACCGGCACAAAAACCACT	mismatch	acriflavine_T2_7 - none_T2_5	-0.239088	0.174702
GO593_04650	ispH	978553	979504	-	ACCCCGATTGACGATTGCTA	mismatch	acriflavine_T2_7 - none_T2_5	1.62482	0.0168797
GO593_04650	ispH	978553	979504	-	AGACCGGCACAAAAACCACG	mismatch	acriflavine_T2_7 - none_T2_5	-0.06956	1
GO593_04650	ispH	978553	979504	-	AGCCCGATCGACGATTGCTA	mismatch	acriflavine_T2_7 - none_T2_5	1.1061	0.0973528
GO593_04650	ispH	978553	979504	-	AGCCCGATTGAAGATTGCTA	mismatch	acriflavine_T2_7 - none_T2_5	-0.687723	0.0916379
GO593_04650	ispH	978553	979504	-	AGCCCGATTGACGATTGATA	mismatch	acriflavine_T2_7 - none_T2_5	-0.116434	0.869188
GO593_04650	ispH	978553	979504	-	CAACGAAAACAGCCCCTCCT	mismatch	acriflavine_T2_7 - none_T2_5	-0.246225	0.168658
GO593_04650	ispH	978553	979504	-	CAACGAAAACAGCCCCTCTC	mismatch	acriflavine_T2_7 - none_T2_5	-0.166533	0.237463
GO593_04650	ispH	978553	979504	-	TCATGACGTACATAAATAGC	mismatch	acriflavine_T2_7 - none_T2_5	-0.0289172	0.772205
GO593_04650	ispH	978553	979504	-	TCATGACGTACATAAATAGT	mismatch	acriflavine_T2_7 - none_T2_5	-0.306438	0.267497
GO593_04650	ispH	978553	979504	-	ACACCGGCACAAAAACCACG	perfect	acriflavine_T2_7 - none_T2_5	-0.177013	0.853873
GO593_04650	ispH	978553	979504	-	AGCCCGATTGACGATTGCTA	perfect	acriflavine_T2_7 - none_T2_5	0.388745	0.567121
GO593_04650	ispH	978553	979504	-	CAACGAAAACAGCCCCTCTT	perfect	acriflavine_T2_7 - none_T2_5	-1.28167	0.0155526
GO593_04650	ispH	978553	979504	-	TCATGACGTACATAAATAGG	perfect	acriflavine_T2_7 - none_T2_5	-0.0321632	0.834596
GO593_04655	gmk	979626	980256	+	ATTGCTCACACTGTCAAGTA	mismatch	acriflavine_T2_7 - none_T2_5	0.543295	0.586721
GO593_04655	gmk	979626	980256	+	CTCACCTGGTCATTGACCTC	mismatch	acriflavine_T2_7 - none_T2_5	0.2015	0.922719
GO593_04655	gmk	979626	980256	+	CTCACTTGGTCGTTGACCTC	mismatch	acriflavine_T2_7 - none_T2_5	-0.071144	1
GO593_04655	gmk	979626	980256	+	TAAATCCACCTTGGGTTACT	mismatch	acriflavine_T2_7 - none_T2_5	-0.726249	0.672328
GO593_04655	gmk	979626	980256	+	TAAATCCACCTTGGTTTCCT	mismatch	acriflavine_T2_7 - none_T2_5	-1.06262	0.0848425
GO593_04655	gmk	979626	980256	+	TAAATCCAGCTTGGTTTACT	mismatch	acriflavine_T2_7 - none_T2_5	0.703848	0.39922
GO593_04655	gmk	979626	980256	+	TTGAGCCAACTGTTGTTTTA	mismatch	acriflavine_T2_7 - none_T2_5	-3.95117	7.20025e-16
GO593_04655	gmk	979626	980256	+	TTGAGCTAACTGTTATTTTA	mismatch	acriflavine_T2_7 - none_T2_5	-2.85301	1.95944e-27
GO593_04655	gmk	979626	980256	+	TTGAGCTAACTGTTTTTTTA	mismatch	acriflavine_T2_7 - none_T2_5	0.175735	0.172751
GO593_04655	gmk	979626	980256	+	TTGAGCTTACTGTTGTTTTA	mismatch	acriflavine_T2_7 - none_T2_5	-4.15815	2.54027e-16
GO593_04655	gmk	979626	980256	+	ATTGCTCACACGGTCAAGTA	perfect	acriflavine_T2_7 - none_T2_5	-0.168492	0.946993
GO593_04655	gmk	979626	980256	+	CTCACCTGGTCGTTGACCTC	perfect	acriflavine_T2_7 - none_T2_5	2.8881	0.142589
GO593_04655	gmk	979626	980256	+	TAAATCCACCTTGGTTTACT	perfect	acriflavine_T2_7 - none_T2_5	0.751911	0.701657
GO593_04655	gmk	979626	980256	+	TTGAGCTAACTGTTGTTTTA	perfect	acriflavine_T2_7 - none_T2_5	-1.54338	0.0478684
GO593_04740	aroB	999215	1000298	-	ACCTGTTGACCATCAATGTA	mismatch	acriflavine_T2_7 - none_T2_5	-0.149203	0.372676
GO593_04740	aroB	999215	1000298	-	AGCTGTTGACCATGAATGTA	mismatch	acriflavine_T2_7 - none_T2_5	-0.00365377	0.7005
GO593_04740	aroB	999215	1000298	-	GTAATTGTTTCGGGTCCAGT	mismatch	acriflavine_T2_7 - none_T2_5	-0.340001	0.466022
GO593_04740	aroB	999215	1000298	-	TACCACTGAAAATAGGATAA	mismatch	acriflavine_T2_7 - none_T2_5	1.20468	0.0527559
GO593_04740	aroB	999215	1000298	-	TACCTATGAAAATAGGATAA	mismatch	acriflavine_T2_7 - none_T2_5	1.59145	0.00395583
GO593_04740	aroB	999215	1000298	-	TGATAGTGGCTCAAATATAA	mismatch	acriflavine_T2_7 - none_T2_5	-0.223586	0.556465
GO593_04740	aroB	999215	1000298	-	TGATAGTGGCTTAAACATAA	mismatch	acriflavine_T2_7 - none_T2_5	0.171847	0.132361
GO593_04740	aroB	999215	1000298	-	TGATAGTGGCTTAAATATAT	mismatch	acriflavine_T2_7 - none_T2_5	0.103036	0.348951
GO593_04740	aroB	999215	1000298	-	TGATAGTGGCTTAACTATAA	mismatch	acriflavine_T2_7 - none_T2_5	0.102197	0.606961
GO593_04740	aroB	999215	1000298	-	TGATAGTGGCTTGAATATAA	mismatch	acriflavine_T2_7 - none_T2_5	-0.387972	0.0409083
GO593_04740	aroB	999215	1000298	-	ACCTGTTGACCATGAATGTA	perfect	acriflavine_T2_7 - none_T2_5	0.0548483	0.317988
GO593_04740	aroB	999215	1000298	-	GTAATTGTTTCGGGTCAAGT	perfect	acriflavine_T2_7 - none_T2_5	1.13932	0.0458896
GO593_04740	aroB	999215	1000298	-	TACCAATGAAAATAGGATAA	perfect	acriflavine_T2_7 - none_T2_5	2.69924	0.00987347
GO593_04740	aroB	999215	1000298	-	TGATAGTGGCTTAAATATAA	perfect	acriflavine_T2_7 - none_T2_5	0.454514	1.40925e-05
GO593_04790	mraY	1010063	1011182	-	ATTAAAATCCCACCCATTGT	mismatch	acriflavine_T2_7 - none_T2_5	-1.48689	0.000533199
GO593_04790	mraY	1010063	1011182	-	ATTAAAGTCCCACCCATGGT	mismatch	acriflavine_T2_7 - none_T2_5	-3.43152	1.53341e-09
GO593_04790	mraY	1010063	1011182	-	ATTTAAATCCCACCCATGGT	mismatch	acriflavine_T2_7 - none_T2_5	-1.28061	0.0398167
GO593_04790	mraY	1010063	1011182	-	ATTTTCTTAGCATGATTTTA	mismatch	acriflavine_T2_7 - none_T2_5	-0.178582	0.702807
GO593_04790	mraY	1010063	1011182	-	TGGCCCGAGAACCAAACCAA	mismatch	acriflavine_T2_7 - none_T2_5	-0.909638	0.147119
GO593_04790	mraY	1010063	1011182	-	TGGTCCGATAACCAAACCAA	mismatch	acriflavine_T2_7 - none_T2_5	-1.48727	5.64248e-06
GO593_04790	mraY	1010063	1011182	-	TGTAATTTACGAATCACGAT	mismatch	acriflavine_T2_7 - none_T2_5	0.00320815	0.639596
GO593_04790	mraY	1010063	1011182	-	TGTAATTTACGAATCATGAA	mismatch	acriflavine_T2_7 - none_T2_5	-0.0883367	0.943986
GO593_04790	mraY	1010063	1011182	-	TGTAATTTACGAATCATGTT	mismatch	acriflavine_T2_7 - none_T2_5	-0.722661	0.00914695
GO593_04790	mraY	1010063	1011182	-	TGTAATTTACGAATCCTGAT	mismatch	acriflavine_T2_7 - none_T2_5	-0.124818	0.932844
GO593_04790	mraY	1010063	1011182	-	ATTAAAATCCCACCCATGGT	perfect	acriflavine_T2_7 - none_T2_5	-0.34385	0.757707
GO593_04790	mraY	1010063	1011182	-	ATTTTCTTAGCATGATTTTC	perfect	acriflavine_T2_7 - none_T2_5	-1.38032	7.24876e-06
GO593_04790	mraY	1010063	1011182	-	TGGTCCGAGAACCAAACCAA	perfect	acriflavine_T2_7 - none_T2_5	0.106965	0.843427
GO593_04790	mraY	1010063	1011182	-	TGTAATTTACGAATCATGAT	perfect	acriflavine_T2_7 - none_T2_5	-1.89743	3.25582e-06
GO593_04795	murF	1011182	1012583	-	TAATTTCAGTTTGACGGATC	mismatch	acriflavine_T2_7 - none_T2_5	0.0557632	0.434961
GO593_04795	murF	1011182	1012583	-	TAATTTCAGTTTGAGGGATA	mismatch	acriflavine_T2_7 - none_T2_5	0.0977545	0.47891
GO593_04795	murF	1011182	1012583	-	TGTAAGTGTTGAGCTGTCCA	mismatch	acriflavine_T2_7 - none_T2_5	4.72232	0.143848
GO593_04795	murF	1011182	1012583	-	TGTAATTGTTTAGCTGTCCA	mismatch	acriflavine_T2_7 - none_T2_5	-0.661838	0.0941015
GO593_04795	murF	1011182	1012583	-	TGTACTTGTTGAGCTGTCCA	mismatch	acriflavine_T2_7 - none_T2_5	-0.18156	0.981527
GO593_04795	murF	1011182	1012583	-	TTCACCTTTTAGTTCTAAAA	mismatch	acriflavine_T2_7 - none_T2_5	-0.550083	0.0482457
GO593_04795	murF	1011182	1012583	-	TTCCAAAGGCACGGCACTGG	mismatch	acriflavine_T2_7 - none_T2_5	1.17441	0.211597
GO593_04795	murF	1011182	1012583	-	TTCCAAAGGCACGGTACTTG	mismatch	acriflavine_T2_7 - none_T2_5	-0.0285069	0.836433
GO593_04795	murF	1011182	1012583	-	TTCCAAAGGCACGGTTCTGG	mismatch	acriflavine_T2_7 - none_T2_5	5.09575	0.115863
GO593_04795	murF	1011182	1012583	-	TTGCAAAGGCACGGTACTGG	mismatch	acriflavine_T2_7 - none_T2_5	0.943516	0.520185
GO593_04795	murF	1011182	1012583	-	TAATTTCAGTTTGAGGGATC	perfect	acriflavine_T2_7 - none_T2_5	2.14623	0.00638662
GO593_04795	murF	1011182	1012583	-	TGTAATTGTTGAGCTGTCCA	perfect	acriflavine_T2_7 - none_T2_5	-0.178514	0.975668
GO593_04795	murF	1011182	1012583	-	TTCACCTTTTAGTGCTAAAA	perfect	acriflavine_T2_7 - none_T2_5	-0.753559	0.333923
GO593_04795	murF	1011182	1012583	-	TTCCAAAGGCACGGTACTGG	perfect	acriflavine_T2_7 - none_T2_5	0.651081	0.160211
GO593_04800	murE	1012591	1014091	-	AAGCCGTAAAGTGGCTGTCG	mismatch	acriflavine_T2_7 - none_T2_5	0.975167	0.0922917
GO593_04800	murE	1012591	1014091	-	AAGCCGTAATATGGCTGTCG	mismatch	acriflavine_T2_7 - none_T2_5	0.430987	0.357995
GO593_04800	murE	1012591	1014091	-	ATGTACGCGTTTTTTCAGTC	mismatch	acriflavine_T2_7 - none_T2_5	-0.0194024	0.73892
GO593_04800	murE	1012591	1014091	-	CATTGAACATCAATTTCGAT	mismatch	acriflavine_T2_7 - none_T2_5	-0.0481881	0.914489
GO593_04800	murE	1012591	1014091	-	CATTGAGCATCAATTTAGAT	mismatch	acriflavine_T2_7 - none_T2_5	0.120845	0.0377299
GO593_04800	murE	1012591	1014091	-	TTGTCAAAGCAACAAAAATT	mismatch	acriflavine_T2_7 - none_T2_5	-0.0172406	0.818538
GO593_04800	murE	1012591	1014091	-	TTGTCAAAGCAATAAAAAGT	mismatch	acriflavine_T2_7 - none_T2_5	-0.0314222	0.836173
GO593_04800	murE	1012591	1014091	-	TTGTCAAAGCAATAAAAATA	mismatch	acriflavine_T2_7 - none_T2_5	-0.0464024	0.827064
GO593_04800	murE	1012591	1014091	-	TTGTCAAAGCAATAAAAATC	mismatch	acriflavine_T2_7 - none_T2_5	-0.257742	0.158796
GO593_04800	murE	1012591	1014091	-	TTGTCAAAGCAATAACAATT	mismatch	acriflavine_T2_7 - none_T2_5	-0.0298046	0.81058
GO593_04800	murE	1012591	1014091	-	AAGCCGTAAAATGGCTGTCG	perfect	acriflavine_T2_7 - none_T2_5	0.972811	0.121853
GO593_04800	murE	1012591	1014091	-	ATGTACGCGTTTTTTCAGGC	perfect	acriflavine_T2_7 - none_T2_5	0.0290097	0.943986
GO593_04800	murE	1012591	1014091	-	CATTGAGCATCAATTTCGAT	perfect	acriflavine_T2_7 - none_T2_5	0.623987	0.490929
GO593_04800	murE	1012591	1014091	-	TTGTCAAAGCAATAAAAATT	perfect	acriflavine_T2_7 - none_T2_5	0.476351	0.17687
GO593_04805	ftsI	1014094	1015927	-	AGTATGCAAAATATTGGCAT	mismatch	acriflavine_T2_7 - none_T2_5	4.69729	0.13608
GO593_04805	ftsI	1014094	1015927	-	CACATATCAAAGGCAATACT	mismatch	acriflavine_T2_7 - none_T2_5	-0.429271	0.134874
GO593_04805	ftsI	1014094	1015927	-	CCCATATCAAAGGCAAGACT	mismatch	acriflavine_T2_7 - none_T2_5	0.984014	0.215676
GO593_04805	ftsI	1014094	1015927	-	TAAATCACAATTTTCATGAT	mismatch	acriflavine_T2_7 - none_T2_5	-0.20212	0.95113
GO593_04805	ftsI	1014094	1015927	-	TAATCGCTAAAGGTACACAG	mismatch	acriflavine_T2_7 - none_T2_5	-0.137018	0.893307
GO593_04805	ftsI	1014094	1015927	-	TAATCGCTAAAGGTACACCC	mismatch	acriflavine_T2_7 - none_T2_5	0.196984	0.600781
GO593_04805	ftsI	1014094	1015927	-	TCAATAACAATTTTCATGAT	mismatch	acriflavine_T2_7 - none_T2_5	-4.03967	2.00593e-19
GO593_04805	ftsI	1014094	1015927	-	TCAATCACAATTTTCATGAA	mismatch	acriflavine_T2_7 - none_T2_5	-0.227892	0.498618
GO593_04805	ftsI	1014094	1015927	-	TCAATCACAATTTTCATTAT	mismatch	acriflavine_T2_7 - none_T2_5	-0.500299	0.167982
GO593_04805	ftsI	1014094	1015927	-	TCAATCACCATTTTCATGAT	mismatch	acriflavine_T2_7 - none_T2_5	1.12178	0.167382
GO593_04805	ftsI	1014094	1015927	-	AGTACGCAAAATATTGGCAT	perfect	acriflavine_T2_7 - none_T2_5	2.31155	0.0637018
GO593_04805	ftsI	1014094	1015927	-	CACATATCAAAGGCAAGACT	perfect	acriflavine_T2_7 - none_T2_5	1.37913	0.2297
GO593_04805	ftsI	1014094	1015927	-	TAATCGCTAAAGGTACACCG	perfect	acriflavine_T2_7 - none_T2_5	2.81429	0.000619951
GO593_04805	ftsI	1014094	1015927	-	TCAATCACAATTTTCATGAT	perfect	acriflavine_T2_7 - none_T2_5	1.14636	0.0775762
GO593_04810	ftsL	1015938	1016271	-	AACGCCCCCATTCAGCATGG	mismatch	acriflavine_T2_7 - none_T2_5	-1.83878	5.99799e-07
GO593_04810	ftsL	1015938	1016271	-	AACGCCCCCATTCAGTATTG	mismatch	acriflavine_T2_7 - none_T2_5	-0.818276	0.296581
GO593_04810	ftsL	1015938	1016271	-	ATAACTCTCTATAATCATGA	mismatch	acriflavine_T2_7 - none_T2_5	4.72246	0.108836
GO593_04810	ftsL	1015938	1016271	-	TACTTGGAATACCACCATCA	mismatch	acriflavine_T2_7 - none_T2_5	0.99974	0.375021
GO593_04810	ftsL	1015938	1016271	-	TTAACTCTCTATAATCATCA	mismatch	acriflavine_T2_7 - none_T2_5	0.164211	0.31096
GO593_04810	ftsL	1015938	1016271	-	TTTGACCACTTGATTTTCTG	mismatch	acriflavine_T2_7 - none_T2_5	-0.323937	0.557429
GO593_04810	ftsL	1015938	1016271	-	TTTGACCACTTTATTGTCTG	mismatch	acriflavine_T2_7 - none_T2_5	-0.438457	0.0876338
GO593_04810	ftsL	1015938	1016271	-	TTTGACCACTTTATTTTATG	mismatch	acriflavine_T2_7 - none_T2_5	0.249662	0.276969
GO593_04810	ftsL	1015938	1016271	-	TTTGACCACTTTATTTTCCG	mismatch	acriflavine_T2_7 - none_T2_5	-0.675316	0.0996781
GO593_04810	ftsL	1015938	1016271	-	TTTGACCACTTTATTTTCTT	mismatch	acriflavine_T2_7 - none_T2_5	0.170691	0.425321
GO593_04810	ftsL	1015938	1016271	-	AACGCCCCCATTCAGCATTG	perfect	acriflavine_T2_7 - none_T2_5	1.12845	0.0639031
GO593_04810	ftsL	1015938	1016271	-	TACTTGAAATACCACCATCA	perfect	acriflavine_T2_7 - none_T2_5	1.14274	0.300763
GO593_04810	ftsL	1015938	1016271	-	TTAACTCTCTATAATCATGA	perfect	acriflavine_T2_7 - none_T2_5	-3.47484	0.470597
GO593_04810	ftsL	1015938	1016271	-	TTTGACCACTTTATTTTCTG	perfect	acriflavine_T2_7 - none_T2_5	1.23462	0.00874329
GO593_04830	gltX	1019231	1020740	+	CATATTGAATAGAGCGATGT	mismatch	acriflavine_T2_7 - none_T2_5	0.108935	0.785557
GO593_04830	gltX	1019231	1020740	+	CATATTGAATAGGGCGATCT	mismatch	acriflavine_T2_7 - none_T2_5	0.0659973	0.202102
GO593_04830	gltX	1019231	1020740	+	CATATTGAATAGGGCGATGA	mismatch	acriflavine_T2_7 - none_T2_5	1.00003	0.0047295
GO593_04830	gltX	1019231	1020740	+	CATATTGAATAGGGTGATGT	mismatch	acriflavine_T2_7 - none_T2_5	0.0211696	0.943341
GO593_04830	gltX	1019231	1020740	+	CATATTGACTAGGGCGATGT	mismatch	acriflavine_T2_7 - none_T2_5	1.44004	0.130472
GO593_04830	gltX	1019231	1020740	+	CTTCTGGCGTAGAGCGAAGC	mismatch	acriflavine_T2_7 - none_T2_5	-4.71917	0.230442
GO593_04830	gltX	1019231	1020740	+	GCGTGAGGACCACCTACATA	mismatch	acriflavine_T2_7 - none_T2_5	0.313901	0.000548238
GO593_04830	gltX	1019231	1020740	+	TGTGGGAAACCGGGAGGAGA	mismatch	acriflavine_T2_7 - none_T2_5	0.751435	0.54897
GO593_04830	gltX	1019231	1020740	+	TGTGGGAAACCGGTAGAAGA	mismatch	acriflavine_T2_7 - none_T2_5	0.589221	0.2297
GO593_04830	gltX	1019231	1020740	+	TGTGGGAAACCGGTGGGAGA	mismatch	acriflavine_T2_7 - none_T2_5	2.96557	0.0542726
GO593_04830	gltX	1019231	1020740	+	ATTCTGGCGTAGAGCGAAGC	perfect	acriflavine_T2_7 - none_T2_5	-0.74716	0.746272
GO593_04830	gltX	1019231	1020740	+	CATATTGAATAGGGCGATGT	perfect	acriflavine_T2_7 - none_T2_5	0.949299	0.117174
GO593_04830	gltX	1019231	1020740	+	GCGTGAGGACCACCTACATC	perfect	acriflavine_T2_7 - none_T2_5	-0.495982	0.218361
GO593_04830	gltX	1019231	1020740	+	TGTGGGAAACCGGTAGGAGA	perfect	acriflavine_T2_7 - none_T2_5	1.60556	0.112319
GO593_05260	ssb	1105092	1105674	-	AACGGATATGCAAAACAATA	mismatch	acriflavine_T2_7 - none_T2_5	1.17386	4.1722e-07
GO593_05260	ssb	1105092	1105674	-	AACGGTTATGCAAAAAAATA	mismatch	acriflavine_T2_7 - none_T2_5	-0.104227	0.859781
GO593_05260	ssb	1105092	1105674	-	AACGGTTATGCAAAACAATC	mismatch	acriflavine_T2_7 - none_T2_5	0.127008	0.0623524
GO593_05260	ssb	1105092	1105674	-	AACGGTTATTCAAAACAATA	mismatch	acriflavine_T2_7 - none_T2_5	0.701018	1.31189e-05
GO593_05260	ssb	1105092	1105674	-	ACGTTCAGCTGTATTTTTAT	mismatch	acriflavine_T2_7 - none_T2_5	1.46918	1.32737e-08
GO593_05260	ssb	1105092	1105674	-	ACGTTCGCCTGTATTTTTAT	mismatch	acriflavine_T2_7 - none_T2_5	0.624265	0.0366246
GO593_05260	ssb	1105092	1105674	-	ACTTGTTGCGATAGCAAACT	mismatch	acriflavine_T2_7 - none_T2_5	0.516029	0.0119092
GO593_05260	ssb	1105092	1105674	-	TGTGGAAAAGTTTTTGTTTC	mismatch	acriflavine_T2_7 - none_T2_5	0.617131	0.000121157
GO593_05260	ssb	1105092	1105674	-	TTTGGAAAAGTGTTTGTTTC	mismatch	acriflavine_T2_7 - none_T2_5	0.508476	0.0120688
GO593_05260	ssb	1105092	1105674	-	TTTGGAAAAGTTTTTGTTTA	mismatch	acriflavine_T2_7 - none_T2_5	0.0248073	0.597751
GO593_05260	ssb	1105092	1105674	-	AACGGTTATGCAAAACAATA	perfect	acriflavine_T2_7 - none_T2_5	1.96498	8.43165e-13
GO593_05260	ssb	1105092	1105674	-	ACGTTCACCTGTATTTTTAT	perfect	acriflavine_T2_7 - none_T2_5	0.740823	0.000729573
GO593_05260	ssb	1105092	1105674	-	ACTTGTTGCGATAGAAAACT	perfect	acriflavine_T2_7 - none_T2_5	0.469694	0.0012362
GO593_05260	ssb	1105092	1105674	-	TTTGGAAAAGTTTTTGTTTC	perfect	acriflavine_T2_7 - none_T2_5	0.989457	0.000164494
GO593_05390	kdtA	1137168	1138461	-	AATTAAGGGCTATGCAGCAT	mismatch	acriflavine_T2_7 - none_T2_5	-0.183858	0.428313
GO593_05390	kdtA	1137168	1138461	-	AATTAAGGGCTGTGCTGCAT	mismatch	acriflavine_T2_7 - none_T2_5	-0.0364306	0.811686
GO593_05390	kdtA	1137168	1138461	-	ACATTCTTCGGTGCTTCACA	mismatch	acriflavine_T2_7 - none_T2_5	0.242194	0.103544
GO593_05390	kdtA	1137168	1138461	-	TCCGGTGTTGTACCAAAATG	mismatch	acriflavine_T2_7 - none_T2_5	-0.548223	0.287219
GO593_05390	kdtA	1137168	1138461	-	TGCGGTGTCGTACCAAAATG	mismatch	acriflavine_T2_7 - none_T2_5	-0.0906993	0.972156
GO593_05390	kdtA	1137168	1138461	-	TGCGGTGTTATACCAAAATG	mismatch	acriflavine_T2_7 - none_T2_5	-0.0788434	0.987537
GO593_05390	kdtA	1137168	1138461	-	TGCGGTGTTGTACCAAAATC	mismatch	acriflavine_T2_7 - none_T2_5	-0.120349	0.792299
GO593_05390	kdtA	1137168	1138461	-	TGCGGTGTTGTACCAAAATT	mismatch	acriflavine_T2_7 - none_T2_5	-0.985803	0.00926214
GO593_05390	kdtA	1137168	1138461	-	TGCGGTGTTGTGCCAAAATG	mismatch	acriflavine_T2_7 - none_T2_5	-0.442951	0.43664
GO593_05390	kdtA	1137168	1138461	-	TTTATCCGCCAACGATCAAA	mismatch	acriflavine_T2_7 - none_T2_5	-0.140044	0.837119
GO593_05390	kdtA	1137168	1138461	-	AATTAAGGGCTGTGCAGCAT	perfect	acriflavine_T2_7 - none_T2_5	-0.171005	0.492202
GO593_05390	kdtA	1137168	1138461	-	ACATTCTTCGGTGCTTCAAA	perfect	acriflavine_T2_7 - none_T2_5	0.0644686	0.302322
GO593_05390	kdtA	1137168	1138461	-	TGCGGTGTTGTACCAAAATG	perfect	acriflavine_T2_7 - none_T2_5	-0.116519	0.928527
GO593_05390	kdtA	1137168	1138461	-	TTTATCCGCCAACGATAAAA	perfect	acriflavine_T2_7 - none_T2_5	0.0147368	0.929617
GO593_05405	prfB	1140218	1141314	-	AAAGATACCCCCGGAGTGTT	mismatch	acriflavine_T2_7 - none_T2_5	-1.25684	1.51992e-08
GO593_05405	prfB	1140218	1141314	-	AAAGATACCCCCGTAGTTTT	mismatch	acriflavine_T2_7 - none_T2_5	-0.110036	0.859274
GO593_05405	prfB	1140218	1141314	-	ACTTTCAATTGGTTTAGATA	mismatch	acriflavine_T2_7 - none_T2_5	-1.5111	0.0482457
GO593_05405	prfB	1140218	1141314	-	CAAGATACCCCCGTAGTGTT	mismatch	acriflavine_T2_7 - none_T2_5	-1.51677	0.0177175
GO593_05405	prfB	1140218	1141314	-	CTTTCGCCATCGCCTGAGCA	mismatch	acriflavine_T2_7 - none_T2_5	0.0168455	0.609756
GO593_05405	prfB	1140218	1141314	-	TCTTTCAATTGGTGTAGATA	mismatch	acriflavine_T2_7 - none_T2_5	-0.375738	0.0574922
GO593_05405	prfB	1140218	1141314	-	TTTCATCATTCCAGATCGCA	mismatch	acriflavine_T2_7 - none_T2_5	-0.463854	0.00384964
GO593_05405	prfB	1140218	1141314	-	TTTGATCATTCCAGATCGAA	mismatch	acriflavine_T2_7 - none_T2_5	0.447869	0.000938057
GO593_05405	prfB	1140218	1141314	-	TTTGATCATTCCAGATCGGA	mismatch	acriflavine_T2_7 - none_T2_5	0.111835	0.227538
GO593_05405	prfB	1140218	1141314	-	TTTGATCATTCCAGATCGTA	mismatch	acriflavine_T2_7 - none_T2_5	0.496362	0.000129397
GO593_05405	prfB	1140218	1141314	-	AAAGATACCCCCGTAGTGTT	perfect	acriflavine_T2_7 - none_T2_5	-0.887344	0.047801
GO593_05405	prfB	1140218	1141314	-	CTTTCGCCATTGCCTGAGCA	perfect	acriflavine_T2_7 - none_T2_5	-0.292564	0.38296
GO593_05405	prfB	1140218	1141314	-	TCTTTCAATTGGTTTAGATA	perfect	acriflavine_T2_7 - none_T2_5	-1.24053	0.0179372
GO593_05405	prfB	1140218	1141314	-	TTTGATCATTCCAGATCGCA	perfect	acriflavine_T2_7 - none_T2_5	-0.777371	4.52922e-06
GO593_05420	pdxH	1144219	1144876	-	AACAAAACAGTTCTGACATG	mismatch	acriflavine_T2_7 - none_T2_5	-0.0932024	0.883233
GO593_05420	pdxH	1144219	1144876	-	AACAACACAGTTCTGACATC	mismatch	acriflavine_T2_7 - none_T2_5	-0.116694	0.802812
GO593_05420	pdxH	1144219	1144876	-	ACCTTTCTGGCTGTAATAGT	mismatch	acriflavine_T2_7 - none_T2_5	0.0129391	0.460976
GO593_05420	pdxH	1144219	1144876	-	ACCTTTCTGGCTGTCAAAGT	mismatch	acriflavine_T2_7 - none_T2_5	0.253603	0.0150641
GO593_05420	pdxH	1144219	1144876	-	CAACATAGAAATTGCTCGTG	mismatch	acriflavine_T2_7 - none_T2_5	0.12399	0.0482457
GO593_05420	pdxH	1144219	1144876	-	CAACCTAGAAATTGCTCGTA	mismatch	acriflavine_T2_7 - none_T2_5	0.275824	0.00430398
GO593_05420	pdxH	1144219	1144876	-	CAACCTAGAAATTGCTCGTC	mismatch	acriflavine_T2_7 - none_T2_5	-0.0684862	0.991301
GO593_05420	pdxH	1144219	1144876	-	CAACCTAGAAATTGTTCGTG	mismatch	acriflavine_T2_7 - none_T2_5	-0.012032	0.753935
GO593_05420	pdxH	1144219	1144876	-	CAACCTCGAAATTGCTCGTG	mismatch	acriflavine_T2_7 - none_T2_5	-0.067344	0.990126
GO593_05420	pdxH	1144219	1144876	-	GCTGCTAATGACATTGCATA	mismatch	acriflavine_T2_7 - none_T2_5	0.470648	0.218861
GO593_05420	pdxH	1144219	1144876	-	AACAACACAGTTCTGACATG	perfect	acriflavine_T2_7 - none_T2_5	-0.0856523	0.953547
GO593_05420	pdxH	1144219	1144876	-	ACCTTTCTGGCTGTCATAGT	perfect	acriflavine_T2_7 - none_T2_5	0.0655308	0.46843
GO593_05420	pdxH	1144219	1144876	-	CAACCTAGAAATTGCTCGTG	perfect	acriflavine_T2_7 - none_T2_5	0.0589923	0.426165
GO593_05420	pdxH	1144219	1144876	-	GTTGCTAATGACATTGCATA	perfect	acriflavine_T2_7 - none_T2_5	-0.300087	0.567121
GO593_05425	glmM	1144886	1146224	-	AAAGCAAACTCTGGCGTAAC	mismatch	acriflavine_T2_7 - none_T2_5	-0.232627	0.474295
GO593_05425	glmM	1144886	1146224	-	ACAACAAGCGGTTTATTTTT	mismatch	acriflavine_T2_7 - none_T2_5	-1.51694	0.000252922
GO593_05425	glmM	1144886	1146224	-	ACAACAAGTGGCTTATTTTT	mismatch	acriflavine_T2_7 - none_T2_5	-0.363057	0.343865
GO593_05425	glmM	1144886	1146224	-	ACAACAAGTGGTTTATTTTA	mismatch	acriflavine_T2_7 - none_T2_5	-0.0930267	0.900766
GO593_05425	glmM	1144886	1146224	-	ACAACAAGTGGTTTATTTTG	mismatch	acriflavine_T2_7 - none_T2_5	-0.0672599	0.983243
GO593_05425	glmM	1144886	1146224	-	ACAACAAGTGTTTTATTTTT	mismatch	acriflavine_T2_7 - none_T2_5	0.545502	0.043453
GO593_05425	glmM	1144886	1146224	-	ACAATTGCTGGTGTCGGTAA	mismatch	acriflavine_T2_7 - none_T2_5	-0.0531596	0.95966
GO593_05425	glmM	1144886	1146224	-	AGCAGACTCTAAAATATAAA	mismatch	acriflavine_T2_7 - none_T2_5	0.166367	0.0833601
GO593_05425	glmM	1144886	1146224	-	GCAATTGCAGGTGTCGGTAA	mismatch	acriflavine_T2_7 - none_T2_5	-0.286979	0.3558
GO593_05425	glmM	1144886	1146224	-	GCAATTGCTGGTGTCGGTTA	mismatch	acriflavine_T2_7 - none_T2_5	0.0132887	0.701657
GO593_05425	glmM	1144886	1146224	-	AAAGCAAACTCTGGCGTAAT	perfect	acriflavine_T2_7 - none_T2_5	-1.23439	0.0117711
GO593_05425	glmM	1144886	1146224	-	ACAACAAGTGGTTTATTTTT	perfect	acriflavine_T2_7 - none_T2_5	-1.1545	0.00199036
GO593_05425	glmM	1144886	1146224	-	AGCAGACTCTAAAATATAAC	perfect	acriflavine_T2_7 - none_T2_5	-0.572034	0.0487074
GO593_05425	glmM	1144886	1146224	-	GCAATTGCTGGTGTCGGTAA	perfect	acriflavine_T2_7 - none_T2_5	-0.845026	0.000751066
GO593_05430	guaB	1146373	1147840	-	AACTAATAAGACATCATCGA	mismatch	acriflavine_T2_7 - none_T2_5	-1.84584	0.00969209
GO593_05430	guaB	1146373	1147840	-	AAGTAATAAGACATCAGCGA	mismatch	acriflavine_T2_7 - none_T2_5	-0.142249	0.758923
GO593_05430	guaB	1146373	1147840	-	GGGAGAAAAGTAGAGTAGGC	mismatch	acriflavine_T2_7 - none_T2_5	0.155784	0.785683
GO593_05430	guaB	1146373	1147840	-	GGGAGAACAGTAAAGTAGGC	mismatch	acriflavine_T2_7 - none_T2_5	0.0991046	0.82374
GO593_05430	guaB	1146373	1147840	-	GGTTAGCGCTTCTTGAACCA	mismatch	acriflavine_T2_7 - none_T2_5	-0.0603319	0.965154
GO593_05430	guaB	1146373	1147840	-	GGTTAGCGCTTCTTGAACGG	mismatch	acriflavine_T2_7 - none_T2_5	0.20859	0.624733
GO593_05430	guaB	1146373	1147840	-	GTTTAGCGCTTCTTGAACGA	mismatch	acriflavine_T2_7 - none_T2_5	1.19844	0.20333
GO593_05430	guaB	1146373	1147840	-	TCTTTAGAGAGACATATTTT	mismatch	acriflavine_T2_7 - none_T2_5	-0.913704	0.000900605
GO593_05430	guaB	1146373	1147840	-	TCTTTAGAGAGACATGTTTT	mismatch	acriflavine_T2_7 - none_T2_5	-0.569669	0.150852
GO593_05430	guaB	1146373	1147840	-	TCTTTAGGGAGACATCTTTT	mismatch	acriflavine_T2_7 - none_T2_5	-0.495087	0.409577
GO593_05430	guaB	1146373	1147840	-	AAGTAATAAGACATCATCGA	perfect	acriflavine_T2_7 - none_T2_5	-1.19735	0.111574
GO593_05430	guaB	1146373	1147840	-	GGGAGAACAGTAGAGTAGGC	perfect	acriflavine_T2_7 - none_T2_5	0.0536684	0.884891
GO593_05430	guaB	1146373	1147840	-	GGTTAGCGCTTCTTGAACGA	perfect	acriflavine_T2_7 - none_T2_5	0.156924	0.827237
GO593_05430	guaB	1146373	1147840	-	TCTTTAGAGAGACATCTTTT	perfect	acriflavine_T2_7 - none_T2_5	-0.702496	0.253212
GO593_05480	lpxC	1159208	1160111	-	AGAATCAGCAATGCATTAGC	mismatch	acriflavine_T2_7 - none_T2_5	-1.32492	0.00406899
GO593_05480	lpxC	1159208	1160111	-	ATACCTCCAACCACGGTATG	mismatch	acriflavine_T2_7 - none_T2_5	-0.65429	0.0404164
GO593_05480	lpxC	1159208	1160111	-	ATACCTCCATACACGGTATG	mismatch	acriflavine_T2_7 - none_T2_5	-0.302381	0.635776
GO593_05480	lpxC	1159208	1160111	-	ATACCTCCATCCAAGGTATG	mismatch	acriflavine_T2_7 - none_T2_5	0.441526	0.0332865
GO593_05480	lpxC	1159208	1160111	-	CCAGCACTACCATCCATAAG	mismatch	acriflavine_T2_7 - none_T2_5	-0.105777	0.847952
GO593_05480	lpxC	1159208	1160111	-	CCAGCACTACCTTCCATAAT	mismatch	acriflavine_T2_7 - none_T2_5	-2.48562	1.2937e-06
GO593_05480	lpxC	1159208	1160111	-	CCATCACTACCATCCATAAT	mismatch	acriflavine_T2_7 - none_T2_5	-1.95493	7.72332e-05
GO593_05480	lpxC	1159208	1160111	-	TGAATCAGCAATGCACTAGC	mismatch	acriflavine_T2_7 - none_T2_5	-1.04594	0.0330031
GO593_05480	lpxC	1159208	1160111	-	TGAATCAGCAATGCATTACC	mismatch	acriflavine_T2_7 - none_T2_5	-0.0112861	0.727121
GO593_05480	lpxC	1159208	1160111	-	TGAATCAGCAATGCATTAGA	mismatch	acriflavine_T2_7 - none_T2_5	-0.163454	0.621774
GO593_05480	lpxC	1159208	1160111	-	ATACCTCCATCCACGGTATG	perfect	acriflavine_T2_7 - none_T2_5	-0.469546	0.223097
GO593_05480	lpxC	1159208	1160111	-	CAGGTGGATCCAAATCGATA	perfect	acriflavine_T2_7 - none_T2_5	-1.60912	0.00375524
GO593_05480	lpxC	1159208	1160111	-	CCAGCACTACCATCCATAAT	perfect	acriflavine_T2_7 - none_T2_5	-2.7395	2.5904e-07
GO593_05480	lpxC	1159208	1160111	-	TGAATCAGCAATGCATTAGC	perfect	acriflavine_T2_7 - none_T2_5	-1.90208	0.00191403
GO593_05485	ftsZ	1160221	1161397	-	ACCTAACTGAATTTTCAAAG	mismatch	acriflavine_T2_7 - none_T2_5	-0.154442	0.707924
GO593_05485	ftsZ	1160221	1161397	-	ACCTAACTGAATTTTGAAAC	mismatch	acriflavine_T2_7 - none_T2_5	0.105043	0.144081
GO593_05485	ftsZ	1160221	1161397	-	ACCTTACTGAATTTTGAAAG	mismatch	acriflavine_T2_7 - none_T2_5	1.07981	0.23461
GO593_05485	ftsZ	1160221	1161397	-	AGACTGTACCATGTGCTGCA	mismatch	acriflavine_T2_7 - none_T2_5	0.0925781	0.578867
GO593_05485	ftsZ	1160221	1161397	-	AGCTAACTGAATTTTGAAAG	mismatch	acriflavine_T2_7 - none_T2_5	1.3442	0.10659
GO593_05485	ftsZ	1160221	1161397	-	ATCTTCTATAAACTCAAATG	mismatch	acriflavine_T2_7 - none_T2_5	1.40615	0.255314
GO593_05485	ftsZ	1160221	1161397	-	ATCTTCTATAAATTCAAATT	mismatch	acriflavine_T2_7 - none_T2_5	-0.0790207	0.993435
GO593_05485	ftsZ	1160221	1161397	-	ATCTTCTATAAATTCAACTG	mismatch	acriflavine_T2_7 - none_T2_5	-0.652223	0.651644
GO593_05485	ftsZ	1160221	1161397	-	TACACCAAATGCAGTGAAAC	mismatch	acriflavine_T2_7 - none_T2_5	6.06948	0.0117799
GO593_05485	ftsZ	1160221	1161397	-	TTCTTCTATAAATTCAAATG	mismatch	acriflavine_T2_7 - none_T2_5	-0.071144	1
GO593_05485	ftsZ	1160221	1161397	-	ACCTAACTGAATTTTGAAAG	perfect	acriflavine_T2_7 - none_T2_5	0.681129	0.208873
GO593_05485	ftsZ	1160221	1161397	-	AGACTGTACCATGTGCTGAA	perfect	acriflavine_T2_7 - none_T2_5	2.148	0.00388165
GO593_05485	ftsZ	1160221	1161397	-	ATCTTCTATAAATTCAAATG	perfect	acriflavine_T2_7 - none_T2_5	2.68237	0.04358
GO593_05485	ftsZ	1160221	1161397	-	TACACCAAATACAGTGAAAC	perfect	acriflavine_T2_7 - none_T2_5	5.67323	0.0316454
GO593_05490	ftsA	1161561	1162824	-	ATATCAATCGCAACAACTGA	mismatch	acriflavine_T2_7 - none_T2_5	1.70305	0.0160058
GO593_05490	ftsA	1161561	1162824	-	ATGTCAATCGAAACAACTGA	mismatch	acriflavine_T2_7 - none_T2_5	0.505481	0.563814
GO593_05490	ftsA	1161561	1162824	-	ATGTCAATCGCAACAACTAA	mismatch	acriflavine_T2_7 - none_T2_5	-0.307739	0.0108877
GO593_05490	ftsA	1161561	1162824	-	ATGTCAATCGCAACAACTTA	mismatch	acriflavine_T2_7 - none_T2_5	-0.477838	0.0735794
GO593_05490	ftsA	1161561	1162824	-	ATGTCAATCGCAACATCTGA	mismatch	acriflavine_T2_7 - none_T2_5	1.78335	0.013748
GO593_05490	ftsA	1161561	1162824	-	CCGATAACCTGAACGTTATC	mismatch	acriflavine_T2_7 - none_T2_5	5.86101	0.0282805
GO593_05490	ftsA	1161561	1162824	-	CCGATAACCTGAATGTTATA	mismatch	acriflavine_T2_7 - none_T2_5	0.080218	0.452203
GO593_05490	ftsA	1161561	1162824	-	CCGATAACCTGAATGTTTTC	mismatch	acriflavine_T2_7 - none_T2_5	2.70495	0.0281522
GO593_05490	ftsA	1161561	1162824	-	CGCACCATGAATGCGACATT	mismatch	acriflavine_T2_7 - none_T2_5	1.63675	0.590402
GO593_05490	ftsA	1161561	1162824	-	CGGATAACCTGAATGTTATC	mismatch	acriflavine_T2_7 - none_T2_5	1.60949	0.607103
GO593_05490	ftsA	1161561	1162824	-	AAACTTTGTAGCTCGGTACT	perfect	acriflavine_T2_7 - none_T2_5	3.1342	0.0947826
GO593_05490	ftsA	1161561	1162824	-	ATGTCAATCGCAACAACTGA	perfect	acriflavine_T2_7 - none_T2_5	0.278879	0.368529
GO593_05490	ftsA	1161561	1162824	-	CCGATAACCTGAATGTTATC	perfect	acriflavine_T2_7 - none_T2_5	2.47612	0.0746119
GO593_05490	ftsA	1161561	1162824	-	CGCACTATGAATGCGACATT	perfect	acriflavine_T2_7 - none_T2_5	4.69511	0.160667
GO593_05495	ftsQ	1162884	1163739	-	AGGCGGTTTTGCATGAATGG	mismatch	acriflavine_T2_7 - none_T2_5	1.99196	0.0139019
GO593_05495	ftsQ	1162884	1163739	-	AGGCGGTTTTTCATGAATCG	mismatch	acriflavine_T2_7 - none_T2_5	0.0487273	0.704067
GO593_05495	ftsQ	1162884	1163739	-	AGGCGGTTTTTCATGAATGC	mismatch	acriflavine_T2_7 - none_T2_5	0.154871	0.463641
GO593_05495	ftsQ	1162884	1163739	-	AGGCGGTTTTTCATGACTGG	mismatch	acriflavine_T2_7 - none_T2_5	1.17926	0.0824639
GO593_05495	ftsQ	1162884	1163739	-	CAACACCCATCGGCCAGCAT	mismatch	acriflavine_T2_7 - none_T2_5	2.17579	0.0159085
GO593_05495	ftsQ	1162884	1163739	-	CGTTTACGGCGCATGGATGA	mismatch	acriflavine_T2_7 - none_T2_5	-0.274243	0.233473
GO593_05495	ftsQ	1162884	1163739	-	CGTTTACGGCGCATGGTTGC	mismatch	acriflavine_T2_7 - none_T2_5	-1.4034	0.130455
GO593_05495	ftsQ	1162884	1163739	-	CGTTTACGGCGCATTGATGC	mismatch	acriflavine_T2_7 - none_T2_5	-0.391343	0.172876
GO593_05495	ftsQ	1162884	1163739	-	GCAAGTTTGTGCTTGCGCGT	mismatch	acriflavine_T2_7 - none_T2_5	-0.786179	0.127352
GO593_05495	ftsQ	1162884	1163739	-	GCAAGTTTTTGCTTGCTCGT	mismatch	acriflavine_T2_7 - none_T2_5	0.12677	0.681572
GO593_05495	ftsQ	1162884	1163739	-	AGGCGGTTTTTCATGAATGG	perfect	acriflavine_T2_7 - none_T2_5	2.84167	2.88658e-06
GO593_05495	ftsQ	1162884	1163739	-	CAACACCCATCCGCCAGCAT	perfect	acriflavine_T2_7 - none_T2_5	3.62379	1.32716e-05
GO593_05495	ftsQ	1162884	1163739	-	CGTTTACGGCGCATGGATGC	perfect	acriflavine_T2_7 - none_T2_5	1.67171	0.100515
GO593_05495	ftsQ	1162884	1163739	-	GCAAGTTTTTGCTTGCGCGT	perfect	acriflavine_T2_7 - none_T2_5	-2.1758	0.00252937
GO593_05500	ddlB	1163741	1164668	-	CGATTTCCAACCAAGTAACA	mismatch	acriflavine_T2_7 - none_T2_5	-0.244471	0.816364
GO593_05500	ddlB	1163741	1164668	-	CGATTTCCCACCAAGTAACT	mismatch	acriflavine_T2_7 - none_T2_5	-1.68465	0.00556384
GO593_05500	ddlB	1163741	1164668	-	GTACACCCGGTCCTGTATAA	mismatch	acriflavine_T2_7 - none_T2_5	-3.96319	2.60718e-09
GO593_05500	ddlB	1163741	1164668	-	GTACACCCGTTCCTGTATAT	mismatch	acriflavine_T2_7 - none_T2_5	0.0617602	0.701657
GO593_05500	ddlB	1163741	1164668	-	TCAACAACTCAAGCACACCT	mismatch	acriflavine_T2_7 - none_T2_5	-0.751321	0.0136558
[truncated: 298,119+ more rows]
