# Supplementary material for: Chemical genomics informs antibiotic and essential gene function in Acinetobacter baumannii
Source: PLoS Genet. 2025 Mar 28;21(3):e1011642. doi: 10.1371/journal.pgen.1011642 (PMC11975115; doi:10.1371/journal.pgen.1011642)
Supplement: S6 Table — (XLSX) [file pgen.1011642.s021.xlsx]

## Sheet: Gene-level results or CG scores
Table S6: Gene-level results or CG scores
ATCC19606 locus tag	A. baumannii ATCC19606 locus tag containing the spacer target
unique name	Gene name or unique name used to identify genomic feature
condition	Comparison between an experimental condition and the corresponding control (mock treatment)
medL2FC or CG score	Median log2 fold change of the perfect-match guides for each gene, adjusted such that controls are 0
Stouffer's p value	Stouffer's p-value for each gene calculated using the false discovery rate as reported by edgeR
AB19606 locus tag	unique name	condition	medL2FC or CG score	Stouffer's p value
GO593_00115	tsaD	tigecycline_T2_2 - none_T2_1b	-1.50215	9.9019e-23
GO593_00115	tsaD	myricetin_T2_4 - none_T2_3	-1.00905	8.06688e-20
GO593_00115	tsaD	levofloxacin_T2_6 - none_T2_5	-1.35621	1.30582e-17
GO593_00115	tsaD	indole_T2_14 - none_T2_14	-0.447895	7.32796e-10
GO593_00115	tsaD	trimethoprim_sulfamethoxazole_T2_7 - none_T2_5	-0.701831	1.26504e-09
GO593_00115	tsaD	thymol_T2_6 - none_T2_5	0.474877	2.42226e-09
GO593_00115	tsaD	tazobactam_piperacillin_T2_8 - none_T2_8	-0.791197	9.62603e-09
GO593_00115	tsaD	ciprofloxacin_T2_6 - none_T2_5	0.419608	2.71274e-05
GO593_00115	tsaD	vancomycin_T2_5 - none_T2_5	-0.460254	3.39906e-05
GO593_00115	tsaD	D_cycloserine_T2_3 - none_T2_3	-0.0783207	0.00024625
GO593_00115	tsaD	trimethoprim_T2_2 - none_T2_1b	0.00588039	0.000333144
GO593_00115	tsaD	phenazine_T2_7 - none_T2_5	-0.222445	0.000549333
GO593_00115	tsaD	ethidium_bromide_T2_6 - none_T2_5	0.385834	0.00105012
GO593_00115	tsaD	chlorhexidine_T2_3 - none_T2_3	-0.277335	0.00227131
GO593_00115	tsaD	apramycin_T2_8 - none_T2_8	-0.156496	0.00278679
GO593_00115	tsaD	carvacrol_T2_6 - none_T2_5	0.202288	0.00337424
GO593_00115	tsaD	EDTA_T2_6 - none_T2_5	0.347489	0.00604381
GO593_00115	tsaD	acriflavine_T2_7 - none_T2_5	-0.0980736	0.00756216
GO593_00115	tsaD	amikacin_T2_1 - none_T2_1a	-0.118439	0.0109927
GO593_00115	tsaD	fosfomycin_T2_1 - none_T2_1a	-0.408055	0.0283772
GO593_00115	tsaD	tetracycline_T2_1 - none_T2_1a	-0.289994	0.057448
GO593_00115	tsaD	daptomycin_T2_2 - none_T2_1b	-0.200568	0.0896914
GO593_00115	tsaD	TPEN_T2_5 - none_T2_5	0.469677	0.117094
GO593_00115	tsaD	imipenem_T2_3 - none_T2_3	-0.0896242	0.130759
GO593_00115	tsaD	mupirocin_T2_4 - none_T2_3	0.124573	0.131334
GO593_00115	tsaD	copper_II_sulfate_T2_9 - none_T2_8	-0.222197	0.261514
GO593_00115	tsaD	chlorhexidine_T2_14 - none_T2_14	-0.237762	0.267148
GO593_00115	tsaD	rifampicin_T2_13 - none_T2_13	-0.0350667	0.340886
GO593_00115	tsaD	mecillinam_T2_1 - none_T2_1a	-0.111115	0.359947
GO593_00115	tsaD	minocycline_T2_15 - none_T2_15	-0.262856	0.505693
GO593_00115	tsaD	doripenem_T2_9 - none_T2_8	-0.105514	0.509639
GO593_00115	tsaD	LL_37_T2_16 - none_T2_16	-0.358678	0.519506
GO593_00115	tsaD	lysozyme_T2_9 - none_T2_8	-0.188402	0.842993
GO593_00115	tsaD	tobramycin_T2_5 - none_T2_5	-0.0877058	0.84613
GO593_00115	tsaD	azithromycin_T2_14 - none_T2_14	0.0863992	0.861898
GO593_00115	tsaD	polymyxin_b_T2_15 - none_T2_15	-0.174384	0.918012
GO593_00115	tsaD	Zinc_sulfate_T2_16 - none_T2_16	-0.195622	0.983187
GO593_00115	tsaD	aztreonam_T2_14 - none_T2_14	-0.12108	0.987587
GO593_00115	tsaD	cefaclor_T2_1 - none_T2_1a	-0.156245	1
GO593_00115	tsaD	colistin_T2_10 - none_T2_10	-0.169521	1
GO593_00115	tsaD	isoniazid_T2_14 - none_T2_14	0.224357	1
GO593_00115	tsaD	lactoferrin_T2_12 - none_T2_12	-0.0963883	1
GO593_00115	tsaD	meropenem_T2_13 - none_T2_13	0.107016	1
GO593_00115	tsaD	Nickel_II_chloride_T2_10 - none_T2_10	-0.765057	1
GO593_00115	tsaD	SDS_T2_5 - none_T2_5	-0.260693	1
GO593_00120	rpsU	trimethoprim_sulfamethoxazole_T2_7 - none_T2_5	-4.15252	1.29181e-60
GO593_00120	rpsU	trimethoprim_T2_2 - none_T2_1b	-2.426	7.03713e-32
GO593_00120	rpsU	indole_T2_14 - none_T2_14	1.39189	5.09379e-23
GO593_00120	rpsU	imipenem_T2_3 - none_T2_3	-2.02655	3.99524e-19
GO593_00120	rpsU	mecillinam_T2_1 - none_T2_1a	-1.65826	8.02206e-17
GO593_00120	rpsU	levofloxacin_T2_6 - none_T2_5	-1.42697	6.03225e-13
GO593_00120	rpsU	amikacin_T2_1 - none_T2_1a	1.11854	1.88616e-12
GO593_00120	rpsU	acriflavine_T2_7 - none_T2_5	-1.18814	9.35935e-09
GO593_00120	rpsU	D_cycloserine_T2_3 - none_T2_3	-1.23493	3.32858e-08
GO593_00120	rpsU	apramycin_T2_8 - none_T2_8	0.817757	2.19675e-07
GO593_00120	rpsU	vancomycin_T2_5 - none_T2_5	-0.68183	0.00216212
GO593_00120	rpsU	chlorhexidine_T2_14 - none_T2_14	-0.725141	0.00301802
GO593_00120	rpsU	minocycline_T2_15 - none_T2_15	-0.619286	0.00382851
GO593_00120	rpsU	tigecycline_T2_2 - none_T2_1b	-0.418525	0.00430227
GO593_00120	rpsU	mupirocin_T2_4 - none_T2_3	-0.168824	0.00437005
GO593_00120	rpsU	doripenem_T2_9 - none_T2_8	-0.51924	0.0088757
GO593_00120	rpsU	azithromycin_T2_14 - none_T2_14	0.532361	0.0100581
GO593_00120	rpsU	SDS_T2_5 - none_T2_5	0.018491	0.0198965
GO593_00120	rpsU	phenazine_T2_7 - none_T2_5	-0.352512	0.0311149
GO593_00120	rpsU	tazobactam_piperacillin_T2_8 - none_T2_8	-0.30434	0.0714605
GO593_00120	rpsU	myricetin_T2_4 - none_T2_3	-0.392192	0.102603
GO593_00120	rpsU	chlorhexidine_T2_3 - none_T2_3	0.102645	0.33237
GO593_00120	rpsU	carvacrol_T2_6 - none_T2_5	0.18584	0.536487
GO593_00120	rpsU	tobramycin_T2_5 - none_T2_5	0.248831	0.587032
GO593_00120	rpsU	TPEN_T2_5 - none_T2_5	0.390327	0.63316
GO593_00120	rpsU	thymol_T2_6 - none_T2_5	-0.171787	0.64433
GO593_00120	rpsU	EDTA_T2_6 - none_T2_5	0.264167	0.880517
GO593_00120	rpsU	lysozyme_T2_9 - none_T2_8	-0.1023	0.883448
GO593_00120	rpsU	ethidium_bromide_T2_6 - none_T2_5	-0.176114	0.923008
GO593_00120	rpsU	ciprofloxacin_T2_6 - none_T2_5	0.130225	0.960404
GO593_00120	rpsU	LL_37_T2_16 - none_T2_16	0.161331	0.977776
GO593_00120	rpsU	polymyxin_b_T2_15 - none_T2_15	-0.135657	0.982224
GO593_00120	rpsU	rifampicin_T2_13 - none_T2_13	-0.0546669	0.983291
GO593_00120	rpsU	Zinc_sulfate_T2_16 - none_T2_16	0.0387876	0.988926
GO593_00120	rpsU	copper_II_sulfate_T2_9 - none_T2_8	0.0155682	0.991062
GO593_00120	rpsU	aztreonam_T2_14 - none_T2_14	0.155162	0.993642
GO593_00120	rpsU	tetracycline_T2_1 - none_T2_1a	0.11701	0.999582
GO593_00120	rpsU	fosfomycin_T2_1 - none_T2_1a	-0.168413	0.999826
GO593_00120	rpsU	daptomycin_T2_2 - none_T2_1b	-0.0595951	0.99999
GO593_00120	rpsU	cefaclor_T2_1 - none_T2_1a	-0.0920427	1
GO593_00120	rpsU	colistin_T2_10 - none_T2_10	-0.0267494	1
GO593_00120	rpsU	isoniazid_T2_14 - none_T2_14	0.317754	1
GO593_00120	rpsU	lactoferrin_T2_12 - none_T2_12	-0.0851239	1
GO593_00120	rpsU	meropenem_T2_13 - none_T2_13	0.0270972	1
GO593_00120	rpsU	Nickel_II_chloride_T2_10 - none_T2_10	-0.0168489	1
GO593_00140	GO593_00140	tazobactam_piperacillin_T2_8 - none_T2_8	-2.27503	1.28673e-22
GO593_00140	GO593_00140	levofloxacin_T2_6 - none_T2_5	-4.20159	2.52296e-16
GO593_00140	GO593_00140	amikacin_T2_1 - none_T2_1a	-1.1672	4.19188e-10
GO593_00140	GO593_00140	apramycin_T2_8 - none_T2_8	-0.567726	4.18967e-09
GO593_00140	GO593_00140	chlorhexidine_T2_14 - none_T2_14	-1.9579	2.0624e-07
GO593_00140	GO593_00140	tigecycline_T2_2 - none_T2_1b	-1.83802	9.55389e-07
GO593_00140	GO593_00140	mecillinam_T2_1 - none_T2_1a	-1.50422	1.84199e-06
GO593_00140	GO593_00140	doripenem_T2_9 - none_T2_8	-1.15397	2.47678e-06
GO593_00140	GO593_00140	trimethoprim_T2_2 - none_T2_1b	-0.653051	6.21883e-06
GO593_00140	GO593_00140	imipenem_T2_3 - none_T2_3	-1.17974	1.64381e-05
GO593_00140	GO593_00140	thymol_T2_6 - none_T2_5	1.08416	9.53324e-05
GO593_00140	GO593_00140	chlorhexidine_T2_3 - none_T2_3	-1.21272	0.000130558
GO593_00140	GO593_00140	ciprofloxacin_T2_6 - none_T2_5	-0.513409	0.000272095
GO593_00140	GO593_00140	D_cycloserine_T2_3 - none_T2_3	-1.00207	0.00044005
GO593_00140	GO593_00140	myricetin_T2_4 - none_T2_3	-0.411997	0.00399885
GO593_00140	GO593_00140	LL_37_T2_16 - none_T2_16	-1.00958	0.00907902
GO593_00140	GO593_00140	EDTA_T2_6 - none_T2_5	-0.110618	0.0146287
GO593_00140	GO593_00140	carvacrol_T2_6 - none_T2_5	-0.148551	0.0313767
GO593_00140	GO593_00140	ethidium_bromide_T2_6 - none_T2_5	0.971936	0.0362311
GO593_00140	GO593_00140	lysozyme_T2_9 - none_T2_8	-0.755993	0.0442729
GO593_00140	GO593_00140	SDS_T2_5 - none_T2_5	-0.00539992	0.077923
GO593_00140	GO593_00140	fosfomycin_T2_1 - none_T2_1a	-0.872991	0.081582
GO593_00140	GO593_00140	trimethoprim_sulfamethoxazole_T2_7 - none_T2_5	-0.517082	0.092819
GO593_00140	GO593_00140	acriflavine_T2_7 - none_T2_5	-0.00708382	0.104259
GO593_00140	GO593_00140	indole_T2_14 - none_T2_14	-0.0552372	0.125712
GO593_00140	GO593_00140	copper_II_sulfate_T2_9 - none_T2_8	-0.614371	0.177829
GO593_00140	GO593_00140	azithromycin_T2_14 - none_T2_14	0.58039	0.178886
GO593_00140	GO593_00140	rifampicin_T2_13 - none_T2_13	-0.199727	0.18433
GO593_00140	GO593_00140	tobramycin_T2_5 - none_T2_5	-0.414013	0.192225
GO593_00140	GO593_00140	polymyxin_b_T2_15 - none_T2_15	-0.920267	0.199027
GO593_00140	GO593_00140	Zinc_sulfate_T2_16 - none_T2_16	-0.470556	0.267252
GO593_00140	GO593_00140	vancomycin_T2_5 - none_T2_5	0.0373652	0.416761
GO593_00140	GO593_00140	phenazine_T2_7 - none_T2_5	-0.0235019	0.427348
GO593_00140	GO593_00140	mupirocin_T2_4 - none_T2_3	-0.384132	0.601649
GO593_00140	GO593_00140	daptomycin_T2_2 - none_T2_1b	-0.378683	0.78412
GO593_00140	GO593_00140	tetracycline_T2_1 - none_T2_1a	-0.194447	0.814896
GO593_00140	GO593_00140	aztreonam_T2_14 - none_T2_14	-0.357572	0.899494
GO593_00140	GO593_00140	minocycline_T2_15 - none_T2_15	-0.107748	0.998752
GO593_00140	GO593_00140	cefaclor_T2_1 - none_T2_1a	-0.982463	1
GO593_00140	GO593_00140	colistin_T2_10 - none_T2_10	0.0778123	1
GO593_00140	GO593_00140	isoniazid_T2_14 - none_T2_14	0.0670798	1
GO593_00140	GO593_00140	lactoferrin_T2_12 - none_T2_12	-0.0604396	1
GO593_00140	GO593_00140	meropenem_T2_13 - none_T2_13	-0.0385874	1
GO593_00140	GO593_00140	Nickel_II_chloride_T2_10 - none_T2_10	0.241017	1
GO593_00140	GO593_00140	TPEN_T2_5 - none_T2_5	-0.0278492	1
GO593_00180	gpsA	chlorhexidine_T2_14 - none_T2_14	-4.04906	3.47239e-54
GO593_00180	gpsA	trimethoprim_sulfamethoxazole_T2_7 - none_T2_5	3.01602	5.67844e-54
GO593_00180	gpsA	apramycin_T2_8 - none_T2_8	-3.10185	2.52199e-45
GO593_00180	gpsA	copper_II_sulfate_T2_9 - none_T2_8	-2.37409	1.17048e-36
GO593_00180	gpsA	chlorhexidine_T2_3 - none_T2_3	-2.82077	1.27069e-34
GO593_00180	gpsA	amikacin_T2_1 - none_T2_1a	-3.29057	1.09762e-33
GO593_00180	gpsA	tetracycline_T2_1 - none_T2_1a	2.19171	5.98737e-29
GO593_00180	gpsA	phenazine_T2_7 - none_T2_5	1.94283	1.24303e-24
GO593_00180	gpsA	tigecycline_T2_2 - none_T2_1b	1.47052	1.35429e-24
GO593_00180	gpsA	azithromycin_T2_14 - none_T2_14	1.58667	2.13061e-24
GO593_00180	gpsA	minocycline_T2_15 - none_T2_15	1.5477	1.06062e-21
GO593_00180	gpsA	acriflavine_T2_7 - none_T2_5	2.33524	3.15878e-21
GO593_00180	gpsA	tobramycin_T2_5 - none_T2_5	-1.74888	6.15749e-20
GO593_00180	gpsA	LL_37_T2_16 - none_T2_16	-1.75702	3.04706e-16
GO593_00180	gpsA	trimethoprim_T2_2 - none_T2_1b	1.10578	8.62618e-15
GO593_00180	gpsA	lysozyme_T2_9 - none_T2_8	-1.63422	6.27728e-13
GO593_00180	gpsA	levofloxacin_T2_6 - none_T2_5	1.01771	1.40925e-11
GO593_00180	gpsA	TPEN_T2_5 - none_T2_5	1.3913	1.93104e-11
GO593_00180	gpsA	mupirocin_T2_4 - none_T2_3	0.867742	6.22891e-10
GO593_00180	gpsA	myricetin_T2_4 - none_T2_3	0.898081	1.29941e-09
GO593_00180	gpsA	Nickel_II_chloride_T2_10 - none_T2_10	1.14253	4.42673e-09
GO593_00180	gpsA	Zinc_sulfate_T2_16 - none_T2_16	1.13854	6.93606e-09
GO593_00180	gpsA	carvacrol_T2_6 - none_T2_5	1.06099	8.34639e-09
GO593_00180	gpsA	thymol_T2_6 - none_T2_5	1.5495	8.82964e-09
GO593_00180	gpsA	tazobactam_piperacillin_T2_8 - none_T2_8	-0.966968	1.22789e-07
GO593_00180	gpsA	aztreonam_T2_14 - none_T2_14	-1.28493	2.08404e-07
GO593_00180	gpsA	doripenem_T2_9 - none_T2_8	-0.861874	7.40858e-07
GO593_00180	gpsA	D_cycloserine_T2_3 - none_T2_3	-1.21029	4.24518e-06
GO593_00180	gpsA	ethidium_bromide_T2_6 - none_T2_5	1.61962	3.11768e-05
GO593_00180	gpsA	polymyxin_b_T2_15 - none_T2_15	-0.794263	8.2446e-05
GO593_00180	gpsA	rifampicin_T2_13 - none_T2_13	-0.775439	0.000165853
GO593_00180	gpsA	EDTA_T2_6 - none_T2_5	0.981894	0.000214743
GO593_00180	gpsA	SDS_T2_5 - none_T2_5	0.557333	0.0186348
GO593_00180	gpsA	indole_T2_14 - none_T2_14	-0.0710753	0.0513548
GO593_00180	gpsA	imipenem_T2_3 - none_T2_3	-0.814711	0.0796233
GO593_00180	gpsA	vancomycin_T2_5 - none_T2_5	-0.503306	0.32032
GO593_00180	gpsA	meropenem_T2_13 - none_T2_13	-0.8743	0.32764
GO593_00180	gpsA	daptomycin_T2_2 - none_T2_1b	0.570234	0.544091
GO593_00180	gpsA	mecillinam_T2_1 - none_T2_1a	-0.285537	0.5806
GO593_00180	gpsA	fosfomycin_T2_1 - none_T2_1a	-0.415404	0.789387
GO593_00180	gpsA	cefaclor_T2_1 - none_T2_1a	-0.700991	1
GO593_00180	gpsA	ciprofloxacin_T2_6 - none_T2_5	0.306906	1
GO593_00180	gpsA	colistin_T2_10 - none_T2_10	-0.267737	1
GO593_00180	gpsA	isoniazid_T2_14 - none_T2_14	0.615276	1
GO593_00180	gpsA	lactoferrin_T2_12 - none_T2_12	0.0821052	1
GO593_00210	rpoH	indole_T2_14 - none_T2_14	-5.68861	1.62873e-60
GO593_00210	rpoH	apramycin_T2_8 - none_T2_8	-3.5352	2.50609e-40
GO593_00210	rpoH	tobramycin_T2_5 - none_T2_5	-3.39772	5.05381e-35
GO593_00210	rpoH	chlorhexidine_T2_14 - none_T2_14	-3.89073	5.61953e-26
GO593_00210	rpoH	amikacin_T2_1 - none_T2_1a	-2.15501	1.28992e-23
GO593_00210	rpoH	tigecycline_T2_2 - none_T2_1b	-2.28992	2.77597e-17
GO593_00210	rpoH	levofloxacin_T2_6 - none_T2_5	2.04167	8.06256e-17
GO593_00210	rpoH	mecillinam_T2_1 - none_T2_1a	-2.76676	6.38129e-16
GO593_00210	rpoH	chlorhexidine_T2_3 - none_T2_3	-2.81531	3.7296e-15
GO593_00210	rpoH	carvacrol_T2_6 - none_T2_5	-2.68361	2.71999e-13
GO593_00210	rpoH	trimethoprim_T2_2 - none_T2_1b	-1.41159	3.36626e-11
GO593_00210	rpoH	EDTA_T2_6 - none_T2_5	-2.53095	1.40622e-10
GO593_00210	rpoH	D_cycloserine_T2_3 - none_T2_3	-1.74026	4.5801e-10
GO593_00210	rpoH	trimethoprim_sulfamethoxazole_T2_7 - none_T2_5	-1.61392	8.47707e-08
GO593_00210	rpoH	SDS_T2_5 - none_T2_5	-1.43101	3.46519e-07
GO593_00210	rpoH	thymol_T2_6 - none_T2_5	-1.7401	4.05466e-07
GO593_00210	rpoH	acriflavine_T2_7 - none_T2_5	-1.23776	1.54236e-06
GO593_00210	rpoH	imipenem_T2_3 - none_T2_3	-2.23034	3.01295e-06
GO593_00210	rpoH	azithromycin_T2_14 - none_T2_14	1.13909	6.46367e-05
GO593_00210	rpoH	doripenem_T2_9 - none_T2_8	-1.39037	0.000309981
GO593_00210	rpoH	daptomycin_T2_2 - none_T2_1b	-1.09447	0.000404196
GO593_00210	rpoH	fosfomycin_T2_1 - none_T2_1a	-0.925813	0.00102466
GO593_00210	rpoH	tazobactam_piperacillin_T2_8 - none_T2_8	-1.1086	0.00188836
GO593_00210	rpoH	rifampicin_T2_13 - none_T2_13	-1.05328	0.00340851
GO593_00210	rpoH	myricetin_T2_4 - none_T2_3	-0.784604	0.0241954
GO593_00210	rpoH	LL_37_T2_16 - none_T2_16	-1.19487	0.0275881
GO593_00210	rpoH	aztreonam_T2_14 - none_T2_14	-1.0292	0.0363091
GO593_00210	rpoH	copper_II_sulfate_T2_9 - none_T2_8	-0.861835	0.108193
GO593_00210	rpoH	tetracycline_T2_1 - none_T2_1a	0.95559	0.10873
GO593_00210	rpoH	vancomycin_T2_5 - none_T2_5	-0.677878	0.198848
GO593_00210	rpoH	mupirocin_T2_4 - none_T2_3	0.560404	0.241538
GO593_00210	rpoH	phenazine_T2_7 - none_T2_5	0.12439	0.358375
GO593_00210	rpoH	ciprofloxacin_T2_6 - none_T2_5	0.411638	0.490089
GO593_00210	rpoH	lysozyme_T2_9 - none_T2_8	0.332384	0.550178
GO593_00210	rpoH	ethidium_bromide_T2_6 - none_T2_5	-0.384603	0.583627
GO593_00210	rpoH	polymyxin_b_T2_15 - none_T2_15	0.179859	0.950329
GO593_00210	rpoH	Zinc_sulfate_T2_16 - none_T2_16	-0.210585	0.994235
GO593_00210	rpoH	TPEN_T2_5 - none_T2_5	-0.048946	0.996238
GO593_00210	rpoH	minocycline_T2_15 - none_T2_15	0.14946	0.999958
GO593_00210	rpoH	cefaclor_T2_1 - none_T2_1a	-0.637743	1
GO593_00210	rpoH	colistin_T2_10 - none_T2_10	-0.318022	1
GO593_00210	rpoH	isoniazid_T2_14 - none_T2_14	0.0679694	1
GO593_00210	rpoH	lactoferrin_T2_12 - none_T2_12	-0.300857	1
GO593_00210	rpoH	meropenem_T2_13 - none_T2_13	-0.029832	1
GO593_00210	rpoH	Nickel_II_chloride_T2_10 - none_T2_10	-0.343106	1
GO593_00260	aroA	tigecycline_T2_2 - none_T2_1b	-1.01384	8.47739e-26
GO593_00260	aroA	trimethoprim_T2_2 - none_T2_1b	-0.972659	2.69873e-20
GO593_00260	aroA	phenazine_T2_7 - none_T2_5	1.19035	8.42944e-15
GO593_00260	aroA	levofloxacin_T2_6 - none_T2_5	0.813215	9.72178e-13
GO593_00260	aroA	myricetin_T2_4 - none_T2_3	-1.4437	7.19513e-12
GO593_00260	aroA	SDS_T2_5 - none_T2_5	-1.6866	2.07749e-11
GO593_00260	aroA	rifampicin_T2_13 - none_T2_13	-0.992425	4.43244e-09
GO593_00260	aroA	chlorhexidine_T2_14 - none_T2_14	-0.776091	4.82282e-09
GO593_00260	aroA	doripenem_T2_9 - none_T2_8	-0.910618	7.09877e-09
GO593_00260	aroA	mupirocin_T2_4 - none_T2_3	0.954914	5.32492e-08
GO593_00260	aroA	chlorhexidine_T2_3 - none_T2_3	-0.914829	1.90768e-07
GO593_00260	aroA	mecillinam_T2_1 - none_T2_1a	-0.966555	3.64953e-07
GO593_00260	aroA	imipenem_T2_3 - none_T2_3	-1.1998	4.51747e-07
GO593_00260	aroA	fosfomycin_T2_1 - none_T2_1a	-0.849382	2.96492e-06
GO593_00260	aroA	ethidium_bromide_T2_6 - none_T2_5	1.18565	3.72197e-06
GO593_00260	aroA	amikacin_T2_1 - none_T2_1a	-0.702771	9.00893e-06
GO593_00260	aroA	D_cycloserine_T2_3 - none_T2_3	-0.403753	4.11911e-05
GO593_00260	aroA	lysozyme_T2_9 - none_T2_8	-0.640996	9.55012e-05
GO593_00260	aroA	EDTA_T2_6 - none_T2_5	0.916205	0.000193657
GO593_00260	aroA	tetracycline_T2_1 - none_T2_1a	0.91161	0.000324554
GO593_00260	aroA	indole_T2_14 - none_T2_14	-0.714409	0.000371875
GO593_00260	aroA	apramycin_T2_8 - none_T2_8	-0.572636	0.000684259
GO593_00260	aroA	TPEN_T2_5 - none_T2_5	0.916192	0.00240455
GO593_00260	aroA	ciprofloxacin_T2_6 - none_T2_5	0.886439	0.00294508
GO593_00260	aroA	minocycline_T2_15 - none_T2_15	0.549787	0.0478572
GO593_00260	aroA	tobramycin_T2_5 - none_T2_5	0.279158	0.062318
GO593_00260	aroA	azithromycin_T2_14 - none_T2_14	0.257378	0.0963197
GO593_00260	aroA	vancomycin_T2_5 - none_T2_5	-0.409896	0.100592
GO593_00260	aroA	tazobactam_piperacillin_T2_8 - none_T2_8	-0.314603	0.268373
GO593_00260	aroA	LL_37_T2_16 - none_T2_16	-0.246342	0.399907
GO593_00260	aroA	trimethoprim_sulfamethoxazole_T2_7 - none_T2_5	0.141321	0.545775
GO593_00260	aroA	thymol_T2_6 - none_T2_5	-0.0572992	0.675295
GO593_00260	aroA	copper_II_sulfate_T2_9 - none_T2_8	0.0178714	0.744572
GO593_00260	aroA	carvacrol_T2_6 - none_T2_5	0.110318	0.85128
GO593_00260	aroA	Zinc_sulfate_T2_16 - none_T2_16	-0.227581	0.859875
GO593_00260	aroA	polymyxin_b_T2_15 - none_T2_15	-0.176161	0.861617
GO593_00260	aroA	daptomycin_T2_2 - none_T2_1b	0.00385061	0.935764
GO593_00260	aroA	acriflavine_T2_7 - none_T2_5	-0.04636	0.937416
GO593_00260	aroA	aztreonam_T2_14 - none_T2_14	-0.147833	1
GO593_00260	aroA	cefaclor_T2_1 - none_T2_1a	0.100062	1
GO593_00260	aroA	colistin_T2_10 - none_T2_10	-0.0243901	1
GO593_00260	aroA	isoniazid_T2_14 - none_T2_14	-0.199258	1
GO593_00260	aroA	lactoferrin_T2_12 - none_T2_12	-0.150878	1
GO593_00260	aroA	meropenem_T2_13 - none_T2_13	0.201152	1
GO593_00260	aroA	Nickel_II_chloride_T2_10 - none_T2_10	0.187746	1
GO593_00295	ppnK	myricetin_T2_4 - none_T2_3	2.2062	5.69988e-38
GO593_00295	ppnK	mupirocin_T2_4 - none_T2_3	2.46468	1.00803e-31
GO593_00295	ppnK	tigecycline_T2_2 - none_T2_1b	1.71598	4.18039e-31
GO593_00295	ppnK	amikacin_T2_1 - none_T2_1a	-2.18108	1.29188e-17
GO593_00295	ppnK	phenazine_T2_7 - none_T2_5	1.64251	7.00296e-16
GO593_00295	ppnK	trimethoprim_sulfamethoxazole_T2_7 - none_T2_5	-1.16531	4.45951e-14
GO593_00295	ppnK	indole_T2_14 - none_T2_14	-1.70576	9.54486e-14
GO593_00295	ppnK	chlorhexidine_T2_14 - none_T2_14	-1.65408	1.5737e-12
GO593_00295	ppnK	trimethoprim_T2_2 - none_T2_1b	-1.31728	2.46638e-12
GO593_00295	ppnK	imipenem_T2_3 - none_T2_3	-1.34508	7.09952e-11
GO593_00295	ppnK	apramycin_T2_8 - none_T2_8	-1.03188	1.92486e-10
GO593_00295	ppnK	tobramycin_T2_5 - none_T2_5	1.34096	3.60416e-10
GO593_00295	ppnK	doripenem_T2_9 - none_T2_8	-1.21366	1.43919e-09
GO593_00295	ppnK	azithromycin_T2_14 - none_T2_14	1.31685	1.54029e-09
GO593_00295	ppnK	carvacrol_T2_6 - none_T2_5	0.989914	1.62697e-09
GO593_00295	ppnK	tazobactam_piperacillin_T2_8 - none_T2_8	-1.26892	9.79818e-09
GO593_00295	ppnK	fosfomycin_T2_1 - none_T2_1a	0.6852	2.59464e-08
GO593_00295	ppnK	tetracycline_T2_1 - none_T2_1a	1.43248	2.71778e-08
GO593_00295	ppnK	vancomycin_T2_5 - none_T2_5	0.98115	2.17067e-07
GO593_00295	ppnK	rifampicin_T2_13 - none_T2_13	-0.99918	8.31856e-07
GO593_00295	ppnK	minocycline_T2_15 - none_T2_15	1.17189	2.61937e-06
GO593_00295	ppnK	Zinc_sulfate_T2_16 - none_T2_16	0.859526	2.02825e-05
GO593_00295	ppnK	copper_II_sulfate_T2_9 - none_T2_8	-1.01357	6.59085e-05
GO593_00295	ppnK	chlorhexidine_T2_3 - none_T2_3	-1.00144	7.89397e-05
GO593_00295	ppnK	D_cycloserine_T2_3 - none_T2_3	-0.368611	9.28341e-05
GO593_00295	ppnK	acriflavine_T2_7 - none_T2_5	-0.474296	0.000129136
GO593_00295	ppnK	thymol_T2_6 - none_T2_5	0.429394	0.00119671
GO593_00295	ppnK	levofloxacin_T2_6 - none_T2_5	-0.177019	0.00220338
GO593_00295	ppnK	ciprofloxacin_T2_6 - none_T2_5	0.636477	0.00496996
GO593_00295	ppnK	mecillinam_T2_1 - none_T2_1a	-0.724898	0.00560898
GO593_00295	ppnK	ethidium_bromide_T2_6 - none_T2_5	0.971555	0.00794288
GO593_00295	ppnK	SDS_T2_5 - none_T2_5	-0.594777	0.0108745
GO593_00295	ppnK	lysozyme_T2_9 - none_T2_8	-0.437256	0.0173642
GO593_00295	ppnK	daptomycin_T2_2 - none_T2_1b	0.757121	0.0274692
GO593_00295	ppnK	aztreonam_T2_14 - none_T2_14	-0.67442	0.0337274
GO593_00295	ppnK	EDTA_T2_6 - none_T2_5	0.441865	0.138234
GO593_00295	ppnK	polymyxin_b_T2_15 - none_T2_15	-0.680783	0.14489
GO593_00295	ppnK	LL_37_T2_16 - none_T2_16	-0.476012	0.160462
GO593_00295	ppnK	TPEN_T2_5 - none_T2_5	-0.28188	0.591745
GO593_00295	ppnK	cefaclor_T2_1 - none_T2_1a	-0.412247	1
GO593_00295	ppnK	colistin_T2_10 - none_T2_10	-0.414295	1
GO593_00295	ppnK	isoniazid_T2_14 - none_T2_14	-0.128888	1
GO593_00295	ppnK	lactoferrin_T2_12 - none_T2_12	0.218784	1
GO593_00295	ppnK	meropenem_T2_13 - none_T2_13	-0.162348	1
GO593_00295	ppnK	Nickel_II_chloride_T2_10 - none_T2_10	0.608359	1
GO593_00350	fpr	trimethoprim_T2_2 - none_T2_1b	-2.34588	2.15345e-35
GO593_00350	fpr	levofloxacin_T2_6 - none_T2_5	1.57564	1.90984e-23
GO593_00350	fpr	myricetin_T2_4 - none_T2_3	-1.67947	3.92587e-17
GO593_00350	fpr	trimethoprim_sulfamethoxazole_T2_7 - none_T2_5	-1.25961	2.09153e-13
GO593_00350	fpr	phenazine_T2_7 - none_T2_5	-1.19574	8.53334e-13
GO593_00350	fpr	acriflavine_T2_7 - none_T2_5	-1.22426	1.0845e-07
GO593_00350	fpr	doripenem_T2_9 - none_T2_8	-0.947858	3.9887e-06
GO593_00350	fpr	tigecycline_T2_2 - none_T2_1b	-0.612027	5.50065e-05
GO593_00350	fpr	carvacrol_T2_6 - none_T2_5	0.584731	0.000401773
GO593_00350	fpr	amikacin_T2_1 - none_T2_1a	0.567965	0.000727354
GO593_00350	fpr	imipenem_T2_3 - none_T2_3	0.118734	0.000881065
GO593_00350	fpr	thymol_T2_6 - none_T2_5	0.499714	0.00246204
GO593_00350	fpr	D_cycloserine_T2_3 - none_T2_3	-0.714988	0.00351321
GO593_00350	fpr	ciprofloxacin_T2_6 - none_T2_5	0.628223	0.00775223
GO593_00350	fpr	chlorhexidine_T2_14 - none_T2_14	-0.226073	0.0394155
GO593_00350	fpr	rifampicin_T2_13 - none_T2_13	-0.32456	0.0409938
GO593_00350	fpr	mupirocin_T2_4 - none_T2_3	0.479002	0.102286
GO593_00350	fpr	chlorhexidine_T2_3 - none_T2_3	-0.21606	0.131248
GO593_00350	fpr	indole_T2_14 - none_T2_14	-0.339794	0.131315
GO593_00350	fpr	mecillinam_T2_1 - none_T2_1a	-0.0376984	0.138713
GO593_00350	fpr	copper_II_sulfate_T2_9 - none_T2_8	-0.462876	0.169524
GO593_00350	fpr	ethidium_bromide_T2_6 - none_T2_5	-0.430838	0.24494
GO593_00350	fpr	tetracycline_T2_1 - none_T2_1a	0.318227	0.351601
GO593_00350	fpr	SDS_T2_5 - none_T2_5	-0.0404225	0.468471
GO593_00350	fpr	tazobactam_piperacillin_T2_8 - none_T2_8	-0.283782	0.585622
GO593_00350	fpr	tobramycin_T2_5 - none_T2_5	0.0193627	0.630439
GO593_00350	fpr	apramycin_T2_8 - none_T2_8	-0.217029	0.636534
GO593_00350	fpr	TPEN_T2_5 - none_T2_5	0.29235	0.826054
GO593_00350	fpr	azithromycin_T2_14 - none_T2_14	-0.0387707	0.846858
GO593_00350	fpr	EDTA_T2_6 - none_T2_5	0.162822	0.847751
GO593_00350	fpr	polymyxin_b_T2_15 - none_T2_15	-0.200465	0.858148
GO593_00350	fpr	daptomycin_T2_2 - none_T2_1b	-0.242747	0.884276
GO593_00350	fpr	Zinc_sulfate_T2_16 - none_T2_16	0.0948926	0.89487
GO593_00350	fpr	LL_37_T2_16 - none_T2_16	0.126426	0.948691
GO593_00350	fpr	minocycline_T2_15 - none_T2_15	0.156906	0.957467
GO593_00350	fpr	lysozyme_T2_9 - none_T2_8	-0.0862943	0.969894
GO593_00350	fpr	vancomycin_T2_5 - none_T2_5	-0.152419	0.969914
GO593_00350	fpr	aztreonam_T2_14 - none_T2_14	-0.014908	0.974331
GO593_00350	fpr	cefaclor_T2_1 - none_T2_1a	-0.885103	1
GO593_00350	fpr	colistin_T2_10 - none_T2_10	-0.505137	1
GO593_00350	fpr	fosfomycin_T2_1 - none_T2_1a	-0.0562051	1
GO593_00350	fpr	isoniazid_T2_14 - none_T2_14	0.449176	1
GO593_00350	fpr	lactoferrin_T2_12 - none_T2_12	0.0458337	1
GO593_00350	fpr	meropenem_T2_13 - none_T2_13	0.0955259	1
GO593_00350	fpr	Nickel_II_chloride_T2_10 - none_T2_10	-0.108255	1
GO593_00420	glyA	trimethoprim_sulfamethoxazole_T2_7 - none_T2_5	0.843787	2.89024e-21
GO593_00420	glyA	trimethoprim_T2_2 - none_T2_1b	0.518367	7.06128e-14
GO593_00420	glyA	myricetin_T2_4 - none_T2_3	-0.251299	9.1063e-09
GO593_00420	glyA	SDS_T2_5 - none_T2_5	-0.0561789	6.28293e-07
GO593_00420	glyA	apramycin_T2_8 - none_T2_8	-0.144027	7.46139e-07
GO593_00420	glyA	imipenem_T2_3 - none_T2_3	-0.418996	1.18872e-05
GO593_00420	glyA	thymol_T2_6 - none_T2_5	0.0603785	1.8041e-05
GO593_00420	glyA	tazobactam_piperacillin_T2_8 - none_T2_8	-0.261735	7.01353e-05
GO593_00420	glyA	D_cycloserine_T2_3 - none_T2_3	-0.302737	0.000269029
GO593_00420	glyA	doripenem_T2_9 - none_T2_8	-0.447786	0.00046128
GO593_00420	glyA	mecillinam_T2_1 - none_T2_1a	-0.279335	0.000515482
GO593_00420	glyA	carvacrol_T2_6 - none_T2_5	0.0129565	0.000579445
GO593_00420	glyA	chlorhexidine_T2_14 - none_T2_14	-0.137582	0.000895232
GO593_00420	glyA	chlorhexidine_T2_3 - none_T2_3	-0.0567569	0.00111925
GO593_00420	glyA	tigecycline_T2_2 - none_T2_1b	-0.617602	0.00151209
GO593_00420	glyA	amikacin_T2_1 - none_T2_1a	-0.0659791	0.00249865
GO593_00420	glyA	EDTA_T2_6 - none_T2_5	0.0784767	0.0122219
GO593_00420	glyA	fosfomycin_T2_1 - none_T2_1a	-0.109316	0.0172635
GO593_00420	glyA	levofloxacin_T2_6 - none_T2_5	-0.226393	0.0279428
GO593_00420	glyA	rifampicin_T2_13 - none_T2_13	-0.369549	0.0396435
GO593_00420	glyA	lysozyme_T2_9 - none_T2_8	-0.180031	0.0491019
GO593_00420	glyA	ciprofloxacin_T2_6 - none_T2_5	0.0732788	0.102775
GO593_00420	glyA	indole_T2_14 - none_T2_14	-0.0456615	0.116896
GO593_00420	glyA	mupirocin_T2_4 - none_T2_3	0.389884	0.198743
GO593_00420	glyA	aztreonam_T2_14 - none_T2_14	-0.026072	0.400177
GO593_00420	glyA	Zinc_sulfate_T2_16 - none_T2_16	-0.272423	0.400559
GO593_00420	glyA	polymyxin_b_T2_15 - none_T2_15	0.0123037	0.416423
GO593_00420	glyA	vancomycin_T2_5 - none_T2_5	-0.199562	0.485855
GO593_00420	glyA	tobramycin_T2_5 - none_T2_5	0.101636	0.503112
GO593_00420	glyA	phenazine_T2_7 - none_T2_5	-0.0984248	0.528941
GO593_00420	glyA	LL_37_T2_16 - none_T2_16	-0.0271778	0.552791
GO593_00420	glyA	copper_II_sulfate_T2_9 - none_T2_8	-0.0207221	0.634566
GO593_00420	glyA	azithromycin_T2_14 - none_T2_14	-0.275901	0.725192
GO593_00420	glyA	tetracycline_T2_1 - none_T2_1a	-0.0358023	0.841494
GO593_00420	glyA	daptomycin_T2_2 - none_T2_1b	0.138098	0.925214
GO593_00420	glyA	acriflavine_T2_7 - none_T2_5	-0.0950105	0.994252
GO593_00420	glyA	minocycline_T2_15 - none_T2_15	-0.00938129	0.997398
GO593_00420	glyA	ethidium_bromide_T2_6 - none_T2_5	0.052419	0.999701
GO593_00420	glyA	cefaclor_T2_1 - none_T2_1a	-0.0498714	1
GO593_00420	glyA	colistin_T2_10 - none_T2_10	0.00656815	1
GO593_00420	glyA	isoniazid_T2_14 - none_T2_14	-0.0441743	1
GO593_00420	glyA	lactoferrin_T2_12 - none_T2_12	-0.0792939	1
GO593_00420	glyA	meropenem_T2_13 - none_T2_13	0.0172569	1
GO593_00420	glyA	Nickel_II_chloride_T2_10 - none_T2_10	-0.106157	1
GO593_00420	glyA	TPEN_T2_5 - none_T2_5	0.0117387	1
GO593_00515	GO593_00515	trimethoprim_sulfamethoxazole_T2_7 - none_T2_5	0.00428162	2.33853e-13
GO593_00515	GO593_00515	Zinc_sulfate_T2_16 - none_T2_16	-2.10293	1.72523e-06
GO593_00515	GO593_00515	LL_37_T2_16 - none_T2_16	-3.63744	4.83535e-05
GO593_00515	GO593_00515	indole_T2_14 - none_T2_14	-0.0682139	7.71178e-05
GO593_00515	GO593_00515	mupirocin_T2_4 - none_T2_3	1.96124	0.00389189
GO593_00515	GO593_00515	chlorhexidine_T2_14 - none_T2_14	-1.1042	0.0260717
GO593_00515	GO593_00515	carvacrol_T2_6 - none_T2_5	0.9976	0.0609533
GO593_00515	GO593_00515	minocycline_T2_15 - none_T2_15	-0.731444	0.185055
GO593_00515	GO593_00515	tetracycline_T2_1 - none_T2_1a	1.42708	0.249629
GO593_00515	GO593_00515	tobramycin_T2_5 - none_T2_5	1.99421	0.259366
GO593_00515	GO593_00515	phenazine_T2_7 - none_T2_5	2.16072	0.284217
GO593_00515	GO593_00515	SDS_T2_5 - none_T2_5	1.32198	0.622967
GO593_00515	GO593_00515	ethidium_bromide_T2_6 - none_T2_5	1.68493	0.873155
GO593_00515	GO593_00515	polymyxin_b_T2_15 - none_T2_15	-0.298517	0.914621
GO593_00515	GO593_00515	azithromycin_T2_14 - none_T2_14	-0.171744	0.944584
GO593_00515	GO593_00515	aztreonam_T2_14 - none_T2_14	-0.953482	0.983546
GO593_00515	GO593_00515	acriflavine_T2_7 - none_T2_5	0.138181	1
GO593_00515	GO593_00515	amikacin_T2_1 - none_T2_1a	0.308955	1
GO593_00515	GO593_00515	apramycin_T2_8 - none_T2_8	0.0627061	1
GO593_00515	GO593_00515	cefaclor_T2_1 - none_T2_1a	-0.0330719	1
GO593_00515	GO593_00515	chlorhexidine_T2_3 - none_T2_3	-1.25405	1
GO593_00515	GO593_00515	ciprofloxacin_T2_6 - none_T2_5	-0.0964892	1
GO593_00515	GO593_00515	colistin_T2_10 - none_T2_10	-0.147248	1
GO593_00515	GO593_00515	copper_II_sulfate_T2_9 - none_T2_8	-0.265281	1
GO593_00515	GO593_00515	daptomycin_T2_2 - none_T2_1b	0.176087	1
GO593_00515	GO593_00515	D_cycloserine_T2_3 - none_T2_3	-0.0134256	1
GO593_00515	GO593_00515	doripenem_T2_9 - none_T2_8	-0.605551	1
GO593_00515	GO593_00515	EDTA_T2_6 - none_T2_5	0.381449	1
GO593_00515	GO593_00515	fosfomycin_T2_1 - none_T2_1a	0.180115	1
GO593_00515	GO593_00515	imipenem_T2_3 - none_T2_3	-1.14564	1
GO593_00515	GO593_00515	isoniazid_T2_14 - none_T2_14	0.331106	1
GO593_00515	GO593_00515	lactoferrin_T2_12 - none_T2_12	-0.503012	1
GO593_00515	GO593_00515	levofloxacin_T2_6 - none_T2_5	-1.78246	1
GO593_00515	GO593_00515	lysozyme_T2_9 - none_T2_8	-0.832366	1
GO593_00515	GO593_00515	mecillinam_T2_1 - none_T2_1a	-1.1611	1
GO593_00515	GO593_00515	meropenem_T2_13 - none_T2_13	-0.228533	1
GO593_00515	GO593_00515	myricetin_T2_4 - none_T2_3	0.342979	1
GO593_00515	GO593_00515	Nickel_II_chloride_T2_10 - none_T2_10	1.36225	1
GO593_00515	GO593_00515	rifampicin_T2_13 - none_T2_13	-1.09463	1
GO593_00515	GO593_00515	tazobactam_piperacillin_T2_8 - none_T2_8	-1.61071	1
GO593_00515	GO593_00515	thymol_T2_6 - none_T2_5	0.0119887	1
GO593_00515	GO593_00515	tigecycline_T2_2 - none_T2_1b	0.779501	1
GO593_00515	GO593_00515	TPEN_T2_5 - none_T2_5	0.0286548	1
GO593_00515	GO593_00515	trimethoprim_T2_2 - none_T2_1b	-0.0950763	1
GO593_00515	GO593_00515	vancomycin_T2_5 - none_T2_5	0.0183603	1
GO593_00865	tsf	myricetin_T2_4 - none_T2_3	3.73463	3.02227e-39
GO593_00865	tsf	trimethoprim_T2_2 - none_T2_1b	3.49422	2.81101e-35
GO593_00865	tsf	tigecycline_T2_2 - none_T2_1b	2.91097	6.61101e-34
GO593_00865	tsf	indole_T2_14 - none_T2_14	1.74041	9.35133e-20
GO593_00865	tsf	levofloxacin_T2_6 - none_T2_5	-2.75361	1.24957e-18
GO593_00865	tsf	imipenem_T2_3 - none_T2_3	1.03275	6.42289e-09
GO593_00865	tsf	SDS_T2_5 - none_T2_5	-1.36847	6.42257e-07
GO593_00865	tsf	ciprofloxacin_T2_6 - none_T2_5	-0.90962	0.000237283
GO593_00865	tsf	mecillinam_T2_1 - none_T2_1a	0.673311	0.00415842
GO593_00865	tsf	apramycin_T2_8 - none_T2_8	-0.186904	0.00610737
GO593_00865	tsf	phenazine_T2_7 - none_T2_5	-0.367769	0.007762
GO593_00865	tsf	ethidium_bromide_T2_6 - none_T2_5	-0.650262	0.0100238
GO593_00865	tsf	Zinc_sulfate_T2_16 - none_T2_16	0.930647	0.0106476
GO593_00865	tsf	daptomycin_T2_2 - none_T2_1b	0.999185	0.0190294
GO593_00865	tsf	TPEN_T2_5 - none_T2_5	-0.845216	0.036349
GO593_00865	tsf	azithromycin_T2_14 - none_T2_14	-0.817783	0.0399318
GO593_00865	tsf	fosfomycin_T2_1 - none_T2_1a	0.628738	0.043947
GO593_00865	tsf	tobramycin_T2_5 - none_T2_5	0.000389828	0.0816592
GO593_00865	tsf	minocycline_T2_15 - none_T2_15	-0.793156	0.106949
GO593_00865	tsf	amikacin_T2_1 - none_T2_1a	-0.115468	0.113368
GO593_00865	tsf	thymol_T2_6 - none_T2_5	0.758246	0.122591
GO593_00865	tsf	acriflavine_T2_7 - none_T2_5	-0.174125	0.124125
GO593_00865	tsf	chlorhexidine_T2_3 - none_T2_3	-0.825267	0.159152
GO593_00865	tsf	carvacrol_T2_6 - none_T2_5	0.418864	0.172921
GO593_00865	tsf	tazobactam_piperacillin_T2_8 - none_T2_8	0.297483	0.234139
GO593_00865	tsf	EDTA_T2_6 - none_T2_5	0.193524	0.282628
GO593_00865	tsf	chlorhexidine_T2_14 - none_T2_14	-0.787238	0.3586
GO593_00865	tsf	LL_37_T2_16 - none_T2_16	0.370372	0.379145
GO593_00865	tsf	mupirocin_T2_4 - none_T2_3	0.618469	0.46589
GO593_00865	tsf	rifampicin_T2_13 - none_T2_13	0.260528	0.47294
GO593_00865	tsf	doripenem_T2_9 - none_T2_8	0.0213232	0.532069
GO593_00865	tsf	lysozyme_T2_9 - none_T2_8	-0.182692	0.793767
GO593_00865	tsf	tetracycline_T2_1 - none_T2_1a	-0.0758237	0.794114
GO593_00865	tsf	polymyxin_b_T2_15 - none_T2_15	-0.371234	0.846514
GO593_00865	tsf	trimethoprim_sulfamethoxazole_T2_7 - none_T2_5	-0.0772358	0.848265
GO593_00865	tsf	copper_II_sulfate_T2_9 - none_T2_8	0.121455	0.874818
GO593_00865	tsf	D_cycloserine_T2_3 - none_T2_3	-0.229814	0.913736
GO593_00865	tsf	vancomycin_T2_5 - none_T2_5	-0.353894	0.974587
GO593_00865	tsf	aztreonam_T2_14 - none_T2_14	-0.318952	0.994852
GO593_00865	tsf	cefaclor_T2_1 - none_T2_1a	0.112004	1
GO593_00865	tsf	colistin_T2_10 - none_T2_10	-0.17292	1
GO593_00865	tsf	isoniazid_T2_14 - none_T2_14	0.140556	1
GO593_00865	tsf	lactoferrin_T2_12 - none_T2_12	0.0901313	1
GO593_00865	tsf	meropenem_T2_13 - none_T2_13	-0.371645	1
GO593_00865	tsf	Nickel_II_chloride_T2_10 - none_T2_10	-0.158107	1
GO593_00870	rpsB	indole_T2_14 - none_T2_14	1.44676	1.32522e-48
GO593_00870	rpsB	minocycline_T2_15 - none_T2_15	-2.09188	7.95296e-42
GO593_00870	rpsB	levofloxacin_T2_6 - none_T2_5	-1.47442	7.98337e-39
GO593_00870	rpsB	tigecycline_T2_2 - none_T2_1b	-2.53382	4.16171e-25
GO593_00870	rpsB	tetracycline_T2_1 - none_T2_1a	-1.28777	1.24753e-19
GO593_00870	rpsB	phenazine_T2_7 - none_T2_5	-0.877119	2.98677e-11
GO593_00870	rpsB	trimethoprim_T2_2 - none_T2_1b	0.445273	1.41828e-09
GO593_00870	rpsB	mupirocin_T2_4 - none_T2_3	0.602016	8.27842e-09
GO593_00870	rpsB	trimethoprim_sulfamethoxazole_T2_7 - none_T2_5	-0.743532	8.65783e-08
GO593_00870	rpsB	azithromycin_T2_14 - none_T2_14	-0.685881	1.45726e-07
GO593_00870	rpsB	amikacin_T2_1 - none_T2_1a	0.58978	9.6368e-06
GO593_00870	rpsB	ethidium_bromide_T2_6 - none_T2_5	-0.550754	5.11858e-05
GO593_00870	rpsB	ciprofloxacin_T2_6 - none_T2_5	-0.378603	0.000465067
GO593_00870	rpsB	acriflavine_T2_7 - none_T2_5	-0.766568	0.000480605
GO593_00870	rpsB	SDS_T2_5 - none_T2_5	-0.435816	0.000798784
GO593_00870	rpsB	apramycin_T2_8 - none_T2_8	0.0790691	0.00111072
GO593_00870	rpsB	chlorhexidine_T2_14 - none_T2_14	-0.534484	0.00336472
GO593_00870	rpsB	imipenem_T2_3 - none_T2_3	-0.234227	0.0167555
GO593_00870	rpsB	mecillinam_T2_1 - none_T2_1a	-0.148365	0.0184296
GO593_00870	rpsB	myricetin_T2_4 - none_T2_3	0.177641	0.0185913
GO593_00870	rpsB	doripenem_T2_9 - none_T2_8	-0.461146	0.0302853
GO593_00870	rpsB	Zinc_sulfate_T2_16 - none_T2_16	0.336506	0.0872979
GO593_00870	rpsB	chlorhexidine_T2_3 - none_T2_3	-0.275872	0.157312
GO593_00870	rpsB	fosfomycin_T2_1 - none_T2_1a	0.175725	0.165293
GO593_00870	rpsB	copper_II_sulfate_T2_9 - none_T2_8	0.248387	0.186723
GO593_00870	rpsB	tazobactam_piperacillin_T2_8 - none_T2_8	-0.0893383	0.305207
GO593_00870	rpsB	EDTA_T2_6 - none_T2_5	0.330345	0.306733
GO593_00870	rpsB	D_cycloserine_T2_3 - none_T2_3	-0.0577813	0.372105
GO593_00870	rpsB	carvacrol_T2_6 - none_T2_5	-0.198105	0.394201
GO593_00870	rpsB	tobramycin_T2_5 - none_T2_5	0.0317569	0.428858
GO593_00870	rpsB	TPEN_T2_5 - none_T2_5	-0.204261	0.438702
GO593_00870	rpsB	thymol_T2_6 - none_T2_5	-0.206383	0.507531
GO593_00870	rpsB	LL_37_T2_16 - none_T2_16	0.168072	0.520023
GO593_00870	rpsB	polymyxin_b_T2_15 - none_T2_15	-0.127001	0.607111
GO593_00870	rpsB	rifampicin_T2_13 - none_T2_13	-0.180302	0.730962
GO593_00870	rpsB	vancomycin_T2_5 - none_T2_5	-0.117468	0.785689
GO593_00870	rpsB	lysozyme_T2_9 - none_T2_8	-0.07757	0.8173
GO593_00870	rpsB	aztreonam_T2_14 - none_T2_14	0.179994	0.890777
GO593_00870	rpsB	daptomycin_T2_2 - none_T2_1b	0.0120389	0.998077
GO593_00870	rpsB	cefaclor_T2_1 - none_T2_1a	0.18873	1
GO593_00870	rpsB	colistin_T2_10 - none_T2_10	-0.0312319	1
GO593_00870	rpsB	isoniazid_T2_14 - none_T2_14	0.324894	1
GO593_00870	rpsB	lactoferrin_T2_12 - none_T2_12	0.024371	1
GO593_00870	rpsB	meropenem_T2_13 - none_T2_13	0.229367	1
GO593_00870	rpsB	Nickel_II_chloride_T2_10 - none_T2_10	-0.032091	1
GO593_00945	cca	mupirocin_T2_4 - none_T2_3	0.895097	1.85051e-13
GO593_00945	cca	trimethoprim_T2_2 - none_T2_1b	0.664151	8.16236e-10
GO593_00945	cca	phenazine_T2_7 - none_T2_5	-0.113276	1.64769e-07
GO593_00945	cca	chlorhexidine_T2_3 - none_T2_3	-0.643794	3.13766e-07
GO593_00945	cca	chlorhexidine_T2_14 - none_T2_14	-0.629451	1.55689e-06
GO593_00945	cca	trimethoprim_sulfamethoxazole_T2_7 - none_T2_5	0.376924	4.71135e-06
GO593_00945	cca	tigecycline_T2_2 - none_T2_1b	0.0460306	2.89465e-05
GO593_00945	cca	azithromycin_T2_14 - none_T2_14	0.740566	4.43782e-05
GO593_00945	cca	myricetin_T2_4 - none_T2_3	0.0327945	5.16676e-05
GO593_00945	cca	tetracycline_T2_1 - none_T2_1a	0.634006	0.000200445
GO593_00945	cca	rifampicin_T2_13 - none_T2_13	-0.672618	0.00024372
GO593_00945	cca	SDS_T2_5 - none_T2_5	-0.514926	0.00063222
GO593_00945	cca	vancomycin_T2_5 - none_T2_5	-0.354991	0.00292347
GO593_00945	cca	tazobactam_piperacillin_T2_8 - none_T2_8	-0.692186	0.0104082
GO593_00945	cca	fosfomycin_T2_1 - none_T2_1a	-0.401346	0.0121294
GO593_00945	cca	copper_II_sulfate_T2_9 - none_T2_8	-0.695701	0.0157351
GO593_00945	cca	indole_T2_14 - none_T2_14	-0.642258	0.0202459
GO593_00945	cca	apramycin_T2_8 - none_T2_8	0.0551076	0.024629
GO593_00945	cca	mecillinam_T2_1 - none_T2_1a	-0.44701	0.0502791
GO593_00945	cca	LL_37_T2_16 - none_T2_16	-0.368041	0.0503067
GO593_00945	cca	amikacin_T2_1 - none_T2_1a	-0.408242	0.100895
GO593_00945	cca	levofloxacin_T2_6 - none_T2_5	-0.460176	0.114063
GO593_00945	cca	tobramycin_T2_5 - none_T2_5	0.0106923	0.117022
GO593_00945	cca	acriflavine_T2_7 - none_T2_5	-0.244177	0.13131
GO593_00945	cca	ciprofloxacin_T2_6 - none_T2_5	0.0239949	0.173908
GO593_00945	cca	thymol_T2_6 - none_T2_5	-0.103418	0.203505
GO593_00945	cca	doripenem_T2_9 - none_T2_8	-0.295674	0.222752
GO593_00945	cca	TPEN_T2_5 - none_T2_5	0.409029	0.276665
GO593_00945	cca	ethidium_bromide_T2_6 - none_T2_5	-0.224016	0.292435
GO593_00945	cca	aztreonam_T2_14 - none_T2_14	-0.276151	0.46342
GO593_00945	cca	Zinc_sulfate_T2_16 - none_T2_16	0.0762582	0.500547
GO593_00945	cca	minocycline_T2_15 - none_T2_15	0.392865	0.519257
GO593_00945	cca	EDTA_T2_6 - none_T2_5	-0.147292	0.522666
GO593_00945	cca	lysozyme_T2_9 - none_T2_8	-0.0832818	0.688241
GO593_00945	cca	carvacrol_T2_6 - none_T2_5	-0.18907	0.726871
GO593_00945	cca	polymyxin_b_T2_15 - none_T2_15	-0.179269	0.774788
GO593_00945	cca	D_cycloserine_T2_3 - none_T2_3	-0.0737469	0.887382
GO593_00945	cca	daptomycin_T2_2 - none_T2_1b	-0.306159	0.954538
GO593_00945	cca	imipenem_T2_3 - none_T2_3	-0.144675	0.972522
GO593_00945	cca	cefaclor_T2_1 - none_T2_1a	-0.147325	1
GO593_00945	cca	colistin_T2_10 - none_T2_10	0.0768592	1
GO593_00945	cca	isoniazid_T2_14 - none_T2_14	-0.108793	1
GO593_00945	cca	lactoferrin_T2_12 - none_T2_12	0.0406317	1
GO593_00945	cca	meropenem_T2_13 - none_T2_13	-0.0549603	1
GO593_00945	cca	Nickel_II_chloride_T2_10 - none_T2_10	0.413463	1
GO593_00995	ubiA	apramycin_T2_8 - none_T2_8	1.67835	2.686e-37
GO593_00995	ubiA	amikacin_T2_1 - none_T2_1a	1.54299	2.62069e-32
GO593_00995	ubiA	tazobactam_piperacillin_T2_8 - none_T2_8	2.01347	9.12387e-27
GO593_00995	ubiA	phenazine_T2_7 - none_T2_5	-1.69375	3.49418e-25
GO593_00995	ubiA	myricetin_T2_4 - none_T2_3	-2.73413	6.57318e-25
GO593_00995	ubiA	tobramycin_T2_5 - none_T2_5	1.42449	9.27136e-20
GO593_00995	ubiA	tigecycline_T2_2 - none_T2_1b	-1.8142	3.65338e-18
GO593_00995	ubiA	TPEN_T2_5 - none_T2_5	-2.02517	5.26517e-17
GO593_00995	ubiA	chlorhexidine_T2_3 - none_T2_3	-1.86238	3.22301e-15
GO593_00995	ubiA	SDS_T2_5 - none_T2_5	-1.41922	4.94535e-15
GO593_00995	ubiA	indole_T2_14 - none_T2_14	-0.649325	8.85529e-12
GO593_00995	ubiA	trimethoprim_T2_2 - none_T2_1b	-1.21528	4.05867e-10
GO593_00995	ubiA	chlorhexidine_T2_14 - none_T2_14	-1.33774	3.40362e-08
GO593_00995	ubiA	trimethoprim_sulfamethoxazole_T2_7 - none_T2_5	0.830896	4.65158e-08
GO593_00995	ubiA	acriflavine_T2_7 - none_T2_5	-0.67128	1.68696e-06
GO593_00995	ubiA	levofloxacin_T2_6 - none_T2_5	-0.645479	8.19932e-06
GO593_00995	ubiA	rifampicin_T2_13 - none_T2_13	0.866846	0.000275572
GO593_00995	ubiA	mupirocin_T2_4 - none_T2_3	-0.100324	0.00586168
GO593_00995	ubiA	carvacrol_T2_6 - none_T2_5	0.408755	0.00792328
GO593_00995	ubiA	D_cycloserine_T2_3 - none_T2_3	-0.474473	0.0167384
GO593_00995	ubiA	doripenem_T2_9 - none_T2_8	0.306049	0.0247099
GO593_00995	ubiA	mecillinam_T2_1 - none_T2_1a	0.335656	0.0784065
GO593_00995	ubiA	thymol_T2_6 - none_T2_5	-0.304987	0.0962308
GO593_00995	ubiA	EDTA_T2_6 - none_T2_5	-0.310816	0.365952
GO593_00995	ubiA	azithromycin_T2_14 - none_T2_14	0.21746	0.385994
GO593_00995	ubiA	ethidium_bromide_T2_6 - none_T2_5	-0.124228	0.547759
GO593_00995	ubiA	ciprofloxacin_T2_6 - none_T2_5	-0.270143	0.567061
GO593_00995	ubiA	aztreonam_T2_14 - none_T2_14	0.360024	0.720794
GO593_00995	ubiA	polymyxin_b_T2_15 - none_T2_15	-0.357031	0.790229
GO593_00995	ubiA	fosfomycin_T2_1 - none_T2_1a	0.0404057	0.838953
GO593_00995	ubiA	daptomycin_T2_2 - none_T2_1b	-0.174252	0.890435
GO593_00995	ubiA	isoniazid_T2_14 - none_T2_14	0.375497	0.896935
GO593_00995	ubiA	lysozyme_T2_9 - none_T2_8	0.0429758	0.939927
GO593_00995	ubiA	vancomycin_T2_5 - none_T2_5	-0.327027	0.958644
GO593_00995	ubiA	copper_II_sulfate_T2_9 - none_T2_8	0.0253953	0.965593
GO593_00995	ubiA	minocycline_T2_15 - none_T2_15	0.256913	0.970655
GO593_00995	ubiA	imipenem_T2_3 - none_T2_3	-0.212799	0.974842
GO593_00995	ubiA	LL_37_T2_16 - none_T2_16	-0.0396178	0.995044
GO593_00995	ubiA	Zinc_sulfate_T2_16 - none_T2_16	0.0267181	0.997664
GO593_00995	ubiA	tetracycline_T2_1 - none_T2_1a	0.0305872	0.998429
GO593_00995	ubiA	cefaclor_T2_1 - none_T2_1a	0.0467499	1
GO593_00995	ubiA	colistin_T2_10 - none_T2_10	-0.347746	1
GO593_00995	ubiA	lactoferrin_T2_12 - none_T2_12	0.0374744	1
GO593_00995	ubiA	meropenem_T2_13 - none_T2_13	0.176259	1
GO593_00995	ubiA	Nickel_II_chloride_T2_10 - none_T2_10	-0.298796	1
GO593_01005	glnA	apramycin_T2_8 - none_T2_8	3.22099	5.2918e-61
GO593_01005	glnA	indole_T2_14 - none_T2_14	3.39744	7.53919e-56
GO593_01005	glnA	amikacin_T2_1 - none_T2_1a	2.60322	2.06798e-47
GO593_01005	glnA	tazobactam_piperacillin_T2_8 - none_T2_8	2.44669	6.7039e-46
GO593_01005	glnA	tobramycin_T2_5 - none_T2_5	1.85152	3.13129e-28
GO593_01005	glnA	SDS_T2_5 - none_T2_5	1.73692	3.28839e-28
GO593_01005	glnA	levofloxacin_T2_6 - none_T2_5	1.5874	1.39059e-24
GO593_01005	glnA	mupirocin_T2_4 - none_T2_3	1.65608	5.1599e-21
GO593_01005	glnA	vancomycin_T2_5 - none_T2_5	1.47215	1.09167e-18
GO593_01005	glnA	copper_II_sulfate_T2_9 - none_T2_8	1.29595	3.59121e-15
GO593_01005	glnA	EDTA_T2_6 - none_T2_5	1.35401	1.10544e-13
GO593_01005	glnA	trimethoprim_T2_2 - none_T2_1b	-1.28659	5.54409e-13
GO593_01005	glnA	rifampicin_T2_13 - none_T2_13	1.10814	2.87676e-11
GO593_01005	glnA	Zinc_sulfate_T2_16 - none_T2_16	1.49965	1.21119e-10
GO593_01005	glnA	thymol_T2_6 - none_T2_5	0.859706	1.56054e-08
GO593_01005	glnA	isoniazid_T2_14 - none_T2_14	1.1768	2.34985e-08
GO593_01005	glnA	tigecycline_T2_2 - none_T2_1b	-1.67191	6.09964e-08
GO593_01005	glnA	carvacrol_T2_6 - none_T2_5	0.745389	5.20493e-07
GO593_01005	glnA	imipenem_T2_3 - none_T2_3	0.574814	1.38288e-06
GO593_01005	glnA	acriflavine_T2_7 - none_T2_5	-1.1842	2.22053e-06
GO593_01005	glnA	myricetin_T2_4 - none_T2_3	-0.859417	4.34729e-06
GO593_01005	glnA	doripenem_T2_9 - none_T2_8	0.585552	8.84989e-05
GO593_01005	glnA	lysozyme_T2_9 - none_T2_8	0.626905	0.000370727
GO593_01005	glnA	phenazine_T2_7 - none_T2_5	0.671578	0.000437761
GO593_01005	glnA	D_cycloserine_T2_3 - none_T2_3	-0.722175	0.000735641
GO593_01005	glnA	mecillinam_T2_1 - none_T2_1a	0.331833	0.00166467
GO593_01005	glnA	ciprofloxacin_T2_6 - none_T2_5	0.697676	0.00179556
GO593_01005	glnA	ethidium_bromide_T2_6 - none_T2_5	0.570222	0.0732425
GO593_01005	glnA	Nickel_II_chloride_T2_10 - none_T2_10	0.547822	0.148276
GO593_01005	glnA	trimethoprim_sulfamethoxazole_T2_7 - none_T2_5	-0.153513	0.410361
GO593_01005	glnA	cefaclor_T2_1 - none_T2_1a	0.428776	0.424229
GO593_01005	glnA	chlorhexidine_T2_14 - none_T2_14	-0.0670283	0.444728
GO593_01005	glnA	azithromycin_T2_14 - none_T2_14	0.272817	0.540033
GO593_01005	glnA	TPEN_T2_5 - none_T2_5	0.460354	0.608841
GO593_01005	glnA	LL_37_T2_16 - none_T2_16	0.287275	0.714102
GO593_01005	glnA	chlorhexidine_T2_3 - none_T2_3	-0.407357	0.906016
GO593_01005	glnA	tetracycline_T2_1 - none_T2_1a	0.298635	0.932213
GO593_01005	glnA	aztreonam_T2_14 - none_T2_14	-0.24891	0.933146
GO593_01005	glnA	polymyxin_b_T2_15 - none_T2_15	0.0374033	0.990692
GO593_01005	glnA	daptomycin_T2_2 - none_T2_1b	0.131869	0.990929
GO593_01005	glnA	minocycline_T2_15 - none_T2_15	0.159218	0.996606
GO593_01005	glnA	colistin_T2_10 - none_T2_10	-0.327822	1
GO593_01005	glnA	fosfomycin_T2_1 - none_T2_1a	0.0827245	1
GO593_01005	glnA	lactoferrin_T2_12 - none_T2_12	-0.86027	1
GO593_01005	glnA	meropenem_T2_13 - none_T2_13	0.530743	1
GO593_01065	folE	trimethoprim_T2_2 - none_T2_1b	-5.81626	1.6782e-74
GO593_01065	folE	trimethoprim_sulfamethoxazole_T2_7 - none_T2_5	-7.86712	9.32238e-55
GO593_01065	folE	chlorhexidine_T2_14 - none_T2_14	-3.10153	2.04193e-38
GO593_01065	folE	tazobactam_piperacillin_T2_8 - none_T2_8	-2.489	1.08879e-34
GO593_01065	folE	indole_T2_14 - none_T2_14	-2.39166	1.93738e-29
GO593_01065	folE	mecillinam_T2_1 - none_T2_1a	-2.99986	2.48115e-28
GO593_01065	folE	rifampicin_T2_13 - none_T2_13	-1.97959	6.19899e-28
GO593_01065	folE	chlorhexidine_T2_3 - none_T2_3	-2.67933	9.07569e-27
GO593_01065	folE	apramycin_T2_8 - none_T2_8	-2.17128	6.83538e-24
GO593_01065	folE	fosfomycin_T2_1 - none_T2_1a	-2.52233	5.40465e-20
GO593_01065	folE	acriflavine_T2_7 - none_T2_5	0.581448	4.66106e-15
GO593_01065	folE	amikacin_T2_1 - none_T2_1a	-1.76593	2.07144e-11
GO593_01065	folE	polymyxin_b_T2_15 - none_T2_15	-1.91474	3.53949e-11
GO593_01065	folE	imipenem_T2_3 - none_T2_3	-1.59018	5.76892e-11
GO593_01065	folE	thymol_T2_6 - none_T2_5	1.36235	3.16598e-10
GO593_01065	folE	tigecycline_T2_2 - none_T2_1b	-1.22456	3.61823e-09
GO593_01065	folE	levofloxacin_T2_6 - none_T2_5	-1.70707	9.92673e-09
GO593_01065	folE	copper_II_sulfate_T2_9 - none_T2_8	-1.10944	3.69574e-07
GO593_01065	folE	doripenem_T2_9 - none_T2_8	-1.53178	1.5904e-06
GO593_01065	folE	ciprofloxacin_T2_6 - none_T2_5	0.941145	7.89119e-06
GO593_01065	folE	ethidium_bromide_T2_6 - none_T2_5	1.34385	8.18188e-06
GO593_01065	folE	myricetin_T2_4 - none_T2_3	-0.866084	1.51415e-05
GO593_01065	folE	mupirocin_T2_4 - none_T2_3	-1.00851	1.84123e-05
GO593_01065	folE	LL_37_T2_16 - none_T2_16	-1.1884	2.85734e-05
GO593_01065	folE	D_cycloserine_T2_3 - none_T2_3	-1.01993	0.000106421
GO593_01065	folE	azithromycin_T2_14 - none_T2_14	0.918087	0.000132703
GO593_01065	folE	aztreonam_T2_14 - none_T2_14	-0.767583	0.00281698
GO593_01065	folE	vancomycin_T2_5 - none_T2_5	-1.09505	0.0107744
GO593_01065	folE	tetracycline_T2_1 - none_T2_1a	0.682862	0.0200268
GO593_01065	folE	phenazine_T2_7 - none_T2_5	-0.458495	0.0284535
GO593_01065	folE	EDTA_T2_6 - none_T2_5	0.515471	0.0996635
GO593_01065	folE	SDS_T2_5 - none_T2_5	-0.638875	0.127225
GO593_01065	folE	carvacrol_T2_6 - none_T2_5	0.496701	0.35093
GO593_01065	folE	tobramycin_T2_5 - none_T2_5	-0.37597	0.425933
GO593_01065	folE	Zinc_sulfate_T2_16 - none_T2_16	-0.34337	0.63137
GO593_01065	folE	minocycline_T2_15 - none_T2_15	0.28088	0.722062
GO593_01065	folE	TPEN_T2_5 - none_T2_5	-0.275528	0.914156
GO593_01065	folE	daptomycin_T2_2 - none_T2_1b	-0.197981	0.918272
GO593_01065	folE	cefaclor_T2_1 - none_T2_1a	-0.673011	1
GO593_01065	folE	colistin_T2_10 - none_T2_10	-0.391624	1
GO593_01065	folE	isoniazid_T2_14 - none_T2_14	0.54294	1
GO593_01065	folE	lactoferrin_T2_12 - none_T2_12	0.277872	1
GO593_01065	folE	lysozyme_T2_9 - none_T2_8	-0.977962	1
GO593_01065	folE	meropenem_T2_13 - none_T2_13	0.317046	1
GO593_01065	folE	Nickel_II_chloride_T2_10 - none_T2_10	0.795874	1
GO593_01090	hemE	tigecycline_T2_2 - none_T2_1b	-5.4201	2.05069e-52
GO593_01090	hemE	indole_T2_14 - none_T2_14	-2.30698	1.20954e-32
GO593_01090	hemE	trimethoprim_T2_2 - none_T2_1b	-3.25365	5.61529e-30
GO593_01090	hemE	mupirocin_T2_4 - none_T2_3	-2.10978	7.313e-19
GO593_01090	hemE	myricetin_T2_4 - none_T2_3	-2.17804	1.22506e-18
GO593_01090	hemE	chlorhexidine_T2_3 - none_T2_3	-2.72337	1.68084e-18
GO593_01090	hemE	chlorhexidine_T2_14 - none_T2_14	-2.08736	7.08989e-16
GO593_01090	hemE	imipenem_T2_3 - none_T2_3	-2.36527	1.1667e-14
GO593_01090	hemE	amikacin_T2_1 - none_T2_1a	-1.43369	1.66871e-13
GO593_01090	hemE	azithromycin_T2_14 - none_T2_14	-1.87164	6.48076e-13
GO593_01090	hemE	apramycin_T2_8 - none_T2_8	-1.17792	3.51459e-10
GO593_01090	hemE	EDTA_T2_6 - none_T2_5	1.7464	3.85802e-09
GO593_01090	hemE	fosfomycin_T2_1 - none_T2_1a	-1.82983	5.39655e-09
GO593_01090	hemE	Zinc_sulfate_T2_16 - none_T2_16	-1.85728	7.69453e-09
GO593_01090	hemE	mecillinam_T2_1 - none_T2_1a	-1.93869	1.43652e-08
GO593_01090	hemE	daptomycin_T2_2 - none_T2_1b	-1.87077	3.11767e-08
GO593_01090	hemE	D_cycloserine_T2_3 - none_T2_3	-1.83507	8.29543e-08
GO593_01090	hemE	SDS_T2_5 - none_T2_5	-1.48734	8.81406e-08
GO593_01090	hemE	carvacrol_T2_6 - none_T2_5	-1.0452	5.86924e-07
GO593_01090	hemE	ciprofloxacin_T2_6 - none_T2_5	1.55748	3.44367e-06
GO593_01090	hemE	ethidium_bromide_T2_6 - none_T2_5	1.59181	1.40743e-05
GO593_01090	hemE	thymol_T2_6 - none_T2_5	0.480072	1.64612e-05
GO593_01090	hemE	phenazine_T2_7 - none_T2_5	-0.603694	0.000111819
GO593_01090	hemE	tazobactam_piperacillin_T2_8 - none_T2_8	0.359737	0.00059377
GO593_01090	hemE	polymyxin_b_T2_15 - none_T2_15	-1.14528	0.000615417
GO593_01090	hemE	LL_37_T2_16 - none_T2_16	-0.953727	0.0347398
GO593_01090	hemE	levofloxacin_T2_6 - none_T2_5	0.214521	0.0814003
GO593_01090	hemE	lysozyme_T2_9 - none_T2_8	-0.534113	0.0855709
GO593_01090	hemE	trimethoprim_sulfamethoxazole_T2_7 - none_T2_5	-0.487031	0.0873958
GO593_01090	hemE	vancomycin_T2_5 - none_T2_5	-0.763295	0.18742
GO593_01090	hemE	tobramycin_T2_5 - none_T2_5	-0.218952	0.332305
GO593_01090	hemE	doripenem_T2_9 - none_T2_8	-0.266713	0.485353
GO593_01090	hemE	aztreonam_T2_14 - none_T2_14	0.387245	0.535082
GO593_01090	hemE	TPEN_T2_5 - none_T2_5	-0.328197	0.53716
GO593_01090	hemE	acriflavine_T2_7 - none_T2_5	-0.110833	0.589992
GO593_01090	hemE	tetracycline_T2_1 - none_T2_1a	0.319193	0.904972
GO593_01090	hemE	copper_II_sulfate_T2_9 - none_T2_8	-0.197998	0.969649
GO593_01090	hemE	minocycline_T2_15 - none_T2_15	0.303686	0.972335
GO593_01090	hemE	rifampicin_T2_13 - none_T2_13	-0.042566	0.99916
GO593_01090	hemE	cefaclor_T2_1 - none_T2_1a	-0.999669	1
GO593_01090	hemE	colistin_T2_10 - none_T2_10	-0.577446	1
GO593_01090	hemE	isoniazid_T2_14 - none_T2_14	0.161262	1
GO593_01090	hemE	lactoferrin_T2_12 - none_T2_12	-0.0869748	1
GO593_01090	hemE	meropenem_T2_13 - none_T2_13	0.518592	1
GO593_01090	hemE	Nickel_II_chloride_T2_10 - none_T2_10	-0.807669	1
GO593_01245	efp	apramycin_T2_8 - none_T2_8	-4.03485	4.18853e-44
GO593_01245	efp	amikacin_T2_1 - none_T2_1a	-4.30027	3.36828e-42
GO593_01245	efp	trimethoprim_sulfamethoxazole_T2_7 - none_T2_5	2.67192	1.21155e-34
GO593_01245	efp	thymol_T2_6 - none_T2_5	2.15387	3.9489e-20
GO593_01245	efp	tazobactam_piperacillin_T2_8 - none_T2_8	-2.11842	9.09266e-19
GO593_01245	efp	trimethoprim_T2_2 - none_T2_1b	1.65274	8.97706e-15
GO593_01245	efp	levofloxacin_T2_6 - none_T2_5	-1.62214	1.68966e-13
GO593_01245	efp	tobramycin_T2_5 - none_T2_5	-1.99505	4.05731e-13
GO593_01245	efp	indole_T2_14 - none_T2_14	1.36879	4.44433e-12
GO593_01245	efp	tigecycline_T2_2 - none_T2_1b	-2.17176	3.67504e-11
GO593_01245	efp	carvacrol_T2_6 - none_T2_5	1.31952	4.30135e-11
GO593_01245	efp	TPEN_T2_5 - none_T2_5	1.58725	9.80468e-11
GO593_01245	efp	fosfomycin_T2_1 - none_T2_1a	-2.08773	2.09569e-09
GO593_01245	efp	vancomycin_T2_5 - none_T2_5	-1.50519	1.1469e-06
GO593_01245	efp	azithromycin_T2_14 - none_T2_14	-1.22447	9.52596e-06
GO593_01245	efp	minocycline_T2_15 - none_T2_15	-1.0565	3.25785e-05
GO593_01245	efp	EDTA_T2_6 - none_T2_5	1.36566	4.39871e-05
GO593_01245	efp	SDS_T2_5 - none_T2_5	0.483634	7.77926e-05
GO593_01245	efp	acriflavine_T2_7 - none_T2_5	1.30014	8.34837e-05
GO593_01245	efp	ciprofloxacin_T2_6 - none_T2_5	0.8541	0.0002015
GO593_01245	efp	mupirocin_T2_4 - none_T2_3	0.867875	0.00146734
GO593_01245	efp	myricetin_T2_4 - none_T2_3	-0.285201	0.00325515
GO593_01245	efp	Zinc_sulfate_T2_16 - none_T2_16	0.814427	0.00719693
GO593_01245	efp	imipenem_T2_3 - none_T2_3	0.300834	0.0135745
GO593_01245	efp	chlorhexidine_T2_14 - none_T2_14	0.184324	0.0451453
GO593_01245	efp	lysozyme_T2_9 - none_T2_8	-0.712684	0.0515345
GO593_01245	efp	doripenem_T2_9 - none_T2_8	-0.559251	0.0517776
GO593_01245	efp	ethidium_bromide_T2_6 - none_T2_5	0.62323	0.186247
GO593_01245	efp	phenazine_T2_7 - none_T2_5	-0.214114	0.221037
GO593_01245	efp	chlorhexidine_T2_3 - none_T2_3	0.258421	0.274025
GO593_01245	efp	mecillinam_T2_1 - none_T2_1a	-0.092707	0.476177
GO593_01245	efp	tetracycline_T2_1 - none_T2_1a	-0.428723	0.498061
GO593_01245	efp	D_cycloserine_T2_3 - none_T2_3	-0.145037	0.645647
GO593_01245	efp	copper_II_sulfate_T2_9 - none_T2_8	-0.367576	0.729079
GO593_01245	efp	LL_37_T2_16 - none_T2_16	-0.336503	0.798414
GO593_01245	efp	daptomycin_T2_2 - none_T2_1b	-0.407028	0.879926
GO593_01245	efp	polymyxin_b_T2_15 - none_T2_15	-0.465073	0.884479
GO593_01245	efp	rifampicin_T2_13 - none_T2_13	-0.236007	0.920127
GO593_01245	efp	aztreonam_T2_14 - none_T2_14	-0.263145	0.984104
GO593_01245	efp	cefaclor_T2_1 - none_T2_1a	-0.00146737	1
GO593_01245	efp	colistin_T2_10 - none_T2_10	-0.259866	1
GO593_01245	efp	isoniazid_T2_14 - none_T2_14	0.315798	1
GO593_01245	efp	lactoferrin_T2_12 - none_T2_12	0.0912614	1
GO593_01245	efp	meropenem_T2_13 - none_T2_13	-0.678017	1
GO593_01245	efp	Nickel_II_chloride_T2_10 - none_T2_10	-0.551472	1
GO593_01330	mnmA	apramycin_T2_8 - none_T2_8	1.7263	2.23557e-51
GO593_01330	mnmA	amikacin_T2_1 - none_T2_1a	1.15812	4.47109e-32
GO593_01330	mnmA	tobramycin_T2_5 - none_T2_5	0.961654	4.8538e-20
GO593_01330	mnmA	phenazine_T2_7 - none_T2_5	1.05993	2.18053e-18
GO593_01330	mnmA	tazobactam_piperacillin_T2_8 - none_T2_8	0.727352	3.77041e-14
GO593_01330	mnmA	levofloxacin_T2_6 - none_T2_5	-0.681401	2.45237e-12
GO593_01330	mnmA	trimethoprim_sulfamethoxazole_T2_7 - none_T2_5	0.286338	2.10133e-11
GO593_01330	mnmA	rifampicin_T2_13 - none_T2_13	0.531613	1.30103e-09
GO593_01330	mnmA	tigecycline_T2_2 - none_T2_1b	-0.80306	3.86236e-09
GO593_01330	mnmA	mupirocin_T2_4 - none_T2_3	0.461753	1.27085e-08
GO593_01330	mnmA	doripenem_T2_9 - none_T2_8	0.460177	1.3092e-08
GO593_01330	mnmA	imipenem_T2_3 - none_T2_3	0.467312	6.9672e-08
GO593_01330	mnmA	carvacrol_T2_6 - none_T2_5	0.420641	1.54811e-06
GO593_01330	mnmA	indole_T2_14 - none_T2_14	-0.147021	2.08201e-06
GO593_01330	mnmA	thymol_T2_6 - none_T2_5	0.341363	0.000381358
GO593_01330	mnmA	trimethoprim_T2_2 - none_T2_1b	0.287737	0.000454971
GO593_01330	mnmA	mecillinam_T2_1 - none_T2_1a	0.230339	0.000600557
GO593_01330	mnmA	lysozyme_T2_9 - none_T2_8	0.292376	0.00125965
GO593_01330	mnmA	copper_II_sulfate_T2_9 - none_T2_8	0.312455	0.0043269
GO593_01330	mnmA	D_cycloserine_T2_3 - none_T2_3	0.297095	0.0203162
GO593_01330	mnmA	tetracycline_T2_1 - none_T2_1a	0.326659	0.0243146
GO593_01330	mnmA	chlorhexidine_T2_3 - none_T2_3	0.0488695	0.092968
GO593_01330	mnmA	TPEN_T2_5 - none_T2_5	0.189689	0.182349
GO593_01330	mnmA	chlorhexidine_T2_14 - none_T2_14	0.013578	0.210171
GO593_01330	mnmA	SDS_T2_5 - none_T2_5	-0.280415	0.22754
GO593_01330	mnmA	ciprofloxacin_T2_6 - none_T2_5	0.197756	0.312648
GO593_01330	mnmA	EDTA_T2_6 - none_T2_5	0.0795152	0.436184
GO593_01330	mnmA	ethidium_bromide_T2_6 - none_T2_5	0.185698	0.459045
GO593_01330	mnmA	acriflavine_T2_7 - none_T2_5	0.0566485	0.499802
GO593_01330	mnmA	vancomycin_T2_5 - none_T2_5	0.12029	0.577733
GO593_01330	mnmA	myricetin_T2_4 - none_T2_3	-0.0836526	0.687818
GO593_01330	mnmA	fosfomycin_T2_1 - none_T2_1a	0.0855251	0.727559
GO593_01330	mnmA	LL_37_T2_16 - none_T2_16	0.113316	0.860571
GO593_01330	mnmA	polymyxin_b_T2_15 - none_T2_15	-0.183128	0.938445
GO593_01330	mnmA	azithromycin_T2_14 - none_T2_14	-0.0287431	0.957219
GO593_01330	mnmA	Zinc_sulfate_T2_16 - none_T2_16	0.048725	0.963566
GO593_01330	mnmA	minocycline_T2_15 - none_T2_15	0.0788061	0.986149
GO593_01330	mnmA	daptomycin_T2_2 - none_T2_1b	-0.0675229	0.99985
GO593_01330	mnmA	aztreonam_T2_14 - none_T2_14	-0.00147867	0.999873
GO593_01330	mnmA	cefaclor_T2_1 - none_T2_1a	0.105947	1
GO593_01330	mnmA	colistin_T2_10 - none_T2_10	-0.0117857	1
GO593_01330	mnmA	isoniazid_T2_14 - none_T2_14	0.146856	1
GO593_01330	mnmA	lactoferrin_T2_12 - none_T2_12	0.0492499	1
GO593_01330	mnmA	meropenem_T2_13 - none_T2_13	0.0396586	1
GO593_01330	mnmA	Nickel_II_chloride_T2_10 - none_T2_10	0.0161409	1
GO593_01340	purB	indole_T2_14 - none_T2_14	-0.00740195	3.14402e-16
GO593_01340	purB	chlorhexidine_T2_14 - none_T2_14	-0.994748	3.79914e-13
GO593_01340	purB	phenazine_T2_7 - none_T2_5	0.561384	1.52644e-11
GO593_01340	purB	apramycin_T2_8 - none_T2_8	0.102451	1.24215e-08
GO593_01340	purB	tigecycline_T2_2 - none_T2_1b	-0.81123	2.99345e-07
GO593_01340	purB	amikacin_T2_1 - none_T2_1a	0.0660493	5.29196e-06
GO593_01340	purB	tazobactam_piperacillin_T2_8 - none_T2_8	0.136997	6.06445e-05
GO593_01340	purB	trimethoprim_sulfamethoxazole_T2_7 - none_T2_5	-0.122782	7.56966e-05
GO593_01340	purB	levofloxacin_T2_6 - none_T2_5	-0.0946213	8.20773e-05
GO593_01340	purB	myricetin_T2_4 - none_T2_3	-0.143694	0.00020982
GO593_01340	purB	chlorhexidine_T2_3 - none_T2_3	-0.0482822	0.00104446
GO593_01340	purB	SDS_T2_5 - none_T2_5	-0.156509	0.00173818
GO593_01340	purB	fosfomycin_T2_1 - none_T2_1a	-0.566103	0.00548555
GO593_01340	purB	tetracycline_T2_1 - none_T2_1a	-0.0563704	0.00786961
GO593_01340	purB	polymyxin_b_T2_15 - none_T2_15	-0.634645	0.0691203
GO593_01340	purB	ethidium_bromide_T2_6 - none_T2_5	0.418083	0.0908191
GO593_01340	purB	imipenem_T2_3 - none_T2_3	-0.106759	0.114731
GO593_01340	purB	trimethoprim_T2_2 - none_T2_1b	-0.243597	0.117452
GO593_01340	purB	carvacrol_T2_6 - none_T2_5	0.0438907	0.157561
GO593_01340	purB	D_cycloserine_T2_3 - none_T2_3	-0.274197	0.162031
GO593_01340	purB	mupirocin_T2_4 - none_T2_3	0.0186387	0.172511
GO593_01340	purB	acriflavine_T2_7 - none_T2_5	0.0994761	0.172541
GO593_01340	purB	tobramycin_T2_5 - none_T2_5	-0.0376515	0.197938
GO593_01340	purB	aztreonam_T2_14 - none_T2_14	0.017782	0.251205
GO593_01340	purB	ciprofloxacin_T2_6 - none_T2_5	0.370485	0.314028
GO593_01340	purB	rifampicin_T2_13 - none_T2_13	0.182234	0.333049
GO593_01340	purB	EDTA_T2_6 - none_T2_5	0.144188	0.440119
GO593_01340	purB	Zinc_sulfate_T2_16 - none_T2_16	-0.145395	0.493658
GO593_01340	purB	mecillinam_T2_1 - none_T2_1a	-0.0570104	0.498062
GO593_01340	purB	copper_II_sulfate_T2_9 - none_T2_8	-0.203603	0.505874
GO593_01340	purB	daptomycin_T2_2 - none_T2_1b	-0.265814	0.528
GO593_01340	purB	lysozyme_T2_9 - none_T2_8	-0.344534	0.540213
GO593_01340	purB	thymol_T2_6 - none_T2_5	0.00335915	0.609899
GO593_01340	purB	azithromycin_T2_14 - none_T2_14	-0.103484	0.712765
GO593_01340	purB	TPEN_T2_5 - none_T2_5	0.255469	0.888234
GO593_01340	purB	doripenem_T2_9 - none_T2_8	-0.123742	0.913953
GO593_01340	purB	vancomycin_T2_5 - none_T2_5	-0.2022	0.935975
GO593_01340	purB	minocycline_T2_15 - none_T2_15	-0.093045	0.941131
GO593_01340	purB	LL_37_T2_16 - none_T2_16	-0.167784	0.981045
GO593_01340	purB	cefaclor_T2_1 - none_T2_1a	-0.224822	1
GO593_01340	purB	colistin_T2_10 - none_T2_10	-0.309874	1
GO593_01340	purB	isoniazid_T2_14 - none_T2_14	0.0606169	1
GO593_01340	purB	lactoferrin_T2_12 - none_T2_12	-0.183116	1
GO593_01340	purB	meropenem_T2_13 - none_T2_13	0.280436	1
GO593_01340	purB	Nickel_II_chloride_T2_10 - none_T2_10	-0.258436	1
GO593_01425	desB	Nickel_II_chloride_T2_10 - none_T2_10	-5.82967	8.62182e-63
GO593_01425	desB	phenazine_T2_7 - none_T2_5	2.8639	2.40307e-49
GO593_01425	desB	azithromycin_T2_14 - none_T2_14	2.25551	7.92384e-27
GO593_01425	desB	tigecycline_T2_2 - none_T2_1b	1.74077	4.24277e-19
GO593_01425	desB	myricetin_T2_4 - none_T2_3	1.75243	2.0545e-16
GO593_01425	desB	trimethoprim_T2_2 - none_T2_1b	1.91847	2.1729e-16
GO593_01425	desB	EDTA_T2_6 - none_T2_5	-1.89075	1.41363e-15
GO593_01425	desB	indole_T2_14 - none_T2_14	-1.51905	3.8197e-15
GO593_01425	desB	mupirocin_T2_4 - none_T2_3	2.12266	1.43889e-14
GO593_01425	desB	acriflavine_T2_7 - none_T2_5	1.82214	7.43015e-10
GO593_01425	desB	thymol_T2_6 - none_T2_5	-1.73719	1.16598e-09
GO593_01425	desB	chlorhexidine_T2_14 - none_T2_14	-1.56009	7.037e-09
GO593_01425	desB	TPEN_T2_5 - none_T2_5	-1.19824	3.57082e-08
GO593_01425	desB	tazobactam_piperacillin_T2_8 - none_T2_8	0.595302	3.91795e-08
GO593_01425	desB	amikacin_T2_1 - none_T2_1a	-0.463142	1.09357e-06
GO593_01425	desB	LL_37_T2_16 - none_T2_16	-1.56289	1.27388e-05
GO593_01425	desB	daptomycin_T2_2 - none_T2_1b	1.15001	2.85463e-05
GO593_01425	desB	D_cycloserine_T2_3 - none_T2_3	-1.45175	3.46362e-05
GO593_01425	desB	apramycin_T2_8 - none_T2_8	-0.181787	3.51571e-05
GO593_01425	desB	imipenem_T2_3 - none_T2_3	-1.1493	5.44832e-05
GO593_01425	desB	trimethoprim_sulfamethoxazole_T2_7 - none_T2_5	0.739202	5.94236e-05
GO593_01425	desB	copper_II_sulfate_T2_9 - none_T2_8	-1.47505	6.74254e-05
GO593_01425	desB	SDS_T2_5 - none_T2_5	0.541937	0.000121686
GO593_01425	desB	rifampicin_T2_13 - none_T2_13	0.551762	0.000301713
GO593_01425	desB	Zinc_sulfate_T2_16 - none_T2_16	-1.4513	0.00050291
GO593_01425	desB	carvacrol_T2_6 - none_T2_5	-1.00526	0.000607631
GO593_01425	desB	levofloxacin_T2_6 - none_T2_5	-0.208774	0.00432845
GO593_01425	desB	ciprofloxacin_T2_6 - none_T2_5	-0.682217	0.00516874
GO593_01425	desB	fosfomycin_T2_1 - none_T2_1a	0.596363	0.0102583
GO593_01425	desB	chlorhexidine_T2_3 - none_T2_3	-0.854725	0.0206905
GO593_01425	desB	mecillinam_T2_1 - none_T2_1a	-0.759713	0.0211539
GO593_01425	desB	ethidium_bromide_T2_6 - none_T2_5	0.643727	0.0645271
GO593_01425	desB	tobramycin_T2_5 - none_T2_5	-0.529697	0.164822
GO593_01425	desB	tetracycline_T2_1 - none_T2_1a	0.84695	0.168385
GO593_01425	desB	vancomycin_T2_5 - none_T2_5	0.236917	0.197985
GO593_01425	desB	doripenem_T2_9 - none_T2_8	-0.239551	0.490428
GO593_01425	desB	lysozyme_T2_9 - none_T2_8	-0.327373	0.499977
GO593_01425	desB	minocycline_T2_15 - none_T2_15	0.51589	0.507656
GO593_01425	desB	polymyxin_b_T2_15 - none_T2_15	-0.66575	0.632285
GO593_01425	desB	aztreonam_T2_14 - none_T2_14	0.427999	0.689044
GO593_01425	desB	cefaclor_T2_1 - none_T2_1a	0.182146	1
GO593_01425	desB	colistin_T2_10 - none_T2_10	-0.363207	1
GO593_01425	desB	isoniazid_T2_14 - none_T2_14	0.351987	1
GO593_01425	desB	lactoferrin_T2_12 - none_T2_12	-0.0386219	1
GO593_01425	desB	meropenem_T2_13 - none_T2_13	0.194636	1
GO593_01430	hmp_1	Nickel_II_chloride_T2_10 - none_T2_10	-3.03172	8.68449e-71
GO593_01430	hmp_1	azithromycin_T2_14 - none_T2_14	1.15219	8.67529e-31
GO593_01430	hmp_1	tazobactam_piperacillin_T2_8 - none_T2_8	0.557069	5.44545e-20
GO593_01430	hmp_1	indole_T2_14 - none_T2_14	0.458045	3.76143e-18
GO593_01430	hmp_1	phenazine_T2_7 - none_T2_5	0.498275	1.31511e-11
GO593_01430	hmp_1	trimethoprim_sulfamethoxazole_T2_7 - none_T2_5	0.179535	6.03678e-11
GO593_01430	hmp_1	trimethoprim_T2_2 - none_T2_1b	0.406279	6.12659e-11
GO593_01430	hmp_1	TPEN_T2_5 - none_T2_5	-0.564206	1.07648e-08
GO593_01430	hmp_1	fosfomycin_T2_1 - none_T2_1a	0.454804	7.8775e-07
GO593_01430	hmp_1	levofloxacin_T2_6 - none_T2_5	-0.509984	3.30563e-06
GO593_01430	hmp_1	EDTA_T2_6 - none_T2_5	-0.360383	2.51048e-05
GO593_01430	hmp_1	Zinc_sulfate_T2_16 - none_T2_16	-0.665737	5.47758e-05
GO593_01430	hmp_1	mecillinam_T2_1 - none_T2_1a	0.197343	0.000112866
GO593_01430	hmp_1	mupirocin_T2_4 - none_T2_3	0.269347	0.000181064
GO593_01430	hmp_1	tobramycin_T2_5 - none_T2_5	-0.352455	0.000208164
GO593_01430	hmp_1	rifampicin_T2_13 - none_T2_13	0.359607	0.000259354
GO593_01430	hmp_1	tigecycline_T2_2 - none_T2_1b	0.0783576	0.000438844
GO593_01430	hmp_1	SDS_T2_5 - none_T2_5	0.0681829	0.000527398
GO593_01430	hmp_1	myricetin_T2_4 - none_T2_3	0.168508	0.0010072
GO593_01430	hmp_1	acriflavine_T2_7 - none_T2_5	0.151447	0.00115506
GO593_01430	hmp_1	thymol_T2_6 - none_T2_5	-0.0408188	0.00217785
GO593_01430	hmp_1	daptomycin_T2_2 - none_T2_1b	0.288476	0.00469159
GO593_01430	hmp_1	carvacrol_T2_6 - none_T2_5	0.0573614	0.00949071
GO593_01430	hmp_1	ciprofloxacin_T2_6 - none_T2_5	-0.283604	0.0108738
GO593_01430	hmp_1	copper_II_sulfate_T2_9 - none_T2_8	-0.278651	0.0117765
GO593_01430	hmp_1	doripenem_T2_9 - none_T2_8	0.166308	0.0735388
GO593_01430	hmp_1	chlorhexidine_T2_14 - none_T2_14	-0.0512259	0.188198
GO593_01430	hmp_1	LL_37_T2_16 - none_T2_16	0.0880515	0.292895
GO593_01430	hmp_1	amikacin_T2_1 - none_T2_1a	0.00683545	0.44055
GO593_01430	hmp_1	polymyxin_b_T2_15 - none_T2_15	-0.115371	0.476769
GO593_01430	hmp_1	vancomycin_T2_5 - none_T2_5	0.0750713	0.634246
GO593_01430	hmp_1	apramycin_T2_8 - none_T2_8	0.0722722	0.64617
GO593_01430	hmp_1	tetracycline_T2_1 - none_T2_1a	0.167731	0.738888
GO593_01430	hmp_1	D_cycloserine_T2_3 - none_T2_3	-0.158274	0.752812
GO593_01430	hmp_1	lysozyme_T2_9 - none_T2_8	0.0381352	0.772871
GO593_01430	hmp_1	imipenem_T2_3 - none_T2_3	-0.145898	0.962576
GO593_01430	hmp_1	aztreonam_T2_14 - none_T2_14	0.0314725	0.971287
GO593_01430	hmp_1	chlorhexidine_T2_3 - none_T2_3	-0.158452	0.978795
GO593_01430	hmp_1	ethidium_bromide_T2_6 - none_T2_5	0.046641	0.988488
GO593_01430	hmp_1	minocycline_T2_15 - none_T2_15	0.0141478	0.999938
GO593_01430	hmp_1	cefaclor_T2_1 - none_T2_1a	0.0470114	1
GO593_01430	hmp_1	colistin_T2_10 - none_T2_10	-0.0598664	1
GO593_01430	hmp_1	isoniazid_T2_14 - none_T2_14	0.060542	1
GO593_01430	hmp_1	lactoferrin_T2_12 - none_T2_12	0.118514	1
GO593_01430	hmp_1	meropenem_T2_13 - none_T2_13	-0.0555842	1
GO593_01460	hemL	myricetin_T2_4 - none_T2_3	-2.53912	6.5958e-33
GO593_01460	hemL	SDS_T2_5 - none_T2_5	-2.07884	6.07444e-23
GO593_01460	hemL	tigecycline_T2_2 - none_T2_1b	-3.00319	2.54739e-21
GO593_01460	hemL	indole_T2_14 - none_T2_14	-1.93795	8.96526e-21
GO593_01460	hemL	chlorhexidine_T2_14 - none_T2_14	-1.48262	3.26501e-17
GO593_01460	hemL	chlorhexidine_T2_3 - none_T2_3	-1.51938	4.79767e-17
GO593_01460	hemL	apramycin_T2_8 - none_T2_8	0.463406	1.1431e-14
GO593_01460	hemL	trimethoprim_sulfamethoxazole_T2_7 - none_T2_5	1.1971	1.47777e-13
GO593_01460	hemL	levofloxacin_T2_6 - none_T2_5	-1.01163	3.05346e-12
GO593_01460	hemL	tobramycin_T2_5 - none_T2_5	0.383335	3.66458e-10
GO593_01460	hemL	trimethoprim_T2_2 - none_T2_1b	-1.17508	6.65541e-10
GO593_01460	hemL	imipenem_T2_3 - none_T2_3	-1.06443	9.33107e-10
GO593_01460	hemL	amikacin_T2_1 - none_T2_1a	0.113423	1.30638e-09
GO593_01460	hemL	EDTA_T2_6 - none_T2_5	1.03546	3.12575e-09
GO593_01460	hemL	doripenem_T2_9 - none_T2_8	-0.635284	3.18108e-07
GO593_01460	hemL	phenazine_T2_7 - none_T2_5	-0.557983	1.77963e-06
GO593_01460	hemL	rifampicin_T2_13 - none_T2_13	-0.918547	2.76329e-06
GO593_01460	hemL	vancomycin_T2_5 - none_T2_5	-1.12617	2.84363e-06
GO593_01460	hemL	fosfomycin_T2_1 - none_T2_1a	-1.05059	3.25686e-06
GO593_01460	hemL	ethidium_bromide_T2_6 - none_T2_5	1.05655	5.07223e-06
GO593_01460	hemL	tazobactam_piperacillin_T2_8 - none_T2_8	-0.312203	5.41053e-05
GO593_01460	hemL	mecillinam_T2_1 - none_T2_1a	-0.661193	0.000745714
GO593_01460	hemL	D_cycloserine_T2_3 - none_T2_3	-0.722792	0.00081899
GO593_01460	hemL	ciprofloxacin_T2_6 - none_T2_5	0.4816	0.000996191
GO593_01460	hemL	carvacrol_T2_6 - none_T2_5	-0.737716	0.00192545
GO593_01460	hemL	lysozyme_T2_9 - none_T2_8	-0.564548	0.00367246
GO593_01460	hemL	polymyxin_b_T2_15 - none_T2_15	-0.8951	0.00650926
GO593_01460	hemL	Zinc_sulfate_T2_16 - none_T2_16	-0.770978	0.0258072
GO593_01460	hemL	mupirocin_T2_4 - none_T2_3	0.45059	0.0317135
GO593_01460	hemL	thymol_T2_6 - none_T2_5	0.134235	0.0445782
GO593_01460	hemL	cefaclor_T2_1 - none_T2_1a	-0.861854	0.0475234
GO593_01460	hemL	LL_37_T2_16 - none_T2_16	-0.787504	0.0670904
GO593_01460	hemL	acriflavine_T2_7 - none_T2_5	-0.230071	0.0991381
GO593_01460	hemL	copper_II_sulfate_T2_9 - none_T2_8	-0.272921	0.173238
GO593_01460	hemL	aztreonam_T2_14 - none_T2_14	-0.173761	0.841237
GO593_01460	hemL	azithromycin_T2_14 - none_T2_14	0.00961399	0.924731
GO593_01460	hemL	daptomycin_T2_2 - none_T2_1b	-0.0885423	0.935596
GO593_01460	hemL	tetracycline_T2_1 - none_T2_1a	0.043878	0.966216
GO593_01460	hemL	minocycline_T2_15 - none_T2_15	-0.14982	0.979841
GO593_01460	hemL	colistin_T2_10 - none_T2_10	-0.573484	1
GO593_01460	hemL	isoniazid_T2_14 - none_T2_14	0.171054	1
GO593_01460	hemL	lactoferrin_T2_12 - none_T2_12	0.0356949	1
GO593_01460	hemL	meropenem_T2_13 - none_T2_13	0.225941	1
GO593_01460	hemL	Nickel_II_chloride_T2_10 - none_T2_10	-0.487156	1
GO593_01460	hemL	TPEN_T2_5 - none_T2_5	-0.0682475	1
GO593_01465	thiE	trimethoprim_T2_2 - none_T2_1b	-1.21935	1.03619e-22
GO593_01465	thiE	phenazine_T2_7 - none_T2_5	-1.17491	1.63614e-17
GO593_01465	thiE	tigecycline_T2_2 - none_T2_1b	-0.557493	1.71429e-16
GO593_01465	thiE	trimethoprim_sulfamethoxazole_T2_7 - none_T2_5	-0.569884	1.84382e-09
GO593_01465	thiE	SDS_T2_5 - none_T2_5	0.309063	2.49968e-06
GO593_01465	thiE	myricetin_T2_4 - none_T2_3	-0.532331	0.00251768
GO593_01465	thiE	tazobactam_piperacillin_T2_8 - none_T2_8	-0.525677	0.00387498
GO593_01465	thiE	levofloxacin_T2_6 - none_T2_5	0.119129	0.00789069
GO593_01465	thiE	carvacrol_T2_6 - none_T2_5	-0.0333476	0.0112288
GO593_01465	thiE	thymol_T2_6 - none_T2_5	0.0673672	0.0253588
GO593_01465	thiE	mupirocin_T2_4 - none_T2_3	-0.288753	0.0268064
GO593_01465	thiE	apramycin_T2_8 - none_T2_8	-0.135534	0.0268342
GO593_01465	thiE	D_cycloserine_T2_3 - none_T2_3	0.0766947	0.115232
GO593_01465	thiE	tobramycin_T2_5 - none_T2_5	0.140245	0.172113
GO593_01465	thiE	amikacin_T2_1 - none_T2_1a	-0.0556827	0.201278
GO593_01465	thiE	EDTA_T2_6 - none_T2_5	0.0308889	0.219989
GO593_01465	thiE	acriflavine_T2_7 - none_T2_5	-0.345572	0.245156
GO593_01465	thiE	doripenem_T2_9 - none_T2_8	-0.164435	0.364218
GO593_01465	thiE	ciprofloxacin_T2_6 - none_T2_5	0.1584	0.45982
GO593_01465	thiE	imipenem_T2_3 - none_T2_3	-0.105205	0.533601
GO593_01465	thiE	daptomycin_T2_2 - none_T2_1b	-0.27339	0.540107
GO593_01465	thiE	mecillinam_T2_1 - none_T2_1a	-0.133321	0.642629
GO593_01465	thiE	Zinc_sulfate_T2_16 - none_T2_16	0.190194	0.691634
GO593_01465	thiE	chlorhexidine_T2_14 - none_T2_14	-0.292612	0.713324
GO593_01465	thiE	rifampicin_T2_13 - none_T2_13	-0.252779	0.717018
GO593_01465	thiE	chlorhexidine_T2_3 - none_T2_3	-0.171606	0.723179
GO593_01465	thiE	vancomycin_T2_5 - none_T2_5	-0.270702	0.743643
GO593_01465	thiE	ethidium_bromide_T2_6 - none_T2_5	-0.00614473	0.772604
GO593_01465	thiE	indole_T2_14 - none_T2_14	-0.136058	0.813767
GO593_01465	thiE	tetracycline_T2_1 - none_T2_1a	-0.092809	0.866876
GO593_01465	thiE	azithromycin_T2_14 - none_T2_14	-0.135079	0.923049
GO593_01465	thiE	lysozyme_T2_9 - none_T2_8	-0.0282415	0.971481
GO593_01465	thiE	copper_II_sulfate_T2_9 - none_T2_8	-0.0183304	0.976322
GO593_01465	thiE	fosfomycin_T2_1 - none_T2_1a	-0.030717	0.982442
GO593_01465	thiE	polymyxin_b_T2_15 - none_T2_15	-0.0107744	0.994262
GO593_01465	thiE	TPEN_T2_5 - none_T2_5	0.035056	0.99564
GO593_01465	thiE	LL_37_T2_16 - none_T2_16	-0.0783393	0.999648
GO593_01465	thiE	aztreonam_T2_14 - none_T2_14	-0.0377387	0.999811
GO593_01465	thiE	minocycline_T2_15 - none_T2_15	0.0594267	0.999903
GO593_01465	thiE	cefaclor_T2_1 - none_T2_1a	-0.113789	1
GO593_01465	thiE	colistin_T2_10 - none_T2_10	0.0219438	1
GO593_01465	thiE	isoniazid_T2_14 - none_T2_14	-0.0497266	1
GO593_01465	thiE	lactoferrin_T2_12 - none_T2_12	0.0456416	1
GO593_01465	thiE	meropenem_T2_13 - none_T2_13	-0.0491367	1
GO593_01465	thiE	Nickel_II_chloride_T2_10 - none_T2_10	0.00762378	1
GO593_01635	cgtA	levofloxacin_T2_6 - none_T2_5	-3.40738	4.85903e-38
GO593_01635	cgtA	tazobactam_piperacillin_T2_8 - none_T2_8	2.72252	6.44262e-35
GO593_01635	cgtA	apramycin_T2_8 - none_T2_8	2.65949	1.62175e-30
GO593_01635	cgtA	tigecycline_T2_2 - none_T2_1b	2.35642	5.59301e-28
GO593_01635	cgtA	indole_T2_14 - none_T2_14	2.20097	6.18982e-26
GO593_01635	cgtA	amikacin_T2_1 - none_T2_1a	2.0266	1.07786e-17
GO593_01635	cgtA	trimethoprim_T2_2 - none_T2_1b	1.57259	2.25611e-15
GO593_01635	cgtA	mupirocin_T2_4 - none_T2_3	1.32439	1.06815e-13
GO593_01635	cgtA	thymol_T2_6 - none_T2_5	-1.50952	1.66793e-10
GO593_01635	cgtA	acriflavine_T2_7 - none_T2_5	-1.47567	2.71385e-09
GO593_01635	cgtA	trimethoprim_sulfamethoxazole_T2_7 - none_T2_5	-1.66862	1.19573e-08
GO593_01635	cgtA	ciprofloxacin_T2_6 - none_T2_5	-1.2474	5.02287e-08
GO593_01635	cgtA	ethidium_bromide_T2_6 - none_T2_5	-1.05353	3.22751e-06
GO593_01635	cgtA	SDS_T2_5 - none_T2_5	-1.1659	4.1697e-05
GO593_01635	cgtA	tetracycline_T2_1 - none_T2_1a	1.1922	5.9585e-05
GO593_01635	cgtA	isoniazid_T2_14 - none_T2_14	1.50911	9.13239e-05
GO593_01635	cgtA	minocycline_T2_15 - none_T2_15	1.0505	0.000873924
GO593_01635	cgtA	imipenem_T2_3 - none_T2_3	-0.977622	0.00206065
GO593_01635	cgtA	rifampicin_T2_13 - none_T2_13	0.732913	0.0030001
GO593_01635	cgtA	daptomycin_T2_2 - none_T2_1b	0.909848	0.00680224
GO593_01635	cgtA	tobramycin_T2_5 - none_T2_5	0.811524	0.0102477
GO593_01635	cgtA	carvacrol_T2_6 - none_T2_5	-0.841816	0.0256825
GO593_01635	cgtA	EDTA_T2_6 - none_T2_5	-0.638938	0.0308586
GO593_01635	cgtA	vancomycin_T2_5 - none_T2_5	-0.793021	0.0459645
GO593_01635	cgtA	myricetin_T2_4 - none_T2_3	0.223132	0.0554975
GO593_01635	cgtA	chlorhexidine_T2_14 - none_T2_14	-0.636638	0.0688293
GO593_01635	cgtA	lysozyme_T2_9 - none_T2_8	-0.652397	0.241473
GO593_01635	cgtA	doripenem_T2_9 - none_T2_8	-0.612481	0.241955
GO593_01635	cgtA	azithromycin_T2_14 - none_T2_14	0.394035	0.429937
GO593_01635	cgtA	polymyxin_b_T2_15 - none_T2_15	-0.602284	0.486802
GO593_01635	cgtA	chlorhexidine_T2_3 - none_T2_3	0.234357	0.493141
GO593_01635	cgtA	aztreonam_T2_14 - none_T2_14	0.574912	0.504436
GO593_01635	cgtA	phenazine_T2_7 - none_T2_5	0.188114	0.569714
GO593_01635	cgtA	mecillinam_T2_1 - none_T2_1a	-0.322279	0.779304
GO593_01635	cgtA	LL_37_T2_16 - none_T2_16	0.391603	0.863523
GO593_01635	cgtA	TPEN_T2_5 - none_T2_5	-0.254601	0.880309
GO593_01635	cgtA	D_cycloserine_T2_3 - none_T2_3	-0.29125	0.908704
GO593_01635	cgtA	copper_II_sulfate_T2_9 - none_T2_8	-0.29276	0.958317
GO593_01635	cgtA	Zinc_sulfate_T2_16 - none_T2_16	-0.266772	0.980546
GO593_01635	cgtA	fosfomycin_T2_1 - none_T2_1a	-0.193167	0.989405
GO593_01635	cgtA	cefaclor_T2_1 - none_T2_1a	0.937386	1
GO593_01635	cgtA	colistin_T2_10 - none_T2_10	0.237878	1
GO593_01635	cgtA	lactoferrin_T2_12 - none_T2_12	-0.22883	1
GO593_01635	cgtA	meropenem_T2_13 - none_T2_13	-0.045103	1
GO593_01635	cgtA	Nickel_II_chloride_T2_10 - none_T2_10	-0.030086	1
GO593_01650	gap	indole_T2_14 - none_T2_14	-1.70896	8.24515e-22
GO593_01650	gap	amikacin_T2_1 - none_T2_1a	-2.46737	3.5508e-21
GO593_01650	gap	tigecycline_T2_2 - none_T2_1b	-1.86965	1.335e-18
GO593_01650	gap	imipenem_T2_3 - none_T2_3	-1.92094	9.1175e-16
GO593_01650	gap	levofloxacin_T2_6 - none_T2_5	1.23847	1.21453e-13
GO593_01650	gap	apramycin_T2_8 - none_T2_8	-1.59043	3.99804e-12
GO593_01650	gap	azithromycin_T2_14 - none_T2_14	-2.13956	4.11864e-10
GO593_01650	gap	trimethoprim_T2_2 - none_T2_1b	0.362803	2.25016e-09
GO593_01650	gap	SDS_T2_5 - none_T2_5	-0.991114	1.05406e-08
GO593_01650	gap	phenazine_T2_7 - none_T2_5	1.16652	5.68401e-08
GO593_01650	gap	doripenem_T2_9 - none_T2_8	-1.48353	1.10485e-06
GO593_01650	gap	rifampicin_T2_13 - none_T2_13	-1.47091	1.22512e-06
GO593_01650	gap	chlorhexidine_T2_14 - none_T2_14	-1.14721	2.36429e-06
GO593_01650	gap	tazobactam_piperacillin_T2_8 - none_T2_8	-1.23104	2.64081e-06
GO593_01650	gap	D_cycloserine_T2_3 - none_T2_3	-0.814587	6.03279e-05
GO593_01650	gap	thymol_T2_6 - none_T2_5	0.325332	0.000117139
GO593_01650	gap	mupirocin_T2_4 - none_T2_3	0.922335	0.000287358
GO593_01650	gap	lysozyme_T2_9 - none_T2_8	-1.28189	0.000376823
GO593_01650	gap	mecillinam_T2_1 - none_T2_1a	-0.995565	0.000689527
GO593_01650	gap	chlorhexidine_T2_3 - none_T2_3	-0.366411	0.00753179
GO593_01650	gap	vancomycin_T2_5 - none_T2_5	-1.16634	0.0115053
GO593_01650	gap	tobramycin_T2_5 - none_T2_5	-0.848139	0.0169305
GO593_01650	gap	EDTA_T2_6 - none_T2_5	0.946959	0.0294833
GO593_01650	gap	trimethoprim_sulfamethoxazole_T2_7 - none_T2_5	0.36981	0.0554932
GO593_01650	gap	polymyxin_b_T2_15 - none_T2_15	-0.886445	0.061511
GO593_01650	gap	fosfomycin_T2_1 - none_T2_1a	0.469227	0.0617781
GO593_01650	gap	carvacrol_T2_6 - none_T2_5	0.25394	0.125966
GO593_01650	gap	ciprofloxacin_T2_6 - none_T2_5	0.638943	0.153508
GO593_01650	gap	daptomycin_T2_2 - none_T2_1b	-0.533784	0.181824
GO593_01650	gap	LL_37_T2_16 - none_T2_16	-0.920294	0.217464
GO593_01650	gap	myricetin_T2_4 - none_T2_3	-0.187649	0.330296
GO593_01650	gap	tetracycline_T2_1 - none_T2_1a	0.10057	0.395143
GO593_01650	gap	TPEN_T2_5 - none_T2_5	0.689022	0.397012
GO593_01650	gap	copper_II_sulfate_T2_9 - none_T2_8	-0.33463	0.456528
GO593_01650	gap	acriflavine_T2_7 - none_T2_5	0.340678	0.477784
GO593_01650	gap	Zinc_sulfate_T2_16 - none_T2_16	-0.683882	0.537617
GO593_01650	gap	aztreonam_T2_14 - none_T2_14	-0.38621	0.641199
GO593_01650	gap	ethidium_bromide_T2_6 - none_T2_5	-0.048751	0.966067
GO593_01650	gap	minocycline_T2_15 - none_T2_15	0.040135	0.998454
GO593_01650	gap	cefaclor_T2_1 - none_T2_1a	-0.0752486	1
GO593_01650	gap	colistin_T2_10 - none_T2_10	-0.128094	1
GO593_01650	gap	isoniazid_T2_14 - none_T2_14	-0.0887334	1
GO593_01650	gap	lactoferrin_T2_12 - none_T2_12	-0.303308	1
GO593_01650	gap	meropenem_T2_13 - none_T2_13	0.147501	1
GO593_01650	gap	Nickel_II_chloride_T2_10 - none_T2_10	-0.0258475	1
GO593_01735	pdxJ	D_cycloserine_T2_3 - none_T2_3	-2.72244	4.9878e-42
GO593_01735	pdxJ	trimethoprim_sulfamethoxazole_T2_7 - none_T2_5	1.37919	5.03152e-31
GO593_01735	pdxJ	levofloxacin_T2_6 - none_T2_5	1.2763	7.68922e-26
GO593_01735	pdxJ	myricetin_T2_4 - none_T2_3	-1.64173	8.8937e-23
GO593_01735	pdxJ	trimethoprim_T2_2 - none_T2_1b	0.0828261	2.18323e-20
GO593_01735	pdxJ	SDS_T2_5 - none_T2_5	-1.70254	1.57829e-18
GO593_01735	pdxJ	tazobactam_piperacillin_T2_8 - none_T2_8	-0.829649	9.40069e-12
GO593_01735	pdxJ	tigecycline_T2_2 - none_T2_1b	-0.55034	3.04805e-10
GO593_01735	pdxJ	phenazine_T2_7 - none_T2_5	0.758212	2.40089e-09
GO593_01735	pdxJ	ciprofloxacin_T2_6 - none_T2_5	0.749236	5.88329e-09
GO593_01735	pdxJ	EDTA_T2_6 - none_T2_5	0.638119	1.94874e-07
GO593_01735	pdxJ	apramycin_T2_8 - none_T2_8	-0.376293	2.63238e-07
GO593_01735	pdxJ	thymol_T2_6 - none_T2_5	0.627233	4.57626e-07
GO593_01735	pdxJ	ethidium_bromide_T2_6 - none_T2_5	0.667404	5.01641e-05
GO593_01735	pdxJ	rifampicin_T2_13 - none_T2_13	-0.495887	8.0732e-05
GO593_01735	pdxJ	amikacin_T2_1 - none_T2_1a	-0.215725	9.35264e-05
GO593_01735	pdxJ	chlorhexidine_T2_14 - none_T2_14	-0.372047	0.0014401
GO593_01735	pdxJ	acriflavine_T2_7 - none_T2_5	-0.255577	0.00151568
GO593_01735	pdxJ	chlorhexidine_T2_3 - none_T2_3	-0.5017	0.00350537
GO593_01735	pdxJ	vancomycin_T2_5 - none_T2_5	-0.643201	0.00425606
GO593_01735	pdxJ	imipenem_T2_3 - none_T2_3	-0.304101	0.0119054
GO593_01735	pdxJ	Zinc_sulfate_T2_16 - none_T2_16	-0.0521798	0.0473334
GO593_01735	pdxJ	mupirocin_T2_4 - none_T2_3	0.388757	0.0574892
GO593_01735	pdxJ	TPEN_T2_5 - none_T2_5	0.382744	0.0812691
GO593_01735	pdxJ	doripenem_T2_9 - none_T2_8	-0.1211	0.0850491
GO593_01735	pdxJ	LL_37_T2_16 - none_T2_16	-0.480561	0.104866
GO593_01735	pdxJ	fosfomycin_T2_1 - none_T2_1a	-0.0808118	0.148979
GO593_01735	pdxJ	daptomycin_T2_2 - none_T2_1b	-0.371956	0.276679
GO593_01735	pdxJ	tobramycin_T2_5 - none_T2_5	0.0848269	0.389315
GO593_01735	pdxJ	indole_T2_14 - none_T2_14	-0.284587	0.432942
GO593_01735	pdxJ	copper_II_sulfate_T2_9 - none_T2_8	-0.265866	0.473753
GO593_01735	pdxJ	aztreonam_T2_14 - none_T2_14	-0.0919075	0.48613
GO593_01735	pdxJ	carvacrol_T2_6 - none_T2_5	0.0382466	0.498194
GO593_01735	pdxJ	lysozyme_T2_9 - none_T2_8	0.0436199	0.615625
GO593_01735	pdxJ	polymyxin_b_T2_15 - none_T2_15	-0.0743227	0.803425
GO593_01735	pdxJ	azithromycin_T2_14 - none_T2_14	0.128848	0.832802
GO593_01735	pdxJ	tetracycline_T2_1 - none_T2_1a	0.105086	0.999718
GO593_01735	pdxJ	minocycline_T2_15 - none_T2_15	-0.0175083	1
GO593_01735	pdxJ	cefaclor_T2_1 - none_T2_1a	-0.135955	1
GO593_01735	pdxJ	colistin_T2_10 - none_T2_10	-0.276662	1
GO593_01735	pdxJ	isoniazid_T2_14 - none_T2_14	-1.30782	1
GO593_01735	pdxJ	lactoferrin_T2_12 - none_T2_12	-0.00718693	1
GO593_01735	pdxJ	mecillinam_T2_1 - none_T2_1a	-0.219096	1
GO593_01735	pdxJ	meropenem_T2_13 - none_T2_13	0.0482132	1
GO593_01735	pdxJ	Nickel_II_chloride_T2_10 - none_T2_10	-0.26235	1
GO593_01750	era	trimethoprim_sulfamethoxazole_T2_7 - none_T2_5	4.00843	2.70774e-68
GO593_01750	era	indole_T2_14 - none_T2_14	1.76089	2.96546e-29
GO593_01750	era	trimethoprim_T2_2 - none_T2_1b	1.99509	1.24727e-28
GO593_01750	era	mupirocin_T2_4 - none_T2_3	2.25523	3.73821e-24
GO593_01750	era	azithromycin_T2_14 - none_T2_14	-1.41198	4.12386e-14
GO593_01750	era	levofloxacin_T2_6 - none_T2_5	-0.711837	8.20032e-11
GO593_01750	era	tazobactam_piperacillin_T2_8 - none_T2_8	0.741864	3.00741e-10
GO593_01750	era	apramycin_T2_8 - none_T2_8	0.983606	1.35064e-09
GO593_01750	era	myricetin_T2_4 - none_T2_3	0.6342	1.47761e-09
GO593_01750	era	EDTA_T2_6 - none_T2_5	1.04555	4.9843e-08
GO593_01750	era	imipenem_T2_3 - none_T2_3	-0.642562	3.553e-05
GO593_01750	era	SDS_T2_5 - none_T2_5	0.46581	4.0776e-05
GO593_01750	era	tobramycin_T2_5 - none_T2_5	0.840592	9.04618e-05
GO593_01750	era	chlorhexidine_T2_3 - none_T2_3	-1.11314	0.000226959
GO593_01750	era	mecillinam_T2_1 - none_T2_1a	-0.636007	0.00182578
GO593_01750	era	chlorhexidine_T2_14 - none_T2_14	-1.02688	0.00215667
GO593_01750	era	phenazine_T2_7 - none_T2_5	0.45467	0.00419725
GO593_01750	era	amikacin_T2_1 - none_T2_1a	0.544491	0.00453247
GO593_01750	era	lysozyme_T2_9 - none_T2_8	-0.427964	0.0104185
GO593_01750	era	doripenem_T2_9 - none_T2_8	-0.29374	0.0145712
GO593_01750	era	vancomycin_T2_5 - none_T2_5	-0.190572	0.0332206
GO593_01750	era	tetracycline_T2_1 - none_T2_1a	0.900396	0.0355131
GO593_01750	era	LL_37_T2_16 - none_T2_16	-0.823308	0.0520723
GO593_01750	era	carvacrol_T2_6 - none_T2_5	-0.474557	0.0667519
GO593_01750	era	minocycline_T2_15 - none_T2_15	0.448536	0.10041
GO593_01750	era	ciprofloxacin_T2_6 - none_T2_5	0.418502	0.156039
GO593_01750	era	tigecycline_T2_2 - none_T2_1b	0.0577884	0.225213
GO593_01750	era	copper_II_sulfate_T2_9 - none_T2_8	0.253681	0.268259
GO593_01750	era	acriflavine_T2_7 - none_T2_5	-0.119624	0.449697
GO593_01750	era	thymol_T2_6 - none_T2_5	0.235335	0.49261
GO593_01750	era	D_cycloserine_T2_3 - none_T2_3	-0.0665176	0.545489
GO593_01750	era	rifampicin_T2_13 - none_T2_13	0.0832858	0.615411
GO593_01750	era	daptomycin_T2_2 - none_T2_1b	-0.365466	0.673988
GO593_01750	era	fosfomycin_T2_1 - none_T2_1a	-0.196149	0.769472
GO593_01750	era	polymyxin_b_T2_15 - none_T2_15	-0.393074	0.78983
GO593_01750	era	ethidium_bromide_T2_6 - none_T2_5	0.11791	0.962386
GO593_01750	era	isoniazid_T2_14 - none_T2_14	-0.263711	0.967151
GO593_01750	era	Zinc_sulfate_T2_16 - none_T2_16	-0.0427085	0.995871
GO593_01750	era	aztreonam_T2_14 - none_T2_14	-0.0402241	0.999995
GO593_01750	era	cefaclor_T2_1 - none_T2_1a	-0.0944217	1
GO593_01750	era	colistin_T2_10 - none_T2_10	-0.52318	1
GO593_01750	era	lactoferrin_T2_12 - none_T2_12	-0.0917975	1
GO593_01750	era	meropenem_T2_13 - none_T2_13	0.605219	1
GO593_01750	era	Nickel_II_chloride_T2_10 - none_T2_10	-0.212874	1
GO593_01750	era	TPEN_T2_5 - none_T2_5	0.080182	1
GO593_01765	lepB	rifampicin_T2_13 - none_T2_13	-2.62769	3.87679e-41
GO593_01765	lepB	trimethoprim_sulfamethoxazole_T2_7 - none_T2_5	-3.03905	7.88251e-39
GO593_01765	lepB	levofloxacin_T2_6 - none_T2_5	-2.92456	2.54503e-37
GO593_01765	lepB	tazobactam_piperacillin_T2_8 - none_T2_8	-2.23256	4.61665e-37
GO593_01765	lepB	trimethoprim_T2_2 - none_T2_1b	-2.36155	2.43079e-36
GO593_01765	lepB	chlorhexidine_T2_14 - none_T2_14	-2.1524	1.07125e-33
GO593_01765	lepB	copper_II_sulfate_T2_9 - none_T2_8	-1.86129	3.14425e-27
GO593_01765	lepB	indole_T2_14 - none_T2_14	-1.9705	2.66474e-25
GO593_01765	lepB	chlorhexidine_T2_3 - none_T2_3	-1.73143	3.49075e-24
GO593_01765	lepB	acriflavine_T2_7 - none_T2_5	-1.97984	4.69924e-23
GO593_01765	lepB	tetracycline_T2_1 - none_T2_1a	2.3881	7.02714e-22
GO593_01765	lepB	LL_37_T2_16 - none_T2_16	-2.44055	1.29648e-21
GO593_01765	lepB	mecillinam_T2_1 - none_T2_1a	-1.68281	1.37935e-21
GO593_01765	lepB	doripenem_T2_9 - none_T2_8	-1.76168	1.61972e-20
GO593_01765	lepB	imipenem_T2_3 - none_T2_3	-1.51071	3.69923e-19
GO593_01765	lepB	carvacrol_T2_6 - none_T2_5	-1.53426	1.39251e-18
GO593_01765	lepB	phenazine_T2_7 - none_T2_5	-1.51006	2.29338e-17
GO593_01765	lepB	tigecycline_T2_2 - none_T2_1b	0.920512	6.49542e-15
GO593_01765	lepB	apramycin_T2_8 - none_T2_8	-0.971803	5.70718e-12
GO593_01765	lepB	thymol_T2_6 - none_T2_5	-0.799317	4.5699e-10
GO593_01765	lepB	D_cycloserine_T2_3 - none_T2_3	-1.48771	3.28494e-09
GO593_01765	lepB	minocycline_T2_15 - none_T2_15	1.47795	8.8014e-09
GO593_01765	lepB	aztreonam_T2_14 - none_T2_14	-0.960321	3.09707e-06
GO593_01765	lepB	ethidium_bromide_T2_6 - none_T2_5	-0.5136	4.21291e-06
GO593_01765	lepB	polymyxin_b_T2_15 - none_T2_15	-0.964157	5.15444e-05
GO593_01765	lepB	TPEN_T2_5 - none_T2_5	-0.716133	0.000181989
GO593_01765	lepB	fosfomycin_T2_1 - none_T2_1a	-0.983124	0.00021534
GO593_01765	lepB	mupirocin_T2_4 - none_T2_3	0.175305	0.00104561
GO593_01765	lepB	tobramycin_T2_5 - none_T2_5	-0.605372	0.00220328
GO593_01765	lepB	ciprofloxacin_T2_6 - none_T2_5	-0.211005	0.0036469
GO593_01765	lepB	EDTA_T2_6 - none_T2_5	-0.256384	0.00579116
GO593_01765	lepB	daptomycin_T2_2 - none_T2_1b	0.650383	0.00770735
GO593_01765	lepB	lysozyme_T2_9 - none_T2_8	-0.61566	0.031745
GO593_01765	lepB	amikacin_T2_1 - none_T2_1a	-0.487245	0.0726971
GO593_01765	lepB	azithromycin_T2_14 - none_T2_14	0.253734	0.0980493
GO593_01765	lepB	myricetin_T2_4 - none_T2_3	0.0860814	0.167764
GO593_01765	lepB	SDS_T2_5 - none_T2_5	0.121523	0.198705
GO593_01765	lepB	cefaclor_T2_1 - none_T2_1a	-0.588122	0.226944
GO593_01765	lepB	Nickel_II_chloride_T2_10 - none_T2_10	-0.539975	0.32303
GO593_01765	lepB	Zinc_sulfate_T2_16 - none_T2_16	-0.187397	0.419954
GO593_01765	lepB	vancomycin_T2_5 - none_T2_5	-0.0656853	0.865129
GO593_01765	lepB	colistin_T2_10 - none_T2_10	-0.721289	1
GO593_01765	lepB	isoniazid_T2_14 - none_T2_14	-0.796929	1
GO593_01765	lepB	lactoferrin_T2_12 - none_T2_12	-0.209239	1
GO593_01765	lepB	meropenem_T2_13 - none_T2_13	0.410476	1
GO593_01795	tmk	chlorhexidine_T2_14 - none_T2_14	-3.21237	3.05926e-25
GO593_01795	tmk	tigecycline_T2_2 - none_T2_1b	-2.73687	2.42661e-20
GO593_01795	tmk	tazobactam_piperacillin_T2_8 - none_T2_8	-1.8257	1.73783e-18
GO593_01795	tmk	amikacin_T2_1 - none_T2_1a	-2.00899	7.43549e-17
GO593_01795	tmk	levofloxacin_T2_6 - none_T2_5	-2.67357	2.5489e-16
GO593_01795	tmk	fosfomycin_T2_1 - none_T2_1a	-2.57906	1.28072e-14
GO593_01795	tmk	chlorhexidine_T2_3 - none_T2_3	-2.08419	7.21613e-14
GO593_01795	tmk	SDS_T2_5 - none_T2_5	-2.37047	1.69797e-12
GO593_01795	tmk	imipenem_T2_3 - none_T2_3	-2.8143	2.2144e-12
GO593_01795	tmk	indole_T2_14 - none_T2_14	-1.3525	6.37367e-12
GO593_01795	tmk	myricetin_T2_4 - none_T2_3	-1.37072	6.44799e-10
GO593_01795	tmk	mupirocin_T2_4 - none_T2_3	-0.928487	1.44695e-08
GO593_01795	tmk	lysozyme_T2_9 - none_T2_8	-1.93499	3.42581e-07
GO593_01795	tmk	polymyxin_b_T2_15 - none_T2_15	-1.84856	1.84579e-06
GO593_01795	tmk	EDTA_T2_6 - none_T2_5	1.17215	1.60653e-05
GO593_01795	tmk	apramycin_T2_8 - none_T2_8	-1.21538	3.28095e-05
GO593_01795	tmk	mecillinam_T2_1 - none_T2_1a	-1.01536	0.000203473
GO593_01795	tmk	trimethoprim_T2_2 - none_T2_1b	-1.32951	0.000818737
GO593_01795	tmk	doripenem_T2_9 - none_T2_8	-1.04842	0.00532692
GO593_01795	tmk	TPEN_T2_5 - none_T2_5	-0.875074	0.00578803
GO593_01795	tmk	thymol_T2_6 - none_T2_5	-0.314887	0.0072079
GO593_01795	tmk	trimethoprim_sulfamethoxazole_T2_7 - none_T2_5	-0.179379	0.0111824
GO593_01795	tmk	D_cycloserine_T2_3 - none_T2_3	-0.881015	0.0251585
GO593_01795	tmk	acriflavine_T2_7 - none_T2_5	-0.374298	0.0380067
GO593_01795	tmk	azithromycin_T2_14 - none_T2_14	-0.83875	0.0691394
GO593_01795	tmk	tobramycin_T2_5 - none_T2_5	-0.506802	0.0877287
GO593_01795	tmk	Zinc_sulfate_T2_16 - none_T2_16	0.586292	0.0986321
GO593_01795	tmk	carvacrol_T2_6 - none_T2_5	-0.562337	0.134871
GO593_01795	tmk	ciprofloxacin_T2_6 - none_T2_5	-0.352044	0.287271
GO593_01795	tmk	vancomycin_T2_5 - none_T2_5	-0.861703	0.316664
GO593_01795	tmk	aztreonam_T2_14 - none_T2_14	0.128452	0.381951
GO593_01795	tmk	rifampicin_T2_13 - none_T2_13	0.166169	0.449237
GO593_01795	tmk	phenazine_T2_7 - none_T2_5	0.0398433	0.474521
GO593_01795	tmk	LL_37_T2_16 - none_T2_16	-0.203598	0.47761
GO593_01795	tmk	meropenem_T2_13 - none_T2_13	1.02892	0.547823
GO593_01795	tmk	copper_II_sulfate_T2_9 - none_T2_8	-0.436585	0.67691
GO593_01795	tmk	tetracycline_T2_1 - none_T2_1a	-0.18385	0.692288
GO593_01795	tmk	minocycline_T2_15 - none_T2_15	-0.206571	0.915102
GO593_01795	tmk	ethidium_bromide_T2_6 - none_T2_5	0.0335901	0.955869
GO593_01795	tmk	cefaclor_T2_1 - none_T2_1a	-0.519501	1
GO593_01795	tmk	colistin_T2_10 - none_T2_10	-0.0228578	1
GO593_01795	tmk	daptomycin_T2_2 - none_T2_1b	-0.45464	1
GO593_01795	tmk	isoniazid_T2_14 - none_T2_14	-0.0466725	1
GO593_01795	tmk	lactoferrin_T2_12 - none_T2_12	0.147138	1
GO593_01795	tmk	Nickel_II_chloride_T2_10 - none_T2_10	0.291602	1
GO593_01845	dapD	levofloxacin_T2_6 - none_T2_5	1.6901	7.29728e-39
GO593_01845	dapD	trimethoprim_sulfamethoxazole_T2_7 - none_T2_5	1.28633	4.13648e-24
GO593_01845	dapD	indole_T2_14 - none_T2_14	-1.92412	4.14101e-18
GO593_01845	dapD	myricetin_T2_4 - none_T2_3	-1.35877	7.57155e-13
GO593_01845	dapD	ciprofloxacin_T2_6 - none_T2_5	1.07905	1.96068e-11
GO593_01845	dapD	tigecycline_T2_2 - none_T2_1b	-0.5988	5.62512e-09
GO593_01845	dapD	apramycin_T2_8 - none_T2_8	-0.638454	3.48943e-08
GO593_01845	dapD	acriflavine_T2_7 - none_T2_5	-0.169906	1.67916e-06
GO593_01845	dapD	mupirocin_T2_4 - none_T2_3	0.885959	6.44298e-06
GO593_01845	dapD	trimethoprim_T2_2 - none_T2_1b	-0.472717	9.24661e-06
GO593_01845	dapD	thymol_T2_6 - none_T2_5	0.532009	1.03049e-05
GO593_01845	dapD	chlorhexidine_T2_14 - none_T2_14	-0.691782	1.36662e-05
GO593_01845	dapD	ethidium_bromide_T2_6 - none_T2_5	0.880576	3.59638e-05
GO593_01845	dapD	chlorhexidine_T2_3 - none_T2_3	-0.641221	0.000246157
GO593_01845	dapD	SDS_T2_5 - none_T2_5	-0.475772	0.000521436
GO593_01845	dapD	imipenem_T2_3 - none_T2_3	-0.434313	0.000994385
GO593_01845	dapD	amikacin_T2_1 - none_T2_1a	-0.0107817	0.00146259
GO593_01845	dapD	carvacrol_T2_6 - none_T2_5	0.248093	0.00361027
GO593_01845	dapD	tazobactam_piperacillin_T2_8 - none_T2_8	-0.0743388	0.00626122
GO593_01845	dapD	tetracycline_T2_1 - none_T2_1a	0.64515	0.0132384
GO593_01845	dapD	mecillinam_T2_1 - none_T2_1a	-0.241311	0.0219974
GO593_01845	dapD	D_cycloserine_T2_3 - none_T2_3	0.129559	0.0252873
GO593_01845	dapD	rifampicin_T2_13 - none_T2_13	-0.207667	0.0471242
GO593_01845	dapD	fosfomycin_T2_1 - none_T2_1a	-0.595458	0.0478647
GO593_01845	dapD	azithromycin_T2_14 - none_T2_14	0.0787243	0.0885659
GO593_01845	dapD	tobramycin_T2_5 - none_T2_5	-0.00099163	0.133813
GO593_01845	dapD	polymyxin_b_T2_15 - none_T2_15	-0.352646	0.261448
GO593_01845	dapD	minocycline_T2_15 - none_T2_15	0.488308	0.285447
GO593_01845	dapD	phenazine_T2_7 - none_T2_5	-0.191944	0.322291
GO593_01845	dapD	TPEN_T2_5 - none_T2_5	0.351142	0.387361
GO593_01845	dapD	copper_II_sulfate_T2_9 - none_T2_8	-0.484292	0.405823
GO593_01845	dapD	Zinc_sulfate_T2_16 - none_T2_16	-0.392629	0.54827
GO593_01845	dapD	vancomycin_T2_5 - none_T2_5	-0.267141	0.583948
GO593_01845	dapD	doripenem_T2_9 - none_T2_8	-0.0441357	0.725442
GO593_01845	dapD	EDTA_T2_6 - none_T2_5	0.190676	0.757827
GO593_01845	dapD	lysozyme_T2_9 - none_T2_8	-0.127983	0.955244
GO593_01845	dapD	aztreonam_T2_14 - none_T2_14	0.00170558	0.999309
GO593_01845	dapD	cefaclor_T2_1 - none_T2_1a	-0.240664	1
GO593_01845	dapD	colistin_T2_10 - none_T2_10	-0.299027	1
GO593_01845	dapD	daptomycin_T2_2 - none_T2_1b	-0.298361	1
GO593_01845	dapD	isoniazid_T2_14 - none_T2_14	-0.145438	1
GO593_01845	dapD	lactoferrin_T2_12 - none_T2_12	0.0261441	1
GO593_01845	dapD	LL_37_T2_16 - none_T2_16	-0.373541	1
GO593_01845	dapD	meropenem_T2_13 - none_T2_13	0.209536	1
GO593_01845	dapD	Nickel_II_chloride_T2_10 - none_T2_10	0.143297	1
GO593_01880	nadM	trimethoprim_sulfamethoxazole_T2_7 - none_T2_5	-3.04994	6.71769e-46
GO593_01880	nadM	indole_T2_14 - none_T2_14	-2.76264	3.03353e-36
GO593_01880	nadM	myricetin_T2_4 - none_T2_3	2.24449	2.81374e-30
GO593_01880	nadM	trimethoprim_T2_2 - none_T2_1b	-2.635	2.89926e-28
GO593_01880	nadM	tazobactam_piperacillin_T2_8 - none_T2_8	-2.20702	1.08352e-25
GO593_01880	nadM	amikacin_T2_1 - none_T2_1a	-2.44273	6.35194e-18
GO593_01880	nadM	copper_II_sulfate_T2_9 - none_T2_8	-1.40998	7.14153e-09
GO593_01880	nadM	D_cycloserine_T2_3 - none_T2_3	0.848764	2.72139e-07
GO593_01880	nadM	rifampicin_T2_13 - none_T2_13	-1.34532	3.72263e-06
GO593_01880	nadM	acriflavine_T2_7 - none_T2_5	-1.10476	5.21653e-06
GO593_01880	nadM	azithromycin_T2_14 - none_T2_14	0.85088	3.71753e-05
GO593_01880	nadM	tobramycin_T2_5 - none_T2_5	0.59297	0.000886741
GO593_01880	nadM	doripenem_T2_9 - none_T2_8	-0.779598	0.001317
GO593_01880	nadM	SDS_T2_5 - none_T2_5	0.354635	0.00164058
GO593_01880	nadM	imipenem_T2_3 - none_T2_3	-0.791165	0.00396499
GO593_01880	nadM	chlorhexidine_T2_14 - none_T2_14	-0.842466	0.00431152
GO593_01880	nadM	apramycin_T2_8 - none_T2_8	-0.357459	0.00547232
GO593_01880	nadM	ethidium_bromide_T2_6 - none_T2_5	0.831904	0.0197988
GO593_01880	nadM	levofloxacin_T2_6 - none_T2_5	-0.550878	0.0410622
GO593_01880	nadM	fosfomycin_T2_1 - none_T2_1a	-0.708438	0.135074
GO593_01880	nadM	thymol_T2_6 - none_T2_5	-0.328552	0.278519
GO593_01880	nadM	minocycline_T2_15 - none_T2_15	0.578358	0.284305
GO593_01880	nadM	mupirocin_T2_4 - none_T2_3	0.396776	0.28845
GO593_01880	nadM	tetracycline_T2_1 - none_T2_1a	0.501953	0.300501
GO593_01880	nadM	phenazine_T2_7 - none_T2_5	-0.0319278	0.301748
GO593_01880	nadM	tigecycline_T2_2 - none_T2_1b	-0.149793	0.407616
GO593_01880	nadM	polymyxin_b_T2_15 - none_T2_15	-0.492232	0.461503
GO593_01880	nadM	ciprofloxacin_T2_6 - none_T2_5	0.312981	0.620367
GO593_01880	nadM	chlorhexidine_T2_3 - none_T2_3	0.123875	0.620518
GO593_01880	nadM	EDTA_T2_6 - none_T2_5	-0.247135	0.685987
GO593_01880	nadM	vancomycin_T2_5 - none_T2_5	0.171723	0.756172
GO593_01880	nadM	daptomycin_T2_2 - none_T2_1b	-0.0874944	0.85304
GO593_01880	nadM	mecillinam_T2_1 - none_T2_1a	-0.156629	0.865589
GO593_01880	nadM	carvacrol_T2_6 - none_T2_5	-0.0440382	0.944958
GO593_01880	nadM	LL_37_T2_16 - none_T2_16	0.0904839	0.966855
GO593_01880	nadM	Zinc_sulfate_T2_16 - none_T2_16	-0.22392	0.968507
GO593_01880	nadM	lysozyme_T2_9 - none_T2_8	-0.106557	0.987765
GO593_01880	nadM	TPEN_T2_5 - none_T2_5	0.247784	0.99587
GO593_01880	nadM	aztreonam_T2_14 - none_T2_14	-0.11747	0.999604
GO593_01880	nadM	cefaclor_T2_1 - none_T2_1a	-0.239893	1
GO593_01880	nadM	colistin_T2_10 - none_T2_10	-0.275408	1
GO593_01880	nadM	isoniazid_T2_14 - none_T2_14	0.378506	1
GO593_01880	nadM	lactoferrin_T2_12 - none_T2_12	-0.0329999	1
GO593_01880	nadM	meropenem_T2_13 - none_T2_13	-0.0812312	1
GO593_01880	nadM	Nickel_II_chloride_T2_10 - none_T2_10	-0.264051	1
GO593_01925	ybgC	indole_T2_14 - none_T2_14	-2.49355	1.54083e-34
GO593_01925	ybgC	carvacrol_T2_6 - none_T2_5	-2.07593	3.73022e-25
GO593_01925	ybgC	phenazine_T2_7 - none_T2_5	1.49497	8.16156e-18
GO593_01925	ybgC	D_cycloserine_T2_3 - none_T2_3	-2.24996	4.45133e-17
GO593_01925	ybgC	thymol_T2_6 - none_T2_5	-1.67585	7.2007e-17
GO593_01925	ybgC	SDS_T2_5 - none_T2_5	-1.93737	2.52728e-13
GO593_01925	ybgC	chlorhexidine_T2_14 - none_T2_14	-2.36934	1.59493e-12
GO593_01925	ybgC	tobramycin_T2_5 - none_T2_5	-1.76672	1.9879e-11
GO593_01925	ybgC	imipenem_T2_3 - none_T2_3	-1.71733	6.21911e-10
GO593_01925	ybgC	apramycin_T2_8 - none_T2_8	-1.38801	1.15196e-09
GO593_01925	ybgC	amikacin_T2_1 - none_T2_1a	-1.28536	3.37536e-08
GO593_01925	ybgC	isoniazid_T2_14 - none_T2_14	1.24066	8.60672e-08
GO593_01925	ybgC	EDTA_T2_6 - none_T2_5	-1.11508	4.31119e-07
GO593_01925	ybgC	chlorhexidine_T2_3 - none_T2_3	-1.82238	8.81628e-07
GO593_01925	ybgC	myricetin_T2_4 - none_T2_3	-1.08692	6.65888e-06
GO593_01925	ybgC	trimethoprim_sulfamethoxazole_T2_7 - none_T2_5	0.986094	7.84744e-06
GO593_01925	ybgC	levofloxacin_T2_6 - none_T2_5	-0.124409	8.04135e-06
GO593_01925	ybgC	vancomycin_T2_5 - none_T2_5	-1.42727	1.51615e-05
GO593_01925	ybgC	trimethoprim_T2_2 - none_T2_1b	0.684185	0.000163445
GO593_01925	ybgC	tigecycline_T2_2 - none_T2_1b	-1.06877	0.000283889
GO593_01925	ybgC	doripenem_T2_9 - none_T2_8	-0.663979	0.00314816
GO593_01925	ybgC	acriflavine_T2_7 - none_T2_5	-0.535068	0.00819843
GO593_01925	ybgC	mecillinam_T2_1 - none_T2_1a	-1.76581	0.00954982
GO593_01925	ybgC	lysozyme_T2_9 - none_T2_8	-1.00164	0.0182091
GO593_01925	ybgC	tazobactam_piperacillin_T2_8 - none_T2_8	-0.810127	0.0206576
GO593_01925	ybgC	LL_37_T2_16 - none_T2_16	-0.850221	0.101534
GO593_01925	ybgC	rifampicin_T2_13 - none_T2_13	-0.73336	0.14751
GO593_01925	ybgC	polymyxin_b_T2_15 - none_T2_15	-0.515379	0.456037
GO593_01925	ybgC	copper_II_sulfate_T2_9 - none_T2_8	-0.543463	0.595527
GO593_01925	ybgC	ciprofloxacin_T2_6 - none_T2_5	-0.0869326	0.632776
GO593_01925	ybgC	mupirocin_T2_4 - none_T2_3	0.0975243	0.653539
GO593_01925	ybgC	Zinc_sulfate_T2_16 - none_T2_16	-0.46892	0.724268
GO593_01925	ybgC	fosfomycin_T2_1 - none_T2_1a	-0.459684	0.727732
GO593_01925	ybgC	daptomycin_T2_2 - none_T2_1b	-0.209413	0.762376
GO593_01925	ybgC	TPEN_T2_5 - none_T2_5	0.344831	0.820564
GO593_01925	ybgC	azithromycin_T2_14 - none_T2_14	-0.261921	0.881468
GO593_01925	ybgC	aztreonam_T2_14 - none_T2_14	0.10294	0.977022
GO593_01925	ybgC	ethidium_bromide_T2_6 - none_T2_5	0.18708	0.988053
GO593_01925	ybgC	tetracycline_T2_1 - none_T2_1a	0.138552	0.992636
GO593_01925	ybgC	minocycline_T2_15 - none_T2_15	0.0948175	0.99941
GO593_01925	ybgC	cefaclor_T2_1 - none_T2_1a	-0.769876	1
GO593_01925	ybgC	colistin_T2_10 - none_T2_10	0.232795	1
GO593_01925	ybgC	lactoferrin_T2_12 - none_T2_12	0.0570511	1
GO593_01925	ybgC	meropenem_T2_13 - none_T2_13	-0.313117	1
GO593_01925	ybgC	Nickel_II_chloride_T2_10 - none_T2_10	-0.394526	1
GO593_01960	fbp	acriflavine_T2_7 - none_T2_5	1.37728	2.70898e-15
GO593_01960	fbp	imipenem_T2_3 - none_T2_3	-2.37589	6.00893e-10
GO593_01960	fbp	doripenem_T2_9 - none_T2_8	-1.8097	1.97162e-08
GO593_01960	fbp	indole_T2_14 - none_T2_14	-1.44917	1.67143e-07
GO593_01960	fbp	tigecycline_T2_2 - none_T2_1b	-1.51997	4.75115e-07
GO593_01960	fbp	mecillinam_T2_1 - none_T2_1a	-1.87062	1.35769e-06
GO593_01960	fbp	D_cycloserine_T2_3 - none_T2_3	-1.25772	3.35908e-06
GO593_01960	fbp	chlorhexidine_T2_14 - none_T2_14	-0.859461	5.07077e-05
GO593_01960	fbp	chlorhexidine_T2_3 - none_T2_3	-0.688558	0.000340971
GO593_01960	fbp	thymol_T2_6 - none_T2_5	0.319851	0.00109331
GO593_01960	fbp	apramycin_T2_8 - none_T2_8	-0.883398	0.00206167
GO593_01960	fbp	rifampicin_T2_13 - none_T2_13	-1.40215	0.0044987
GO593_01960	fbp	fosfomycin_T2_1 - none_T2_1a	-0.544767	0.00566862
GO593_01960	fbp	ethidium_bromide_T2_6 - none_T2_5	0.957908	0.00640116
GO593_01960	fbp	levofloxacin_T2_6 - none_T2_5	0.660967	0.036815
GO593_01960	fbp	amikacin_T2_1 - none_T2_1a	-0.859614	0.0435729
GO593_01960	fbp	mupirocin_T2_4 - none_T2_3	0.510299	0.0445546
GO593_01960	fbp	trimethoprim_T2_2 - none_T2_1b	-0.644564	0.0476232
GO593_01960	fbp	azithromycin_T2_14 - none_T2_14	-0.825694	0.070142
GO593_01960	fbp	carvacrol_T2_6 - none_T2_5	-0.429727	0.0774818
GO593_01960	fbp	lysozyme_T2_9 - none_T2_8	-0.930646	0.0893655
GO593_01960	fbp	vancomycin_T2_5 - none_T2_5	-1.07898	0.138067
GO593_01960	fbp	tobramycin_T2_5 - none_T2_5	-0.55243	0.17312
GO593_01960	fbp	myricetin_T2_4 - none_T2_3	-0.654556	0.232627
GO593_01960	fbp	tetracycline_T2_1 - none_T2_1a	0.0671013	0.273058
GO593_01960	fbp	aztreonam_T2_14 - none_T2_14	-0.327311	0.379125
GO593_01960	fbp	tazobactam_piperacillin_T2_8 - none_T2_8	-0.148623	0.394477
GO593_01960	fbp	EDTA_T2_6 - none_T2_5	0.452459	0.52003
GO593_01960	fbp	phenazine_T2_7 - none_T2_5	0.228966	0.555841
GO593_01960	fbp	polymyxin_b_T2_15 - none_T2_15	-0.545264	0.57034
GO593_01960	fbp	SDS_T2_5 - none_T2_5	-0.330541	0.634635
GO593_01960	fbp	ciprofloxacin_T2_6 - none_T2_5	0.525364	0.737879
GO593_01960	fbp	daptomycin_T2_2 - none_T2_1b	-0.511878	0.955385
GO593_01960	fbp	LL_37_T2_16 - none_T2_16	-0.36908	0.959222
GO593_01960	fbp	minocycline_T2_15 - none_T2_15	0.0737877	0.966062
GO593_01960	fbp	Zinc_sulfate_T2_16 - none_T2_16	-0.355303	0.968803
GO593_01960	fbp	TPEN_T2_5 - none_T2_5	0.359488	0.972097
GO593_01960	fbp	trimethoprim_sulfamethoxazole_T2_7 - none_T2_5	-0.121339	0.983014
GO593_01960	fbp	copper_II_sulfate_T2_9 - none_T2_8	-0.119907	0.993558
GO593_01960	fbp	cefaclor_T2_1 - none_T2_1a	-0.23541	1
GO593_01960	fbp	colistin_T2_10 - none_T2_10	0.0165813	1
GO593_01960	fbp	isoniazid_T2_14 - none_T2_14	-0.0838356	1
GO593_01960	fbp	lactoferrin_T2_12 - none_T2_12	-0.0466382	1
GO593_01960	fbp	meropenem_T2_13 - none_T2_13	0.647152	1
GO593_01960	fbp	Nickel_II_chloride_T2_10 - none_T2_10	-0.0579629	1
GO593_01975	GO593_01975	indole_T2_14 - none_T2_14	-5.85926	3.22676e-79
GO593_01975	GO593_01975	tigecycline_T2_2 - none_T2_1b	2.73696	1.52138e-46
GO593_01975	GO593_01975	trimethoprim_sulfamethoxazole_T2_7 - none_T2_5	2.44243	9.137e-43
GO593_01975	GO593_01975	levofloxacin_T2_6 - none_T2_5	1.9023	9.71903e-42
GO593_01975	GO593_01975	carvacrol_T2_6 - none_T2_5	-2.44261	3.86959e-28
GO593_01975	GO593_01975	myricetin_T2_4 - none_T2_3	1.80559	4.2224e-26
GO593_01975	GO593_01975	chlorhexidine_T2_14 - none_T2_14	-1.8168	1.66115e-16
GO593_01975	GO593_01975	thymol_T2_6 - none_T2_5	-1.24726	4.19965e-11
GO593_01975	GO593_01975	tazobactam_piperacillin_T2_8 - none_T2_8	-1.38954	8.63591e-11
GO593_01975	GO593_01975	imipenem_T2_3 - none_T2_3	0.635563	3.31278e-07
GO593_01975	GO593_01975	tetracycline_T2_1 - none_T2_1a	0.732835	0.000191058
GO593_01975	GO593_01975	trimethoprim_T2_2 - none_T2_1b	0.376726	0.0002153
GO593_01975	GO593_01975	acriflavine_T2_7 - none_T2_5	-0.799989	0.000240366
GO593_01975	GO593_01975	azithromycin_T2_14 - none_T2_14	0.709578	0.000241642
GO593_01975	GO593_01975	mupirocin_T2_4 - none_T2_3	0.791986	0.000353908
GO593_01975	GO593_01975	ciprofloxacin_T2_6 - none_T2_5	0.812716	0.00040863
GO593_01975	GO593_01975	amikacin_T2_1 - none_T2_1a	-0.487553	0.00106344
GO593_01975	GO593_01975	chlorhexidine_T2_3 - none_T2_3	-0.422792	0.00228714
GO593_01975	GO593_01975	mecillinam_T2_1 - none_T2_1a	0.461599	0.00331611
GO593_01975	GO593_01975	vancomycin_T2_5 - none_T2_5	0.7783	0.00362906
GO593_01975	GO593_01975	rifampicin_T2_13 - none_T2_13	-0.454103	0.00946812
GO593_01975	GO593_01975	doripenem_T2_9 - none_T2_8	0.360687	0.033697
GO593_01975	GO593_01975	Zinc_sulfate_T2_16 - none_T2_16	0.59753	0.0639433
GO593_01975	GO593_01975	daptomycin_T2_2 - none_T2_1b	0.580555	0.0639605
GO593_01975	GO593_01975	SDS_T2_5 - none_T2_5	0.0287045	0.0759754
GO593_01975	GO593_01975	phenazine_T2_7 - none_T2_5	0.416474	0.0828044
GO593_01975	GO593_01975	tobramycin_T2_5 - none_T2_5	-0.27084	0.0973675
GO593_01975	GO593_01975	apramycin_T2_8 - none_T2_8	-0.127908	0.111889
GO593_01975	GO593_01975	fosfomycin_T2_1 - none_T2_1a	0.487133	0.112298
GO593_01975	GO593_01975	LL_37_T2_16 - none_T2_16	0.208187	0.267642
GO593_01975	GO593_01975	D_cycloserine_T2_3 - none_T2_3	0.115876	0.291772
GO593_01975	GO593_01975	copper_II_sulfate_T2_9 - none_T2_8	0.225443	0.608918
GO593_01975	GO593_01975	TPEN_T2_5 - none_T2_5	0.415774	0.667694
GO593_01975	GO593_01975	lysozyme_T2_9 - none_T2_8	0.192836	0.780959
GO593_01975	GO593_01975	polymyxin_b_T2_15 - none_T2_15	-0.407411	0.856595
GO593_01975	GO593_01975	minocycline_T2_15 - none_T2_15	0.259532	0.929802
GO593_01975	GO593_01975	EDTA_T2_6 - none_T2_5	-0.0315955	0.960198
GO593_01975	GO593_01975	aztreonam_T2_14 - none_T2_14	0.0583583	0.970083
GO593_01975	GO593_01975	ethidium_bromide_T2_6 - none_T2_5	0.165015	0.987658
GO593_01975	GO593_01975	cefaclor_T2_1 - none_T2_1a	-0.204672	1
GO593_01975	GO593_01975	colistin_T2_10 - none_T2_10	-0.0188594	1
GO593_01975	GO593_01975	isoniazid_T2_14 - none_T2_14	0.34049	1
GO593_01975	GO593_01975	lactoferrin_T2_12 - none_T2_12	-0.258879	1
GO593_01975	GO593_01975	meropenem_T2_13 - none_T2_13	-0.110707	1
GO593_01975	GO593_01975	Nickel_II_chloride_T2_10 - none_T2_10	0.105882	1
GO593_02025	lpxL	tazobactam_piperacillin_T2_8 - none_T2_8	-4.62289	2.04421e-78
GO593_02025	lpxL	levofloxacin_T2_6 - none_T2_5	-3.48857	8.00907e-78
GO593_02025	lpxL	SDS_T2_5 - none_T2_5	-3.86208	8.17947e-55
GO593_02025	lpxL	rifampicin_T2_13 - none_T2_13	-2.16938	2.10116e-32
GO593_02025	lpxL	minocycline_T2_15 - none_T2_15	-2.3868	3.3756e-31
GO593_02025	lpxL	azithromycin_T2_14 - none_T2_14	-2.09711	5.60048e-30
GO593_02025	lpxL	trimethoprim_sulfamethoxazole_T2_7 - none_T2_5	-1.69157	4.0321e-28
GO593_02025	lpxL	mupirocin_T2_4 - none_T2_3	-1.57814	7.8267e-27
GO593_02025	lpxL	EDTA_T2_6 - none_T2_5	-1.50094	5.89864e-22
GO593_02025	lpxL	tigecycline_T2_2 - none_T2_1b	-1.44779	9.90714e-22
GO593_02025	lpxL	LL_37_T2_16 - none_T2_16	-2.0247	9.00366e-20
GO593_02025	lpxL	chlorhexidine_T2_14 - none_T2_14	-1.43049	3.09484e-16
GO593_02025	lpxL	doripenem_T2_9 - none_T2_8	-1.27075	1.18661e-15
GO593_02025	lpxL	vancomycin_T2_5 - none_T2_5	-1.16999	2.29329e-15
GO593_02025	lpxL	phenazine_T2_7 - none_T2_5	0.879877	6.92199e-14
GO593_02025	lpxL	copper_II_sulfate_T2_9 - none_T2_8	-1.41106	4.66935e-12
GO593_02025	lpxL	chlorhexidine_T2_3 - none_T2_3	-1.1318	1.38962e-11
GO593_02025	lpxL	amikacin_T2_1 - none_T2_1a	1.00977	2.75386e-11
GO593_02025	lpxL	myricetin_T2_4 - none_T2_3	-1.13123	4.70855e-11
GO593_02025	lpxL	imipenem_T2_3 - none_T2_3	-1.12758	1.02991e-09
GO593_02025	lpxL	thymol_T2_6 - none_T2_5	-0.760216	8.85452e-09
GO593_02025	lpxL	carvacrol_T2_6 - none_T2_5	-0.846032	8.2054e-08
GO593_02025	lpxL	mecillinam_T2_1 - none_T2_1a	-0.859384	2.08261e-07
GO593_02025	lpxL	aztreonam_T2_14 - none_T2_14	-0.973425	3.81041e-07
GO593_02025	lpxL	trimethoprim_T2_2 - none_T2_1b	-0.604809	0.000176118
GO593_02025	lpxL	tetracycline_T2_1 - none_T2_1a	-0.549446	0.000652638
GO593_02025	lpxL	apramycin_T2_8 - none_T2_8	0.518073	0.00377771
GO593_02025	lpxL	cefaclor_T2_1 - none_T2_1a	-0.851897	0.00508351
GO593_02025	lpxL	Nickel_II_chloride_T2_10 - none_T2_10	-0.81737	0.00668208
GO593_02025	lpxL	D_cycloserine_T2_3 - none_T2_3	-0.445406	0.0896932
GO593_02025	lpxL	fosfomycin_T2_1 - none_T2_1a	-0.42103	0.11421
GO593_02025	lpxL	acriflavine_T2_7 - none_T2_5	-0.323877	0.118961
GO593_02025	lpxL	indole_T2_14 - none_T2_14	-0.414644	0.164823
GO593_02025	lpxL	ciprofloxacin_T2_6 - none_T2_5	-0.115513	0.319373
GO593_02025	lpxL	Zinc_sulfate_T2_16 - none_T2_16	0.221869	0.583575
GO593_02025	lpxL	tobramycin_T2_5 - none_T2_5	-0.126469	0.840096
GO593_02025	lpxL	daptomycin_T2_2 - none_T2_1b	0.0945275	0.920599
GO593_02025	lpxL	lysozyme_T2_9 - none_T2_8	-0.234128	0.965595
GO593_02025	lpxL	polymyxin_b_T2_15 - none_T2_15	0.0667032	0.977664
GO593_02025	lpxL	ethidium_bromide_T2_6 - none_T2_5	-0.023529	0.979521
GO593_02025	lpxL	TPEN_T2_5 - none_T2_5	0.00160656	0.99541
GO593_02025	lpxL	colistin_T2_10 - none_T2_10	-0.12062	1
GO593_02025	lpxL	isoniazid_T2_14 - none_T2_14	0.329262	1
GO593_02025	lpxL	lactoferrin_T2_12 - none_T2_12	-0.0989846	1
GO593_02025	lpxL	meropenem_T2_13 - none_T2_13	-0.352496	1
GO593_02035	lolD	indole_T2_14 - none_T2_14	-3.94846	2.97364e-51
GO593_02035	lolD	tazobactam_piperacillin_T2_8 - none_T2_8	-2.62148	6.14724e-33
GO593_02035	lolD	carvacrol_T2_6 - none_T2_5	-2.89634	2.50953e-28
GO593_02035	lolD	fosfomycin_T2_1 - none_T2_1a	-2.77261	3.537e-27
GO593_02035	lolD	mecillinam_T2_1 - none_T2_1a	-3.31998	1.98157e-26
GO593_02035	lolD	amikacin_T2_1 - none_T2_1a	-2.82964	3.42095e-25
GO593_02035	lolD	chlorhexidine_T2_14 - none_T2_14	-2.98797	6.95723e-24
GO593_02035	lolD	acriflavine_T2_7 - none_T2_5	-1.59234	1.54028e-18
GO593_02035	lolD	imipenem_T2_3 - none_T2_3	-2.37355	9.89578e-17
GO593_02035	lolD	thymol_T2_6 - none_T2_5	-1.92104	1.7264e-16
GO593_02035	lolD	tetracycline_T2_1 - none_T2_1a	2.1352	4.37481e-14
GO593_02035	lolD	trimethoprim_T2_2 - none_T2_1b	-1.7383	6.05184e-13
GO593_02035	lolD	levofloxacin_T2_6 - none_T2_5	-2.8486	4.46803e-12
GO593_02035	lolD	SDS_T2_5 - none_T2_5	-1.76315	1.75505e-10
GO593_02035	lolD	D_cycloserine_T2_3 - none_T2_3	-2.5695	2.0427e-10
GO593_02035	lolD	apramycin_T2_8 - none_T2_8	-1.28762	6.84579e-10
GO593_02035	lolD	chlorhexidine_T2_3 - none_T2_3	-1.94885	9.94745e-10
GO593_02035	lolD	doripenem_T2_9 - none_T2_8	-1.71214	1.28079e-08
GO593_02035	lolD	trimethoprim_sulfamethoxazole_T2_7 - none_T2_5	-1.24482	1.69209e-08
GO593_02035	lolD	rifampicin_T2_13 - none_T2_13	-1.91852	4.56074e-08
GO593_02035	lolD	minocycline_T2_15 - none_T2_15	1.40173	2.27226e-07
GO593_02035	lolD	lysozyme_T2_9 - none_T2_8	-1.36415	6.97149e-06
GO593_02035	lolD	phenazine_T2_7 - none_T2_5	-0.456603	3.31734e-05
GO593_02035	lolD	mupirocin_T2_4 - none_T2_3	-0.728127	5.80402e-05
GO593_02035	lolD	LL_37_T2_16 - none_T2_16	-1.62813	0.00035277
GO593_02035	lolD	azithromycin_T2_14 - none_T2_14	0.978355	0.000624763
GO593_02035	lolD	myricetin_T2_4 - none_T2_3	-0.826963	0.00114354
GO593_02035	lolD	tigecycline_T2_2 - none_T2_1b	-1.08496	0.00281388
GO593_02035	lolD	vancomycin_T2_5 - none_T2_5	-0.695595	0.0149924
GO593_02035	lolD	EDTA_T2_6 - none_T2_5	0.529827	0.0208184
GO593_02035	lolD	tobramycin_T2_5 - none_T2_5	-0.944402	0.0498877
GO593_02035	lolD	ciprofloxacin_T2_6 - none_T2_5	-0.177739	0.351784
GO593_02035	lolD	daptomycin_T2_2 - none_T2_1b	-0.515807	0.445419
GO593_02035	lolD	Zinc_sulfate_T2_16 - none_T2_16	-0.48403	0.589077
GO593_02035	lolD	TPEN_T2_5 - none_T2_5	-0.314202	0.603009
GO593_02035	lolD	copper_II_sulfate_T2_9 - none_T2_8	-0.0819602	0.941518
GO593_02035	lolD	polymyxin_b_T2_15 - none_T2_15	-0.241075	0.970516
GO593_02035	lolD	Nickel_II_chloride_T2_10 - none_T2_10	0.585685	0.973447
GO593_02035	lolD	aztreonam_T2_14 - none_T2_14	0.0472859	1
GO593_02035	lolD	cefaclor_T2_1 - none_T2_1a	-0.50818	1
GO593_02035	lolD	colistin_T2_10 - none_T2_10	-0.0957342	1
GO593_02035	lolD	ethidium_bromide_T2_6 - none_T2_5	-0.275749	1
GO593_02035	lolD	isoniazid_T2_14 - none_T2_14	-1.00415	1
GO593_02035	lolD	lactoferrin_T2_12 - none_T2_12	0.00746474	1
GO593_02035	lolD	meropenem_T2_13 - none_T2_13	0.402239	1
GO593_02040	lolCE	indole_T2_14 - none_T2_14	-1.38472	2.8138e-22
GO593_02040	lolCE	thymol_T2_6 - none_T2_5	-0.714635	5.41122e-17
GO593_02040	lolCE	acriflavine_T2_7 - none_T2_5	-0.426588	2.45692e-13
GO593_02040	lolCE	amikacin_T2_1 - none_T2_1a	-1.1417	2.5255e-11
GO593_02040	lolCE	apramycin_T2_8 - none_T2_8	-0.854128	2.5646e-09
GO593_02040	lolCE	fosfomycin_T2_1 - none_T2_1a	-1.13159	2.48948e-08
GO593_02040	lolCE	carvacrol_T2_6 - none_T2_5	-0.369512	1.05142e-07
GO593_02040	lolCE	mecillinam_T2_1 - none_T2_1a	-1.14099	6.59693e-07
GO593_02040	lolCE	myricetin_T2_4 - none_T2_3	0.0879309	8.6927e-07
GO593_02040	lolCE	tigecycline_T2_2 - none_T2_1b	-0.757218	2.32063e-05
GO593_02040	lolCE	tazobactam_piperacillin_T2_8 - none_T2_8	-0.63154	0.00018353
GO593_02040	lolCE	phenazine_T2_7 - none_T2_5	-0.178048	0.000227406
GO593_02040	lolCE	trimethoprim_sulfamethoxazole_T2_7 - none_T2_5	-0.894822	0.000520911
GO593_02040	lolCE	trimethoprim_T2_2 - none_T2_1b	-0.722961	0.0014045
GO593_02040	lolCE	chlorhexidine_T2_14 - none_T2_14	-0.942962	0.0016014
GO593_02040	lolCE	imipenem_T2_3 - none_T2_3	-0.162358	0.00201417
GO593_02040	lolCE	rifampicin_T2_13 - none_T2_13	-0.242448	0.00291599
GO593_02040	lolCE	mupirocin_T2_4 - none_T2_3	-0.155103	0.00393153
GO593_02040	lolCE	D_cycloserine_T2_3 - none_T2_3	-0.546541	0.0118077
GO593_02040	lolCE	levofloxacin_T2_6 - none_T2_5	-0.430302	0.0166417
GO593_02040	lolCE	tobramycin_T2_5 - none_T2_5	-0.322192	0.0491237
GO593_02040	lolCE	azithromycin_T2_14 - none_T2_14	0.17265	0.0530464
GO593_02040	lolCE	tetracycline_T2_1 - none_T2_1a	0.365482	0.0580822
GO593_02040	lolCE	minocycline_T2_15 - none_T2_15	0.379946	0.103096
GO593_02040	lolCE	SDS_T2_5 - none_T2_5	0.0204346	0.122031
GO593_02040	lolCE	doripenem_T2_9 - none_T2_8	-0.384391	0.174059
GO593_02040	lolCE	chlorhexidine_T2_3 - none_T2_3	-0.643078	0.176085
GO593_02040	lolCE	lysozyme_T2_9 - none_T2_8	-0.297687	0.41462
GO593_02040	lolCE	EDTA_T2_6 - none_T2_5	0.230987	0.567164
GO593_02040	lolCE	ethidium_bromide_T2_6 - none_T2_5	0.0949634	0.597793
GO593_02040	lolCE	vancomycin_T2_5 - none_T2_5	0.01914	0.750518
GO593_02040	lolCE	daptomycin_T2_2 - none_T2_1b	-0.115426	0.871977
GO593_02040	lolCE	Zinc_sulfate_T2_16 - none_T2_16	-0.110094	0.931761
GO593_02040	lolCE	aztreonam_T2_14 - none_T2_14	0.0222447	0.971861
GO593_02040	lolCE	ciprofloxacin_T2_6 - none_T2_5	-0.00125667	0.972885
GO593_02040	lolCE	LL_37_T2_16 - none_T2_16	-0.35728	0.978529
GO593_02040	lolCE	polymyxin_b_T2_15 - none_T2_15	-0.160266	0.999184
GO593_02040	lolCE	TPEN_T2_5 - none_T2_5	0.00957422	0.999308
GO593_02040	lolCE	copper_II_sulfate_T2_9 - none_T2_8	-0.0875498	0.999896
GO593_02040	lolCE	cefaclor_T2_1 - none_T2_1a	-0.0508794	1
GO593_02040	lolCE	colistin_T2_10 - none_T2_10	-0.0252751	1
GO593_02040	lolCE	isoniazid_T2_14 - none_T2_14	-0.17865	1
GO593_02040	lolCE	lactoferrin_T2_12 - none_T2_12	-0.0722042	1
GO593_02040	lolCE	meropenem_T2_13 - none_T2_13	0.211985	1
GO593_02040	lolCE	Nickel_II_chloride_T2_10 - none_T2_10	0.0850487	1
GO593_02060	serC	tigecycline_T2_2 - none_T2_1b	-0.589603	1.53752e-09
GO593_02060	serC	trimethoprim_T2_2 - none_T2_1b	-0.170351	4.7712e-06
GO593_02060	serC	trimethoprim_sulfamethoxazole_T2_7 - none_T2_5	-0.131734	3.02812e-05
GO593_02060	serC	D_cycloserine_T2_3 - none_T2_3	-0.0845155	8.16534e-05
GO593_02060	serC	SDS_T2_5 - none_T2_5	0.210985	0.000175526
GO593_02060	serC	apramycin_T2_8 - none_T2_8	-0.118917	0.00172528
GO593_02060	serC	myricetin_T2_4 - none_T2_3	-0.444945	0.00219396
GO593_02060	serC	amikacin_T2_1 - none_T2_1a	-0.117108	0.00656813
GO593_02060	serC	indole_T2_14 - none_T2_14	-0.0362283	0.00809151
GO593_02060	serC	phenazine_T2_7 - none_T2_5	-0.0474333	0.00823199
GO593_02060	serC	levofloxacin_T2_6 - none_T2_5	-0.0531295	0.0307643
GO593_02060	serC	chlorhexidine_T2_14 - none_T2_14	-0.0378342	0.060503
GO593_02060	serC	mupirocin_T2_4 - none_T2_3	0.0507646	0.0979774
GO593_02060	serC	chlorhexidine_T2_3 - none_T2_3	-0.0236688	0.203964
GO593_02060	serC	thymol_T2_6 - none_T2_5	0.00877599	0.207266
GO593_02060	serC	tazobactam_piperacillin_T2_8 - none_T2_8	-0.0134137	0.281816
GO593_02060	serC	ciprofloxacin_T2_6 - none_T2_5	0.0467134	0.510885
GO593_02060	serC	imipenem_T2_3 - none_T2_3	-0.0327496	0.617324
GO593_02060	serC	tobramycin_T2_5 - none_T2_5	-0.047114	0.644732
GO593_02060	serC	mecillinam_T2_1 - none_T2_1a	-0.0272439	0.645533
GO593_02060	serC	EDTA_T2_6 - none_T2_5	0.00674962	0.677466
GO593_02060	serC	acriflavine_T2_7 - none_T2_5	-0.0920136	0.701593
GO593_02060	serC	lysozyme_T2_9 - none_T2_8	0.0118257	0.788622
GO593_02060	serC	ethidium_bromide_T2_6 - none_T2_5	-0.0437	0.795409
GO593_02060	serC	doripenem_T2_9 - none_T2_8	-0.0618539	0.811336
GO593_02060	serC	azithromycin_T2_14 - none_T2_14	-0.109462	0.858551
GO593_02060	serC	carvacrol_T2_6 - none_T2_5	0.017288	0.866942
GO593_02060	serC	daptomycin_T2_2 - none_T2_1b	-0.0507166	0.92427
GO593_02060	serC	polymyxin_b_T2_15 - none_T2_15	0.0142442	0.939107
GO593_02060	serC	vancomycin_T2_5 - none_T2_5	-0.0177046	0.952556
GO593_02060	serC	aztreonam_T2_14 - none_T2_14	0.0866506	0.966604
GO593_02060	serC	tetracycline_T2_1 - none_T2_1a	0.00890461	0.966689
GO593_02060	serC	Zinc_sulfate_T2_16 - none_T2_16	-0.126976	0.97349
GO593_02060	serC	TPEN_T2_5 - none_T2_5	0.0608637	0.994375
GO593_02060	serC	fosfomycin_T2_1 - none_T2_1a	-0.0496368	0.997413
GO593_02060	serC	rifampicin_T2_13 - none_T2_13	-0.0527896	0.997917
GO593_02060	serC	LL_37_T2_16 - none_T2_16	-0.0445598	0.999588
GO593_02060	serC	copper_II_sulfate_T2_9 - none_T2_8	-0.0697738	0.999759
GO593_02060	serC	minocycline_T2_15 - none_T2_15	0.0317253	1
GO593_02060	serC	cefaclor_T2_1 - none_T2_1a	0.0186781	1
GO593_02060	serC	colistin_T2_10 - none_T2_10	-0.0662997	1
GO593_02060	serC	isoniazid_T2_14 - none_T2_14	-0.0317529	1
GO593_02060	serC	lactoferrin_T2_12 - none_T2_12	-0.0285385	1
GO593_02060	serC	meropenem_T2_13 - none_T2_13	0.0255788	1
GO593_02060	serC	Nickel_II_chloride_T2_10 - none_T2_10	-0.0197591	1
GO593_02105	gyrA	levofloxacin_T2_6 - none_T2_5	6.35172	7.48837e-96
GO593_02105	gyrA	tigecycline_T2_2 - none_T2_1b	2.01458	9.09029e-29
GO593_02105	gyrA	trimethoprim_T2_2 - none_T2_1b	-0.547115	2.20164e-21
GO593_02105	gyrA	amikacin_T2_1 - none_T2_1a	-2.48348	8.59403e-19
GO593_02105	gyrA	apramycin_T2_8 - none_T2_8	-2.03484	3.3405e-18
GO593_02105	gyrA	acriflavine_T2_7 - none_T2_5	-2.14518	5.01e-16
GO593_02105	gyrA	phenazine_T2_7 - none_T2_5	1.64676	1.14201e-15
GO593_02105	gyrA	trimethoprim_sulfamethoxazole_T2_7 - none_T2_5	-0.153938	1.84678e-14
GO593_02105	gyrA	tazobactam_piperacillin_T2_8 - none_T2_8	1.4653	1.84219e-13
GO593_02105	gyrA	ciprofloxacin_T2_6 - none_T2_5	1.7354	1.91287e-12
GO593_02105	gyrA	chlorhexidine_T2_14 - none_T2_14	-1.2443	1.90934e-10
GO593_02105	gyrA	mupirocin_T2_4 - none_T2_3	1.43624	1.11434e-08
GO593_02105	gyrA	azithromycin_T2_14 - none_T2_14	1.28378	5.09722e-07
GO593_02105	gyrA	indole_T2_14 - none_T2_14	-1.24506	1.83168e-06
GO593_02105	gyrA	tobramycin_T2_5 - none_T2_5	-1.34225	2.74463e-06
GO593_02105	gyrA	chlorhexidine_T2_3 - none_T2_3	-1.49784	8.93962e-06
GO593_02105	gyrA	D_cycloserine_T2_3 - none_T2_3	-0.597161	0.000247651
GO593_02105	gyrA	SDS_T2_5 - none_T2_5	-1.03508	0.000664204
GO593_02105	gyrA	fosfomycin_T2_1 - none_T2_1a	-0.105843	0.00492047
GO593_02105	gyrA	tetracycline_T2_1 - none_T2_1a	0.693853	0.0181068
GO593_02105	gyrA	doripenem_T2_9 - none_T2_8	-0.265993	0.0495025
GO593_02105	gyrA	mecillinam_T2_1 - none_T2_1a	-0.122266	0.0517317
GO593_02105	gyrA	myricetin_T2_4 - none_T2_3	-0.612089	0.0566885
GO593_02105	gyrA	thymol_T2_6 - none_T2_5	0.314414	0.103066
GO593_02105	gyrA	rifampicin_T2_13 - none_T2_13	0.114853	0.199078
GO593_02105	gyrA	daptomycin_T2_2 - none_T2_1b	-0.0467041	0.282686
GO593_02105	gyrA	polymyxin_b_T2_15 - none_T2_15	-0.584411	0.329594
GO593_02105	gyrA	LL_37_T2_16 - none_T2_16	-0.669455	0.371823
GO593_02105	gyrA	Zinc_sulfate_T2_16 - none_T2_16	0.482252	0.51755
GO593_02105	gyrA	imipenem_T2_3 - none_T2_3	0.147853	0.560414
GO593_02105	gyrA	EDTA_T2_6 - none_T2_5	0.0715635	0.613822
GO593_02105	gyrA	ethidium_bromide_T2_6 - none_T2_5	-0.387635	0.63249
GO593_02105	gyrA	carvacrol_T2_6 - none_T2_5	0.120827	0.887612
GO593_02105	gyrA	lysozyme_T2_9 - none_T2_8	-0.0333344	0.96458
GO593_02105	gyrA	aztreonam_T2_14 - none_T2_14	0.211502	0.98742
GO593_02105	gyrA	copper_II_sulfate_T2_9 - none_T2_8	-0.0188274	0.999257
GO593_02105	gyrA	TPEN_T2_5 - none_T2_5	0.131083	0.999924
GO593_02105	gyrA	minocycline_T2_15 - none_T2_15	0.095405	0.999958
GO593_02105	gyrA	cefaclor_T2_1 - none_T2_1a	-0.358213	1
GO593_02105	gyrA	colistin_T2_10 - none_T2_10	-0.566329	1
GO593_02105	gyrA	isoniazid_T2_14 - none_T2_14	0.148634	1
GO593_02105	gyrA	lactoferrin_T2_12 - none_T2_12	-0.108479	1
GO593_02105	gyrA	meropenem_T2_13 - none_T2_13	0.196253	1
GO593_02105	gyrA	Nickel_II_chloride_T2_10 - none_T2_10	-0.863133	1
GO593_02105	gyrA	vancomycin_T2_5 - none_T2_5	-0.28592	1
GO593_02110	etfA	myricetin_T2_4 - none_T2_3	-2.43298	8.1935e-34
GO593_02110	etfA	phenazine_T2_7 - none_T2_5	-1.7637	5.51096e-21
GO593_02110	etfA	trimethoprim_T2_2 - none_T2_1b	-2.25274	1.18024e-20
GO593_02110	etfA	trimethoprim_sulfamethoxazole_T2_7 - none_T2_5	-1.55983	1.44125e-17
GO593_02110	etfA	levofloxacin_T2_6 - none_T2_5	1.44086	5.77201e-14
GO593_02110	etfA	tigecycline_T2_2 - none_T2_1b	-2.07424	8.54738e-13
GO593_02110	etfA	SDS_T2_5 - none_T2_5	-1.30572	3.06764e-11
GO593_02110	etfA	indole_T2_14 - none_T2_14	-1.47942	3.27009e-10
GO593_02110	etfA	mupirocin_T2_4 - none_T2_3	-1.21981	5.00728e-10
GO593_02110	etfA	thymol_T2_6 - none_T2_5	-0.0987162	3.81015e-09
GO593_02110	etfA	D_cycloserine_T2_3 - none_T2_3	-1.23949	7.59918e-05
GO593_02110	etfA	ciprofloxacin_T2_6 - none_T2_5	0.304268	0.000112065
GO593_02110	etfA	EDTA_T2_6 - none_T2_5	0.240029	0.000210401
GO593_02110	etfA	carvacrol_T2_6 - none_T2_5	-0.0505539	0.000847795
GO593_02110	etfA	chlorhexidine_T2_14 - none_T2_14	-0.616303	0.00302719
GO593_02110	etfA	chlorhexidine_T2_3 - none_T2_3	-0.948018	0.00573299
GO593_02110	etfA	acriflavine_T2_7 - none_T2_5	-0.850118	0.0110536
GO593_02110	etfA	vancomycin_T2_5 - none_T2_5	-0.721766	0.0228917
GO593_02110	etfA	imipenem_T2_3 - none_T2_3	-0.477446	0.0948338
GO593_02110	etfA	tazobactam_piperacillin_T2_8 - none_T2_8	-0.490251	0.211497
GO593_02110	etfA	rifampicin_T2_13 - none_T2_13	-0.306494	0.21295
GO593_02110	etfA	ethidium_bromide_T2_6 - none_T2_5	-0.0414332	0.295977
GO593_02110	etfA	fosfomycin_T2_1 - none_T2_1a	-0.306677	0.319233
GO593_02110	etfA	tetracycline_T2_1 - none_T2_1a	0.0447136	0.324041
GO593_02110	etfA	doripenem_T2_9 - none_T2_8	-0.204544	0.334943
GO593_02110	etfA	apramycin_T2_8 - none_T2_8	-0.145279	0.372591
GO593_02110	etfA	mecillinam_T2_1 - none_T2_1a	-0.117351	0.377247
GO593_02110	etfA	amikacin_T2_1 - none_T2_1a	0.202374	0.482975
GO593_02110	etfA	lysozyme_T2_9 - none_T2_8	0.137235	0.57728
GO593_02110	etfA	Zinc_sulfate_T2_16 - none_T2_16	-0.342093	0.602302
GO593_02110	etfA	minocycline_T2_15 - none_T2_15	0.102745	0.710507
GO593_02110	etfA	daptomycin_T2_2 - none_T2_1b	-0.563168	0.738799
GO593_02110	etfA	tobramycin_T2_5 - none_T2_5	-0.205147	0.769121
GO593_02110	etfA	copper_II_sulfate_T2_9 - none_T2_8	-0.337106	0.786893
GO593_02110	etfA	polymyxin_b_T2_15 - none_T2_15	-0.0583393	0.930608
GO593_02110	etfA	aztreonam_T2_14 - none_T2_14	0.0393731	0.948214
GO593_02110	etfA	azithromycin_T2_14 - none_T2_14	-0.27797	0.962913
GO593_02110	etfA	LL_37_T2_16 - none_T2_16	0.0132773	0.993175
GO593_02110	etfA	cefaclor_T2_1 - none_T2_1a	-0.0202914	1
GO593_02110	etfA	colistin_T2_10 - none_T2_10	-0.306684	1
GO593_02110	etfA	isoniazid_T2_14 - none_T2_14	0.0952071	1
GO593_02110	etfA	lactoferrin_T2_12 - none_T2_12	0.000568021	1
GO593_02110	etfA	meropenem_T2_13 - none_T2_13	-0.0238867	1
GO593_02110	etfA	Nickel_II_chloride_T2_10 - none_T2_10	-0.395231	1
GO593_02110	etfA	TPEN_T2_5 - none_T2_5	0.118392	1
GO593_02115	etfB	myricetin_T2_4 - none_T2_3	-4.62568	2.77797e-44
GO593_02115	etfB	phenazine_T2_7 - none_T2_5	-3.90769	6.33142e-34
GO593_02115	etfB	tigecycline_T2_2 - none_T2_1b	-3.91953	9.43024e-29
GO593_02115	etfB	trimethoprim_T2_2 - none_T2_1b	-3.40693	1.42821e-27
GO593_02115	etfB	levofloxacin_T2_6 - none_T2_5	3.22295	3.38448e-23
GO593_02115	etfB	mupirocin_T2_4 - none_T2_3	-1.66938	2.71431e-13
GO593_02115	etfB	indole_T2_14 - none_T2_14	-1.6337	9.8148e-12
GO593_02115	etfB	SDS_T2_5 - none_T2_5	-1.88551	3.22064e-11
GO593_02115	etfB	acriflavine_T2_7 - none_T2_5	-1.68831	4.59285e-09
GO593_02115	etfB	thymol_T2_6 - none_T2_5	0.623518	4.96913e-08
GO593_02115	etfB	trimethoprim_sulfamethoxazole_T2_7 - none_T2_5	-1.09136	1.23308e-07
GO593_02115	etfB	D_cycloserine_T2_3 - none_T2_3	-1.63112	5.09317e-07
GO593_02115	etfB	chlorhexidine_T2_3 - none_T2_3	-1.32478	5.33017e-05
GO593_02115	etfB	carvacrol_T2_6 - none_T2_5	0.648734	5.4817e-05
GO593_02115	etfB	EDTA_T2_6 - none_T2_5	0.733348	0.000268478
GO593_02115	etfB	amikacin_T2_1 - none_T2_1a	0.219585	0.000587472
GO593_02115	etfB	chlorhexidine_T2_14 - none_T2_14	-0.826828	0.00169077
GO593_02115	etfB	ciprofloxacin_T2_6 - none_T2_5	0.879277	0.00231054
GO593_02115	etfB	daptomycin_T2_2 - none_T2_1b	-0.93543	0.0246607
GO593_02115	etfB	vancomycin_T2_5 - none_T2_5	-0.885893	0.0444802
GO593_02115	etfB	tazobactam_piperacillin_T2_8 - none_T2_8	-0.450888	0.0538286
GO593_02115	etfB	tetracycline_T2_1 - none_T2_1a	0.296914	0.0923665
GO593_02115	etfB	ethidium_bromide_T2_6 - none_T2_5	0.158521	0.144222
GO593_02115	etfB	fosfomycin_T2_1 - none_T2_1a	-0.562968	0.175759
GO593_02115	etfB	tobramycin_T2_5 - none_T2_5	0.25055	0.256584
GO593_02115	etfB	imipenem_T2_3 - none_T2_3	-0.432918	0.356784
GO593_02115	etfB	doripenem_T2_9 - none_T2_8	-0.202593	0.366751
GO593_02115	etfB	Zinc_sulfate_T2_16 - none_T2_16	-0.537138	0.473701
GO593_02115	etfB	minocycline_T2_15 - none_T2_15	0.173249	0.571587
GO593_02115	etfB	mecillinam_T2_1 - none_T2_1a	-0.152814	0.675485
GO593_02115	etfB	copper_II_sulfate_T2_9 - none_T2_8	-0.432519	0.688565
GO593_02115	etfB	apramycin_T2_8 - none_T2_8	-0.221165	0.751175
GO593_02115	etfB	lysozyme_T2_9 - none_T2_8	0.144239	0.868835
GO593_02115	etfB	rifampicin_T2_13 - none_T2_13	0.0263677	0.929578
GO593_02115	etfB	polymyxin_b_T2_15 - none_T2_15	-0.208636	0.985825
GO593_02115	etfB	aztreonam_T2_14 - none_T2_14	-0.0138271	0.99164
GO593_02115	etfB	azithromycin_T2_14 - none_T2_14	-0.122873	0.996088
GO593_02115	etfB	TPEN_T2_5 - none_T2_5	0.0863957	0.999895
GO593_02115	etfB	cefaclor_T2_1 - none_T2_1a	-0.0568203	1
GO593_02115	etfB	colistin_T2_10 - none_T2_10	-0.641458	1
GO593_02115	etfB	isoniazid_T2_14 - none_T2_14	-0.0355339	1
GO593_02115	etfB	lactoferrin_T2_12 - none_T2_12	0.00219253	1
GO593_02115	etfB	LL_37_T2_16 - none_T2_16	-0.0328332	1
GO593_02115	etfB	meropenem_T2_13 - none_T2_13	-0.0933203	1
GO593_02115	etfB	Nickel_II_chloride_T2_10 - none_T2_10	-0.487923	1
GO593_02140	dapF	amikacin_T2_1 - none_T2_1a	-1.85877	6.33379e-50
GO593_02140	dapF	indole_T2_14 - none_T2_14	-2.08183	6.15815e-46
GO593_02140	dapF	mupirocin_T2_4 - none_T2_3	-1.07659	3.25162e-23
GO593_02140	dapF	imipenem_T2_3 - none_T2_3	-1.20048	4.41841e-21
GO593_02140	dapF	trimethoprim_sulfamethoxazole_T2_7 - none_T2_5	-0.986556	1.71453e-19
GO593_02140	dapF	tigecycline_T2_2 - none_T2_1b	0.698829	1.53674e-15
GO593_02140	dapF	apramycin_T2_8 - none_T2_8	-0.846691	4.26666e-13
GO593_02140	dapF	mecillinam_T2_1 - none_T2_1a	-0.910516	7.95514e-12
GO593_02140	dapF	vancomycin_T2_5 - none_T2_5	-0.91502	1.07801e-10
GO593_02140	dapF	trimethoprim_T2_2 - none_T2_1b	-0.721509	1.98502e-10
GO593_02140	dapF	carvacrol_T2_6 - none_T2_5	-0.846491	2.14136e-10
GO593_02140	dapF	rifampicin_T2_13 - none_T2_13	-0.741264	3.53326e-10
GO593_02140	dapF	tobramycin_T2_5 - none_T2_5	-0.665389	4.30734e-09
GO593_02140	dapF	thymol_T2_6 - none_T2_5	-0.727833	1.60771e-08
GO593_02140	dapF	chlorhexidine_T2_14 - none_T2_14	-0.844848	1.42738e-07
GO593_02140	dapF	fosfomycin_T2_1 - none_T2_1a	-0.61186	3.2584e-06
GO593_02140	dapF	tetracycline_T2_1 - none_T2_1a	0.557469	3.66041e-05
GO593_02140	dapF	SDS_T2_5 - none_T2_5	0.381308	0.000421748
GO593_02140	dapF	myricetin_T2_4 - none_T2_3	-0.635726	0.000650039
GO593_02140	dapF	levofloxacin_T2_6 - none_T2_5	-0.648223	0.00303079
GO593_02140	dapF	phenazine_T2_7 - none_T2_5	-0.193956	0.00502966
GO593_02140	dapF	D_cycloserine_T2_3 - none_T2_3	0.27445	0.00685068
GO593_02140	dapF	minocycline_T2_15 - none_T2_15	0.42361	0.010115
GO593_02140	dapF	EDTA_T2_6 - none_T2_5	-0.355116	0.0130872
GO593_02140	dapF	doripenem_T2_9 - none_T2_8	-0.51041	0.0156931
GO593_02140	dapF	chlorhexidine_T2_3 - none_T2_3	-0.477968	0.028262
GO593_02140	dapF	acriflavine_T2_7 - none_T2_5	-0.158414	0.0684497
GO593_02140	dapF	aztreonam_T2_14 - none_T2_14	0.336878	0.0731519
GO593_02140	dapF	daptomycin_T2_2 - none_T2_1b	-0.345189	0.0896906
GO593_02140	dapF	lysozyme_T2_9 - none_T2_8	-0.242314	0.58578
GO593_02140	dapF	tazobactam_piperacillin_T2_8 - none_T2_8	-0.175101	0.726721
GO593_02140	dapF	Zinc_sulfate_T2_16 - none_T2_16	-0.293383	0.763946
GO593_02140	dapF	ciprofloxacin_T2_6 - none_T2_5	-0.0869167	0.891207
GO593_02140	dapF	ethidium_bromide_T2_6 - none_T2_5	-0.0577502	0.974669
GO593_02140	dapF	copper_II_sulfate_T2_9 - none_T2_8	-0.113345	0.979667
GO593_02140	dapF	azithromycin_T2_14 - none_T2_14	-0.0420259	0.997111
GO593_02140	dapF	LL_37_T2_16 - none_T2_16	-0.0665806	0.998405
GO593_02140	dapF	polymyxin_b_T2_15 - none_T2_15	-0.0964365	0.998832
GO593_02140	dapF	TPEN_T2_5 - none_T2_5	-0.0102787	0.999511
GO593_02140	dapF	cefaclor_T2_1 - none_T2_1a	0.0277099	1
GO593_02140	dapF	colistin_T2_10 - none_T2_10	0.206795	1
GO593_02140	dapF	isoniazid_T2_14 - none_T2_14	-0.0795777	1
GO593_02140	dapF	lactoferrin_T2_12 - none_T2_12	-0.0193911	1
GO593_02140	dapF	meropenem_T2_13 - none_T2_13	0.246479	1
GO593_02140	dapF	Nickel_II_chloride_T2_10 - none_T2_10	0.201371	1
GO593_02180	GO593_02180	trimethoprim_T2_2 - none_T2_1b	-0.00215412	5.48212e-07
GO593_02180	GO593_02180	myricetin_T2_4 - none_T2_3	0.0965701	1.18153e-05
GO593_02180	GO593_02180	phenazine_T2_7 - none_T2_5	0.143703	7.82271e-05
GO593_02180	GO593_02180	tigecycline_T2_2 - none_T2_1b	-0.118119	0.000571557
GO593_02180	GO593_02180	vancomycin_T2_5 - none_T2_5	0.0838368	0.0105946
GO593_02180	GO593_02180	SDS_T2_5 - none_T2_5	0.0122311	0.0162599
GO593_02180	GO593_02180	chlorhexidine_T2_14 - none_T2_14	-0.0142722	0.0239759
GO593_02180	GO593_02180	chlorhexidine_T2_3 - none_T2_3	0.00629872	0.074847
GO593_02180	GO593_02180	mecillinam_T2_1 - none_T2_1a	0.0414763	0.121989
GO593_02180	GO593_02180	trimethoprim_sulfamethoxazole_T2_7 - none_T2_5	-0.147859	0.128658
GO593_02180	GO593_02180	amikacin_T2_1 - none_T2_1a	-0.166998	0.173155
GO593_02180	GO593_02180	tazobactam_piperacillin_T2_8 - none_T2_8	0.0427288	0.193808
GO593_02180	GO593_02180	tobramycin_T2_5 - none_T2_5	-0.0486056	0.217484
GO593_02180	GO593_02180	imipenem_T2_3 - none_T2_3	-0.0710617	0.245781
GO593_02180	GO593_02180	D_cycloserine_T2_3 - none_T2_3	0.0263809	0.250229
GO593_02180	GO593_02180	doripenem_T2_9 - none_T2_8	-0.00413159	0.452304
GO593_02180	GO593_02180	apramycin_T2_8 - none_T2_8	-0.120564	0.456024
GO593_02180	GO593_02180	carvacrol_T2_6 - none_T2_5	-0.0397178	0.60135
GO593_02180	GO593_02180	indole_T2_14 - none_T2_14	-0.109415	0.698649
GO593_02180	GO593_02180	LL_37_T2_16 - none_T2_16	0.0659408	0.708497
GO593_02180	GO593_02180	acriflavine_T2_7 - none_T2_5	-0.107214	0.73749
GO593_02180	GO593_02180	fosfomycin_T2_1 - none_T2_1a	0.015362	0.757961
GO593_02180	GO593_02180	Zinc_sulfate_T2_16 - none_T2_16	0.0645186	0.777725
GO593_02180	GO593_02180	thymol_T2_6 - none_T2_5	0.0155619	0.803643
GO593_02180	GO593_02180	lysozyme_T2_9 - none_T2_8	-0.0464577	0.876378
GO593_02180	GO593_02180	rifampicin_T2_13 - none_T2_13	-0.103843	0.919433
GO593_02180	GO593_02180	levofloxacin_T2_6 - none_T2_5	-0.132861	0.928637
GO593_02180	GO593_02180	EDTA_T2_6 - none_T2_5	0.0157136	0.954532
GO593_02180	GO593_02180	copper_II_sulfate_T2_9 - none_T2_8	-0.016105	0.986032
GO593_02180	GO593_02180	polymyxin_b_T2_15 - none_T2_15	-0.0224041	0.98606
GO593_02180	GO593_02180	mupirocin_T2_4 - none_T2_3	0.0222473	0.992403
GO593_02180	GO593_02180	tetracycline_T2_1 - none_T2_1a	0.0275619	0.996801
GO593_02180	GO593_02180	ethidium_bromide_T2_6 - none_T2_5	-0.0448391	0.996873
GO593_02180	GO593_02180	ciprofloxacin_T2_6 - none_T2_5	0.039328	0.997757
GO593_02180	GO593_02180	daptomycin_T2_2 - none_T2_1b	-0.0519219	0.998061
GO593_02180	GO593_02180	aztreonam_T2_14 - none_T2_14	-0.0516165	0.999814
GO593_02180	GO593_02180	azithromycin_T2_14 - none_T2_14	-0.0285616	0.999931
GO593_02180	GO593_02180	minocycline_T2_15 - none_T2_15	0.00064974	0.999999
GO593_02180	GO593_02180	TPEN_T2_5 - none_T2_5	0.00855395	1
GO593_02180	GO593_02180	cefaclor_T2_1 - none_T2_1a	0.0034695	1
GO593_02180	GO593_02180	colistin_T2_10 - none_T2_10	-0.0361621	1
GO593_02180	GO593_02180	isoniazid_T2_14 - none_T2_14	-0.0444401	1
GO593_02180	GO593_02180	lactoferrin_T2_12 - none_T2_12	-0.0213501	1
GO593_02180	GO593_02180	meropenem_T2_13 - none_T2_13	-0.00709617	1
GO593_02180	GO593_02180	Nickel_II_chloride_T2_10 - none_T2_10	-0.0468594	1
GO593_02305	groEL	trimethoprim_sulfamethoxazole_T2_7 - none_T2_5	-6.15876	1.11435e-117
GO593_02305	groEL	tigecycline_T2_2 - none_T2_1b	-2.75628	5.76303e-54
GO593_02305	groEL	levofloxacin_T2_6 - none_T2_5	-2.09242	7.60725e-42
GO593_02305	groEL	phenazine_T2_7 - none_T2_5	-1.66158	7.29478e-37
GO593_02305	groEL	vancomycin_T2_5 - none_T2_5	-1.59353	9.88191e-28
GO593_02305	groEL	SDS_T2_5 - none_T2_5	-1.48034	7.88013e-27
GO593_02305	groEL	trimethoprim_T2_2 - none_T2_1b	-1.24059	1.39028e-21
GO593_02305	groEL	myricetin_T2_4 - none_T2_3	-1.07782	1.16216e-15
GO593_02305	groEL	apramycin_T2_8 - none_T2_8	-0.895312	1.21668e-14
GO593_02305	groEL	tetracycline_T2_1 - none_T2_1a	-1.00761	1.44544e-14
GO593_02305	groEL	tobramycin_T2_5 - none_T2_5	-0.811929	2.17428e-12
GO593_02305	groEL	ethidium_bromide_T2_6 - none_T2_5	-0.856328	1.09082e-10
GO593_02305	groEL	acriflavine_T2_7 - none_T2_5	-0.935587	2.15719e-09
[truncated: 16,277 more rows]
