# Supplementary material for: Chemical genomics informs antibiotic and essential gene function in Acinetobacter baumannii
Source: PLoS Genet. 2025 Mar 28;21(3):e1011642. doi: 10.1371/journal.pgen.1011642 (PMC11975115; doi:10.1371/journal.pgen.1011642)
Supplement: S7 Table — (XLSX) [file pgen.1011642.s022.xlsx]

## Sheet: S7-ortholog presence ratios
Table S7: Ortholog presence ratios and phenotype count
Locus Tag			A. baumannii ATCC19606 locus tag
Protein ID			Accession number of the encoded protein
Phenotype count			Number of significant CG scores (medL2FC ≥ |1|, p <0.05); see Table S6
Non-baumannii Acinetobacter isolates			Total number of Acinetobacter isolates that are not A. baumannii queried
Non-baumannii Acinetobacter orthologs			Instances of orthologs found in non-A. baumannii Acinetobacter isolates (no more than 1 per isolate)
Non-baumannii Acinetobacter fraction			Fraction of non-A. baumannii Acinetobacter isolates with orthologs for the gene
Non-Acinetobacter Moraxellales isolates			Total number of Moraxellales isolates that are not Acinetobacter species queried
Non-Acinetobacter Moraxellales Orthologs			Instances of orthologs found in non-Acinetobacter Moraxellales isolates (no more than 1 per isolate)
Non-Acinetobacter Moraxellales Fraction			Fraction of non-Acinetobacter Moraxellales isolates with orthologs for the gene
Non-Moraxellales Gammaproteobacteria Isolates			Total number of Gammaproteobacteria isolates, not in the order Moraxellales, queried
Non-Moraxellales Gammaproteobacteria Orthologs			Instances of orthologs found in non-Moraxellales Gammaproteobacteria isolates (no more than 1 per isolate)
Non-Moraxellales Gammaproteobacteria Fraction			Fraction of non-Moraxellales Gammaproteobacteria isolates with orthologs for the gene
Locus Tag	Protein ID	Phenotype count	Non-baumannii Acinetobacter isolates	Non-baumannii Acinetobacter orthologs	Non-baumannii Acinetobacter fraction	Non-Acinetobacter Moraxellales isolates	Non-Acinetobacter Moraxellales Orthologs	Non-Acinetobacter Moraxellales Fraction	Non-Moraxellales Gammaproteobacteria Isolates	Non-Moraxellales Gammaproteobacteria Orthologs	Non-Moraxellales Gammaproteobacteria Fraction
GO593_00115	WP_000636263.1	3	112	112	1	70	70	1	2540	2521	0.99252
GO593_00120	WP_001136722.1	9	112	112	1	70	70	1	2540	2533	0.997244
GO593_00140	WP_000580182.1	12	112	112	1	70	45	0.642857	2540	1	0.000393701
GO593_00180	WP_000807316.1	25	112	111	0.991071	70	69	0.985714	2540	2504	0.985827
GO593_00210	WP_001285361.1	25	112	111	0.991071	70	70	1	2540	2518	0.991339
GO593_00260	WP_000045676.1	6	112	111	0.991071	70	59	0.842857	2540	2495	0.982283
GO593_00295	WP_001167242.1	19	112	112	1	70	70	1	2540	2514	0.989764
GO593_00350	WP_000718711.1	6	112	112	1	70	70	1	2540	1861	0.732677
GO593_00420	WP_000457893.1	0	112	112	1	70	70	1	2540	2528	0.995276
GO593_00515	WP_001040173.1	4	112	29	0.258929	70	12	0.171429	2540	400	0.15748
GO593_00865	WP_000125378.1	7	112	112	1	70	70	1	2540	2532	0.99685
GO593_00870	WP_001982118.1	5	112	112	1	70	70	1	2540	2488	0.979528
GO593_00945	WP_001198539.1	0	112	112	1	70	67	0.957143	2540	2455	0.966535
GO593_00995	WP_000205472.1	12	112	112	1	70	70	1	2540	2453	0.965748
GO593_01005	WP_000061267.1	17	112	111	0.991071	70	69	0.985714	2540	2466	0.970866
GO593_01065	WP_001187842.1	23	112	112	1	70	70	1	2540	2297	0.904331
GO593_01090	WP_000209397.1	22	112	112	1	70	70	1	2540	2475	0.974409
GO593_01245	WP_000035083.1	18	112	112	1	70	70	1	2540	2534	0.997638
GO593_01330	WP_001187604.1	3	112	112	1	70	70	1	2540	2517	0.990945
GO593_01340	WP_000993080.1	0	112	112	1	70	70	1	2540	2492	0.981102
GO593_01425	WP_001057073.1	20	112	111	0.991071	70	31	0.442857	2540	423	0.166535
GO593_01430	WP_001147894.1	2	112	111	0.991071	70	11	0.157143	2540	575	0.226378
GO593_01460	WP_000059225.1	14	112	111	0.991071	70	70	1	2540	2471	0.972835
GO593_01465	WP_001214807.1	2	112	111	0.991071	70	70	1	2540	1924	0.75748
GO593_01635	WP_001212949.1	17	112	111	0.991071	70	69	0.985714	2540	2503	0.985433
GO593_01650	WP_000031228.1	14	112	108	0.964286	70	67	0.957143	2540	1265	0.498031
GO593_01735	WP_000729411.1	5	112	111	0.991071	70	70	1	2540	2346	0.923622
GO593_01750	WP_100223360.1	8	112	111	0.991071	70	68	0.971429	2540	2511	0.988583
GO593_01765	WP_000344903.1	19	112	111	0.991071	70	70	1	2540	2531	0.996457
GO593_01795	WP_000470763.1	18	112	112	1	70	70	1	2540	2494	0.98189
GO593_01845	WP_000080867.1	5	112	112	1	70	70	1	2540	1468	0.577953
GO593_01880	WP_001991184.1	9	112	112	1	70	68	0.971429	2540	256	0.100787
GO593_01925	WP_001273591.1	19	112	112	1	70	61	0.871429	2540	2297	0.904331
GO593_01960	WP_000067971.1	8	112	112	1	70	70	1	2540	1940	0.76378
GO593_01975	WP_001015075.1	9	112	112	1	70	3	0.0428571	2540	0	0
GO593_02025	WP_001984639.1	19	112	112	1	70	69	0.985714	2540	1015	0.399606
GO593_02035	WP_000049406.1	24	112	112	1	70	70	1	2540	2517	0.990945
GO593_02040	WP_001984636.1	4	112	111	0.991071	70	70	1	2540	2512	0.988976
GO593_02060	WP_001203181.1	0	112	111	0.991071	70	70	1	2540	2487	0.979134
GO593_02105	WP_000116449.1	15	112	112	1	70	70	1	2540	2508	0.987402
GO593_02110	WP_000025985.1	10	112	112	1	70	70	1	2540	1767	0.695669
GO593_02115	WP_000646179.1	12	112	112	1	70	70	1	2540	1730	0.681102
GO593_02140	WP_000923484.1	4	112	112	1	70	69	0.985714	2540	2475	0.974409
GO593_02180	WP_000119198.1	0	112	10	0.0892857	70	32	0.457143	2540	804	0.316535
GO593_02305	WP_001274623.1	9	112	112	1	70	70	1	2540	2523	0.993307
GO593_02310	WP_000065579.1	12	112	112	1	70	70	1	2540	2537	0.998819
GO593_02360	WP_001229846.1	2	112	112	1	70	70	1	2540	2487	0.979134
GO593_02400	WP_001286662.1	17	112	111	0.991071	70	67	0.957143	2540	2506	0.986614
GO593_02490	WP_000072941.1	21	112	111	0.991071	70	69	0.985714	2540	2517	0.990945
GO593_02510	WP_000179879.1	15	112	111	0.991071	70	70	1	2540	2460	0.968504
GO593_02530	WP_000086385.1	16	112	111	0.991071	70	70	1	2540	2459	0.96811
GO593_02535	WP_000500957.1	7	112	111	0.991071	70	70	1	2540	2463	0.969685
GO593_02540	WP_000833672.1	18	112	111	0.991071	70	70	1	2540	1974	0.777165
GO593_02545	WP_001984863.1	10	112	111	0.991071	70	70	1	2540	2078	0.81811
GO593_02580	WP_001281941.1	14	112	112	1	70	70	1	2540	2531	0.996457
GO593_02585	WP_000887099.1	15	112	112	1	70	70	1	2540	2098	0.825984
GO593_02590	WP_000050862.1	1	112	112	1	70	69	0.985714	2540	2508	0.987402
GO593_02630	WP_000566834.1	10	112	112	1	70	70	1	2540	2526	0.994488
GO593_02640	WP_171056820.1	20	112	112	1	70	69	0.985714	2540	2508	0.987402
GO593_02645	WP_000201632.1	17	112	112	1	70	70	1	2540	2535	0.998031
GO593_02650	WP_000271409.1	8	112	112	1	70	70	1	2540	2523	0.993307
GO593_02660	WP_000234081.1	10	112	112	1	70	70	1	2540	2509	0.987795
GO593_02715	WP_000128722.1	11	112	111	0.991071	70	70	1	2540	2515	0.990157
GO593_02915	WP_000107699.1	19	112	112	1	70	70	1	2540	1172	0.461417
GO593_02920	WP_000130667.1	10	112	112	1	70	70	1	2540	1876	0.738583
GO593_02925	WP_000796650.1	20	112	112	1	70	70	1	2540	1169	0.460236
GO593_03060	WP_001016574.1	8	112	112	1	70	70	1	2540	2493	0.981496
GO593_03110	WP_001202762.1	12	112	112	1	70	70	1	2540	2521	0.99252
GO593_03135	WP_000054208.1	3	112	112	1	70	69	0.985714	2540	2512	0.988976
GO593_03265	WP_001277857.1	26	112	112	1	70	23	0.328571	2540	1259	0.495669
GO593_03315	WP_000881343.1	18	112	112	1	70	70	1	2540	2524	0.993701
GO593_03340	WP_000813098.1	22	112	112	1	70	70	1	2540	2504	0.985827
GO593_03345	WP_001071168.1	30	112	112	1	70	70	1	2540	2378	0.93622
GO593_03480	WP_000986451.1	17	112	112	1	70	70	1	2540	2519	0.991732
GO593_03530	WP_000548420.1	16	112	42	0.375	70	7	0.1	2540	354	0.13937
GO593_03585	WP_001270222.1	28	112	112	1	70	69	0.985714	2540	2501	0.984646
GO593_03590	WP_001984787.1	8	112	112	1	70	70	1	2540	2504	0.985827
GO593_03595	WP_000006958.1	2	112	112	1	70	69	0.985714	2540	2417	0.951575
GO593_03615	WP_000645707.1	17	112	112	1	70	70	1	2540	1746	0.687402
GO593_03765	WP_000017237.1	9	112	112	1	70	68	0.971429	2540	2373	0.934252
GO593_03770	WP_000854894.1	9	112	112	1	70	70	1	2540	2529	0.995669
GO593_03775	WP_000224786.1	12	112	112	1	70	70	1	2540	2537	0.998819
GO593_03875	WP_000180205.1	27	112	112	1	70	70	1	2540	1649	0.649213
GO593_03925	WP_000703571.1	0	112	112	1	70	70	1	2540	2522	0.992913
GO593_04055	WP_011860336.1	0	112	112	1	70	70	1	2540	2333	0.918504
GO593_04070	WP_001216380.1	13	112	112	1	70	70	1	2540	2524	0.993701
GO593_04075	WP_000198631.1	23	112	111	0.991071	70	70	1	2540	2520	0.992126
GO593_04080	WP_000135204.1	10	112	112	1	70	70	1	2540	2530	0.996063
GO593_04085	WP_001040166.1	17	112	112	1	70	70	1	2540	2533	0.997244
GO593_04090	WP_000090815.1	15	112	112	1	70	70	1	2540	2471	0.972835
GO593_04095	WP_000867907.1	24	112	112	1	70	69	0.985714	2540	2492	0.981102
GO593_04100	WP_002000592.1	8	112	112	1	70	70	1	2540	2525	0.994094
GO593_04105	WP_000175340.1	15	112	112	1	70	70	1	2540	2526	0.994488
GO593_04110	WP_000849088.1	15	112	112	1	70	69	0.985714	2540	2526	0.994488
GO593_04115	WP_001141025.1	12	112	112	1	70	70	1	2540	2534	0.997638
GO593_04120	WP_001003194.1	13	112	112	1	70	70	1	2540	2534	0.997638
GO593_04125	WP_000091932.1	21	112	112	1	70	70	1	2540	2535	0.998031
GO593_04130	WP_000062616.1	5	112	112	1	70	70	1	2540	2531	0.996457
GO593_04135	WP_001074624.1	11	112	112	1	70	70	1	2540	2532	0.99685
GO593_04140	WP_000113197.1	7	112	112	1	70	70	1	2540	2534	0.997638
GO593_04145	WP_001062685.1	11	112	112	1	70	70	1	2540	2532	0.99685
GO593_04150	WP_001982634.1	1	112	112	1	70	70	1	2540	2532	0.99685
GO593_04155	WP_001291845.1	9	112	112	1	70	70	1	2540	2536	0.998425
GO593_04160	WP_000849928.1	9	112	112	1	70	70	1	2540	2508	0.987402
GO593_04165	WP_000941215.1	11	112	112	1	70	70	1	2540	2534	0.997638
GO593_04170	WP_000529922.1	14	112	112	1	70	55	0.785714	2540	2515	0.990157
GO593_04175	WP_001982638.1	12	112	112	1	70	70	1	2540	2536	0.998425
GO593_04180	WP_001138119.1	12	112	112	1	70	70	1	2540	2526	0.994488
GO593_04185	WP_001122318.1	7	112	112	1	70	70	1	2540	2529	0.995669
GO593_04190	WP_001058538.1	10	112	112	1	70	70	1	2540	2533	0.997244
GO593_04195	WP_001050255.1	18	112	112	1	70	65	0.928571	2540	2528	0.995276
GO593_04200	WP_001982642.1	14	112	112	1	70	70	1	2540	2531	0.996457
GO593_04205	WP_000070912.1	11	112	112	1	70	70	1	2540	2533	0.997244
GO593_04235	WP_001254456.1	18	112	112	1	70	69	0.985714	2540	2498	0.983465
GO593_04255	WP_000045410.1	27	112	112	1	70	70	1	2540	2005	0.78937
GO593_04335	WP_000967377.1	21	112	112	1	70	70	1	2540	2399	0.944488
GO593_04340	WP_001121170.1	6	112	112	1	70	69	0.985714	2540	1961	0.772047
GO593_04345	WP_001164616.1	11	112	112	1	70	67	0.957143	2540	2322	0.914173
GO593_04395	WP_000085212.1	19	112	112	1	70	70	1	2540	2487	0.979134
GO593_04400	WP_000033890.1	12	112	112	1	70	68	0.971429	2540	2488	0.979528
GO593_04595	WP_000014562.1	8	112	112	1	70	69	0.985714	2540	2536	0.998425
GO593_04600	WP_000464598.1	14	112	112	1	70	70	1	2540	2513	0.98937
GO593_04610	WP_000260334.1	3	112	112	1	70	70	1	2540	2519	0.991732
GO593_04650	WP_000407064.1	17	112	111	0.991071	70	70	1	2540	2341	0.921654
GO593_04655	WP_000015937.1	18	112	111	0.991071	70	70	1	2540	2510	0.988189
GO593_04740	WP_001194003.1	4	112	112	1	70	70	1	2540	2502	0.985039
GO593_04790	WP_000928089.1	25	112	111	0.991071	70	70	1	2540	2530	0.996063
GO593_04795	WP_000557502.1	15	112	112	1	70	69	0.985714	2540	2527	0.994882
GO593_04800	WP_000218550.1	25	112	112	1	70	70	1	2540	2521	0.99252
GO593_04805	WP_000227936.1	20	112	112	1	70	70	1	2540	2459	0.96811
GO593_04810	WP_000842465.1	16	112	112	1	70	69	0.985714	2540	1661	0.653937
GO593_04830	WP_000868422.1	8	112	112	1	70	70	1	2540	2527	0.994882
GO593_05260	WP_001215080.1	5	112	111	0.991071	70	70	1	2540	2518	0.991339
GO593_05390	WP_000224843.1	18	112	111	0.991071	70	70	1	2540	2501	0.984646
GO593_05405	WP_096640204.1	5	112	111	0.991071	70	70	1	2540	2513	0.98937
GO593_05420	WP_002000775.1	1	112	111	0.991071	70	70	1	2540	2323	0.914567
GO593_05425	WP_000119871.1	20	112	111	0.991071	70	70	1	2540	2514	0.989764
GO593_05430	WP_000956023.1	19	112	111	0.991071	70	70	1	2540	2524	0.993701
GO593_05480	WP_000240701.1	22	112	111	0.991071	70	70	1	2540	2508	0.987402
GO593_05485	WP_000135734.1	11	112	111	0.991071	70	70	1	2540	2502	0.985039
GO593_05490	WP_001287630.1	6	112	111	0.991071	70	69	0.985714	2540	2504	0.985827
GO593_05495	WP_000057904.1	23	112	111	0.991071	70	70	1	2540	2476	0.974803
GO593_05500	WP_000063661.1	21	112	111	0.991071	70	70	1	2540	2523	0.993307
GO593_05505	WP_000075473.1	18	112	111	0.991071	70	70	1	2540	2519	0.991732
GO593_05510	WP_000132435.1	13	112	111	0.991071	70	70	1	2540	2488	0.979528
GO593_05625	WP_000195980.1	7	112	111	0.991071	70	67	0.957143	2540	2486	0.97874
GO593_05715	WP_000011220.1	27	112	111	0.991071	70	69	0.985714	2540	2499	0.983858
GO593_05760	WP_002000748.1	23	112	111	0.991071	70	68	0.971429	2540	4	0.0015748
GO593_05770	WP_001007829.1	14	112	112	1	70	70	1	2540	2520	0.992126
GO593_05780	WP_000807408.1	3	112	112	1	70	70	1	2540	2427	0.955512
GO593_05790	WP_000108584.1	20	112	112	1	70	70	1	2540	2510	0.988189
GO593_05795	WP_000334190.1	29	112	112	1	70	70	1	2540	2498	0.983465
GO593_05915	WP_000193600.1	20	112	111	0.991071	70	70	1	2540	2517	0.990945
GO593_06095	WP_000691205.1	27	112	111	0.991071	70	69	0.985714	2540	2518	0.991339
GO593_06155	WP_000335558.1	19	112	110	0.982143	70	70	1	2540	2522	0.992913
GO593_06170	WP_000993572.1	18	112	110	0.982143	70	70	1	2540	2522	0.992913
GO593_06205	WP_000093729.1	15	112	110	0.982143	70	69	0.985714	2540	2519	0.991732
GO593_06215	WP_001237350.1	2	112	108	0.964286	70	69	0.985714	2540	2521	0.99252
GO593_06220	WP_000964768.1	16	112	111	0.991071	70	66	0.942857	2540	2480	0.976378
GO593_06230	WP_001240375.1	19	112	111	0.991071	70	67	0.957143	2540	2469	0.972047
GO593_06240	WP_001188089.1	27	112	111	0.991071	70	68	0.971429	2540	2523	0.993307
GO593_06350	WP_001062605.1	21	112	111	0.991071	70	70	1	2540	2527	0.994882
GO593_06430	WP_001133879.1	13	112	112	1	70	70	1	2540	2488	0.979528
GO593_06435	WP_001281022.1	1	112	112	1	70	70	1	2540	2522	0.992913
GO593_06440	WP_000771824.1	13	112	112	1	70	69	0.985714	2540	2498	0.983465
GO593_06495	WP_014462675.1	11	112	109	0.973214	70	1	0.0142857	2540	123	0.0484252
GO593_06510	WP_000080759.1	12	112	112	1	70	70	1	2540	2499	0.983858
GO593_06815	WP_169518025.1	18	112	111	0.991071	70	70	1	2540	2512	0.988976
GO593_06865	WP_001238749.1	15	112	14	0.125	70	12	0.171429	2540	304	0.119685
GO593_07015	WP_000442893.1	0	112	0	0	70	70	1	2540	2538	0.999213
GO593_07255	WP_000210750.1	14	112	112	1	70	69	0.985714	2540	2510	0.988189
GO593_07290	WP_000467262.1	15	112	112	1	70	70	1	2540	2026	0.797638
GO593_07295	WP_001090284.1	11	112	112	1	70	70	1	2540	2514	0.989764
GO593_07340	WP_000718586.1	13	112	112	1	70	70	1	2540	2501	0.984646
GO593_07345	WP_000424060.1	17	112	112	1	70	70	1	2540	2510	0.988189
GO593_07350	WP_001024691.1	16	112	112	1	70	70	1	2540	2482	0.977165
GO593_07355	WP_000818997.1	20	112	112	1	70	70	1	2540	2508	0.987402
GO593_07360	WP_001186635.1	18	112	112	1	70	70	1	2540	2507	0.987008
GO593_07365	WP_001284971.1	21	112	112	1	70	70	1	2540	2503	0.985433
GO593_07370	WP_000094481.1	17	112	112	1	70	70	1	2540	2516	0.990551
GO593_07410	WP_000633612.1	2	112	112	1	70	68	0.971429	2540	2471	0.972835
GO593_07425	WP_001196539.1	4	112	112	1	70	70	1	2540	2530	0.996063
GO593_07570	WP_000202262.1	18	112	111	0.991071	70	70	1	2540	2481	0.976772
GO593_07590	WP_000122443.1	16	112	111	0.991071	70	69	0.985714	2540	2292	0.902362
GO593_07645	WP_001292503.1	2	112	111	0.991071	70	69	0.985714	2540	2509	0.987795
GO593_07655	WP_000493866.1	1	112	111	0.991071	70	69	0.985714	2540	2517	0.990945
GO593_07665	WP_002037252.1	11	112	111	0.991071	70	24	0.342857	2540	0	0
GO593_07680	WP_000586912.1	21	112	111	0.991071	70	70	1	2540	2500	0.984252
GO593_07685	WP_000881094.1	29	112	111	0.991071	70	70	1	2540	2514	0.989764
GO593_07690	WP_000128749.1	19	112	111	0.991071	70	70	1	2540	1955	0.769685
GO593_07755	WP_000908241.1	10	112	111	0.991071	70	70	1	2540	2522	0.992913
GO593_07760	WP_000907680.1	25	112	111	0.991071	70	69	0.985714	2540	2481	0.976772
GO593_07835	WP_000889206.1	23	112	111	0.991071	70	69	0.985714	2540	2480	0.976378
GO593_07840	WP_000897410.1	5	112	111	0.991071	70	69	0.985714	2540	2303	0.906693
GO593_07925	WP_000063880.1	22	112	112	1	70	70	1	2540	2512	0.988976
GO593_07930	WP_000832994.1	20	112	112	1	70	70	1	2540	2531	0.996457
GO593_07935	WP_001074682.1	15	112	112	1	70	70	1	2540	2533	0.997244
GO593_07940	WP_001096694.1	17	112	112	1	70	70	1	2540	2530	0.996063
GO593_07945	WP_001196213.1	12	112	112	1	70	70	1	2540	2409	0.948425
GO593_07955	WP_000331899.1	25	112	112	1	70	70	1	2540	2519	0.991732
GO593_07960	WP_000653927.1	22	112	112	1	70	70	1	2540	2497	0.983071
GO593_08075	WP_000206941.1	25	112	112	1	70	70	1	2540	2517	0.990945
GO593_08145	WP_000874125.1	1	112	112	1	70	70	1	2540	2504	0.985827
GO593_08165	WP_169518004.1	14	112	112	1	70	70	1	2540	2522	0.992913
GO593_08190	WP_000532248.1	18	112	112	1	70	70	1	2540	2527	0.994882
GO593_08195	WP_000130326.1	19	112	111	0.991071	70	66	0.942857	2540	2501	0.984646
GO593_08210	WP_000154076.1	19	112	112	1	70	2	0.0285714	2540	1248	0.491339
GO593_08215	WP_001177205.1	24	112	112	1	70	2	0.0285714	2540	1220	0.480315
GO593_08220	WP_000459268.1	20	112	112	1	70	2	0.0285714	2540	1288	0.507087
GO593_08225	WP_000624229.1	20	112	112	1	70	2	0.0285714	2540	1297	0.51063
GO593_08230	WP_000381594.1	20	112	112	1	70	2	0.0285714	2540	1468	0.577953
GO593_08265	WP_000064213.1	21	112	112	1	70	69	0.985714	2540	2491	0.980709
GO593_08305	WP_001229357.1	6	112	112	1	70	69	0.985714	2540	2533	0.997244
GO593_08310	WP_001985790.1	5	112	112	1	70	70	1	2540	2376	0.935433
GO593_08345	WP_000156661.1	2	112	112	1	70	70	1	2540	2507	0.987008
GO593_08370	WP_001203085.1	2	112	112	1	70	70	1	2540	2264	0.891339
GO593_08380	WP_000003406.1	5	112	111	0.991071	70	70	1	2540	2188	0.861417
GO593_08385	WP_000400008.1	10	112	111	0.991071	70	70	1	2540	1751	0.68937
GO593_08405	WP_000007335.1	17	112	112	1	70	70	1	2540	2473	0.973622
GO593_08615	WP_001284370.1	16	112	112	1	70	69	0.985714	2540	2532	0.99685
GO593_08645	WP_000862762.1	6	112	112	1	70	70	1	2540	2523	0.993307
GO593_08700	WP_000024260.1	24	112	112	1	70	69	0.985714	2540	2508	0.987402
GO593_08750	WP_000048256.1	2	112	112	1	70	70	1	2540	2533	0.997244
GO593_08765	WP_000080849.1	8	112	112	1	70	58	0.828571	2540	2043	0.804331
GO593_08770	WP_000730961.1	4	112	112	1	70	56	0.8	2540	1001	0.394094
GO593_08775	WP_001011663.1	2	112	112	1	70	66	0.942857	2540	498	0.196063
GO593_08780	WP_000885431.1	2	112	112	1	70	66	0.942857	2540	1324	0.52126
GO593_08800	WP_001203165.1	25	112	112	1	70	70	1	2540	2499	0.983858
GO593_08815	WP_000959084.1	2	112	112	1	70	70	1	2540	2514	0.989764
GO593_08945	WP_001289250.1	12	112	112	1	70	70	1	2540	2533	0.997244
GO593_09040	WP_000963851.1	11	112	112	1	70	70	1	2540	2484	0.977953
GO593_09060	WP_000572095.1	18	112	112	1	70	70	1	2540	2336	0.919685
GO593_09065	WP_000095254.1	21	112	112	1	70	67	0.957143	2540	2529	0.995669
GO593_09080	WP_000805592.1	20	112	112	1	70	70	1	2540	2523	0.993307
GO593_09085	WP_001085071.1	0	112	112	1	70	16	0.228571	2540	598	0.235433
GO593_09110	WP_000099436.1	14	112	112	1	70	70	1	2540	2523	0.993307
GO593_09120	WP_098714606.1	2	112	112	1	70	70	1	2540	1347	0.530315
GO593_09140	WP_000762831.1	8	112	112	1	70	70	1	2540	2489	0.979921
GO593_09150	WP_000155773.1	3	112	112	1	70	70	1	2540	2508	0.987402
GO593_09350	WP_000219224.1	25	112	112	1	70	70	1	2540	2483	0.977559
GO593_09360	WP_000846362.1	21	112	112	1	70	69	0.985714	2540	2380	0.937008
GO593_09385	WP_001121795.1	13	112	112	1	70	70	1	2540	2516	0.990551
GO593_09390	WP_012297364.1	9	112	112	1	70	70	1	2540	2427	0.955512
GO593_09410	WP_001096359.1	9	112	112	1	70	70	1	2540	2532	0.99685
GO593_09415	WP_000124858.1	1	112	112	1	70	70	1	2540	2532	0.99685
GO593_09435	WP_000050952.1	12	112	112	1	70	68	0.971429	2540	2517	0.990945
GO593_09440	WP_000703089.1	16	112	112	1	70	69	0.985714	2540	2524	0.993701
GO593_09460	WP_001054522.1	21	112	112	1	70	70	1	2540	2515	0.990157
GO593_09475	WP_000710403.1	30	112	112	1	70	70	1	2540	2412	0.949606
GO593_09480	WP_001984420.1	0	112	112	1	70	70	1	2540	2517	0.990945
GO593_09495	WP_001134672.1	3	112	111	0.991071	70	70	1	2540	2519	0.991732
GO593_09595	WP_000357157.1	22	112	111	0.991071	70	70	1	2540	2522	0.992913
GO593_09665	WP_000770254.1	4	112	112	1	70	70	1	2540	2522	0.992913
GO593_09690	WP_000043046.1	1	112	111	0.991071	70	70	1	2540	2526	0.994488
GO593_09905	WP_000025826.1	15	112	112	1	70	70	1	2540	2408	0.948031
GO593_09915	WP_000111540.1	11	112	112	1	70	69	0.985714	2540	2511	0.988583
GO593_09945	WP_002000166.1	13	112	111	0.991071	70	69	0.985714	2540	1534	0.603937
GO593_09950	WP_000878003.1	17	112	111	0.991071	70	70	1	2540	1582	0.622835
GO593_09955	WP_000852150.1	18	112	111	0.991071	70	70	1	2540	1585	0.624016
GO593_09960	WP_000973142.1	17	112	111	0.991071	70	70	1	2540	1669	0.657087
GO593_09965	WP_001091095.1	17	112	110	0.982143	70	69	0.985714	2540	2276	0.896063
GO593_09970	WP_000190957.1	19	112	110	0.982143	70	69	0.985714	2540	1531	0.602756
GO593_09975	WP_001070989.1	18	112	111	0.991071	70	70	1	2540	1597	0.62874
GO593_09980	WP_000276693.1	19	112	111	0.991071	70	70	1	2540	1792	0.705512
GO593_09985	WP_014205902.1	20	112	111	0.991071	70	69	0.985714	2540	1530	0.602362
GO593_09990	WP_000529822.1	19	112	111	0.991071	70	70	1	2540	1551	0.61063
GO593_09995	WP_000121135.1	18	112	111	0.991071	70	70	1	2540	1837	0.723228
GO593_10000	WP_000429844.1	18	112	111	0.991071	70	67	0.957143	2540	1619	0.637402
GO593_10005	WP_001011955.1	10	112	111	0.991071	70	70	1	2540	1570	0.61811
GO593_10025	WP_000021173.1	1	112	112	1	70	67	0.957143	2540	1586	0.624409
GO593_10155	WP_000460625.1	29	112	112	1	70	70	1	2540	2516	0.990551
GO593_10160	WP_000839416.1	15	112	111	0.991071	70	69	0.985714	2540	1594	0.627559
GO593_10165	WP_000362827.1	14	112	112	1	70	69	0.985714	2540	2498	0.983465
GO593_10185	WP_000405211.1	23	112	112	1	70	69	0.985714	2540	2301	0.905906
GO593_10190	WP_001018837.1	6	112	112	1	70	69	0.985714	2540	2516	0.990551
GO593_10265	WP_001275712.1	17	112	112	1	70	70	1	2540	1723	0.678346
GO593_10270	WP_000290730.1	19	112	112	1	70	70	1	2540	2532	0.99685
GO593_10275	WP_001274814.1	9	112	112	1	70	70	1	2540	2527	0.994882
GO593_10280	WP_000191300.1	27	112	112	1	70	70	1	2540	2540	1
GO593_10285	WP_001279871.1	27	112	112	1	70	70	1	2540	2533	0.997244
GO593_10295	WP_001247948.1	16	112	112	1	70	69	0.985714	2540	2324	0.914961
GO593_10325	WP_000065593.1	2	112	112	1	70	70	1	2540	2525	0.994094
GO593_10330	WP_001273421.1	10	112	112	1	70	70	1	2540	2528	0.995276
GO593_10335	WP_001133287.1	4	112	112	1	70	69	0.985714	2540	2529	0.995669
GO593_10360	WP_000621866.1	19	112	112	1	70	70	1	2540	2361	0.929528
GO593_10365	WP_000039821.1	5	112	112	1	70	70	1	2540	2069	0.814567
GO593_10375	WP_000007422.1	19	112	111	0.991071	70	70	1	2540	2471	0.972835
GO593_10380	WP_001007229.1	6	112	112	1	70	70	1	2540	2510	0.988189
GO593_10410	WP_000047853.1	18	112	112	1	70	70	1	2540	2507	0.987008
GO593_10415	WP_001979799.1	2	112	112	1	70	69	0.985714	2540	1501	0.590945
GO593_10480	WP_000834616.1	20	112	112	1	70	70	1	2540	2200	0.866142
GO593_10495	WP_000339889.1	12	112	112	1	70	70	1	2540	1486	0.585039
GO593_10500	WP_000832710.1	2	112	112	1	70	70	1	2540	2538	0.999213
GO593_10510	WP_000246374.1	18	112	112	1	70	70	1	2540	2504	0.985827
GO593_10515	WP_001138055.1	3	112	112	1	70	70	1	2540	2532	0.99685
GO593_10520	WP_000113824.1	18	112	112	1	70	69	0.985714	2540	2484	0.977953
GO593_10560	WP_000127835.1	22	112	112	1	70	68	0.971429	2540	2404	0.946457
GO593_10575	WP_000896934.1	23	112	112	1	70	70	1	2540	2117	0.833465
GO593_10585	WP_085916999.1	10	112	112	1	70	69	0.985714	2540	2198	0.865354
GO593_10605	WP_000093035.1	18	112	112	1	70	70	1	2540	2526	0.994488
GO593_10610	WP_000868152.1	12	112	112	1	70	70	1	2540	2118	0.833858
GO593_10640	WP_005144332.1	29	112	112	1	70	69	0.985714	2540	2	0.000787402
GO593_10655	WP_001122847.1	14	112	112	1	70	70	1	2540	2493	0.981496
GO593_10710	WP_000222569.1	3	112	112	1	70	70	1	2540	2469	0.972047
GO593_11270	WP_001987747.1	3	112	112	1	70	70	1	2540	2357	0.927953
GO593_11345	WP_001128168.1	13	112	111	0.991071	70	69	0.985714	2540	2522	0.992913
GO593_11470	WP_014462713.1	18	112	111	0.991071	70	69	0.985714	2540	2530	0.996063
GO593_11535	WP_001166305.1	0	112	5	0.0446429	70	0	0	2540	0	0
GO593_11615	WP_000052252.1	2	112	27	0.241071	70	2	0.0285714	2540	110	0.0433071
GO593_11915	WP_000893185.1	23	112	112	1	70	4	0.0571429	2540	22	0.00866142
GO593_11930	WP_001187371.1	4	112	112	1	70	69	0.985714	2540	2387	0.939764
GO593_11935	WP_000005681.1	15	112	112	1	70	70	1	2540	2376	0.935433
GO593_12050	WP_001084868.1	10	112	112	1	70	70	1	2540	2008	0.790551
GO593_12335	WP_001984922.1	0	112	60	0.535714	70	14	0.2	2540	1026	0.403937
GO593_12465	WP_000252463.1	0	112	49	0.4375	70	7	0.1	2540	641	0.252362
GO593_12600	WP_001185178.1	9	112	111	0.991071	70	70	1	2540	2395	0.942913
GO593_12895	WP_000199456.1	10	112	112	1	70	64	0.914286	2540	2515	0.990157
GO593_12900	WP_001188826.1	12	112	112	1	70	70	1	2540	2538	0.999213
GO593_12910	WP_000517793.1	8	112	112	1	70	70	1	2540	2509	0.987795
GO593_13095	WP_000107002.1	0	112	89	0.794643	70	15	0.214286	2540	431	0.169685
GO593_13165	WP_000636785.1	0	112	87	0.776786	70	0	0	2540	0	0
GO593_13170	WP_001185372.1	0	112	23	0.205357	70	15	0.214286	2540	566	0.222835
GO593_13175	WP_000016214.1	0	112	0	0	70	0	0	2540	0	0
GO593_13215	WP_001127325.1	0	112	21	0.1875	70	0	0	2540	1	0.000393701
GO593_13220	WP_001004676.1	0	112	21	0.1875	70	0	0	2540	0	0
GO593_13310	WP_001098185.1	0	112	5	0.0446429	70	4	0.0571429	2540	496	0.195276
GO593_13345	WP_000829424.1	1	112	37	0.330357	70	11	0.157143	2540	693	0.272835
GO593_13525	WP_001182288.1	9	112	111	0.991071	70	70	1	2540	2506	0.986614
GO593_13530	WP_001133554.1	22	112	112	1	70	70	1	2540	2510	0.988189
GO593_13535	WP_000179337.1	8	112	112	1	70	70	1	2540	2391	0.941339
GO593_13540	WP_000381220.1	34	112	112	1	70	24	0.342857	2540	105	0.0413386
GO593_13545	WP_000554244.1	31	112	112	1	70	70	1	2540	2427	0.955512
GO593_13550	WP_001183458.1	19	112	112	1	70	70	1	2540	2517	0.990945
GO593_13635	WP_000144889.1	15	112	112	1	70	70	1	2540	1594	0.627559
GO593_14925	WP_001160984.1	6	112	112	1	70	67	0.957143	2540	2520	0.992126
GO593_15125	WP_002134415.1	14	112	37	0.330357	70	16	0.228571	2540	398	0.156693
GO593_15205	WP_000905609.1	0	112	0	0	70	0	0	2540	0	0
GO593_15290	WP_001209544.1	22	112	111	0.991071	70	70	1	2540	2519	0.991732
GO593_15295	WP_000211068.1	13	112	112	1	70	70	1	2540	2507	0.987008
GO593_15415	WP_001011093.1	5	112	112	1	70	70	1	2540	2516	0.990551
GO593_15425	WP_001174011.1	14	112	112	1	70	63	0.9	2540	2109	0.830315
GO593_15435	WP_000682624.1	32	112	112	1	70	70	1	2540	2504	0.985827
GO593_15460	WP_000023429.1	1	112	112	1	70	70	1	2540	2042	0.803937
GO593_15475	WP_001070730.1	15	112	112	1	70	70	1	2540	2527	0.994882
GO593_15480	WP_000050456.1	20	112	112	1	70	70	1	2540	2500	0.984252
GO593_15485	WP_000680698.1	18	112	112	1	70	70	1	2540	2515	0.990157
GO593_15490	WP_001075416.1	18	112	112	1	70	70	1	2540	2423	0.953937
GO593_15555	WP_000218018.1	18	112	111	0.991071	70	70	1	2540	2464	0.970079
GO593_15560	WP_000140309.1	10	112	111	0.991071	70	69	0.985714	2540	2527	0.994882
GO593_15565	WP_000205997.1	18	112	112	1	70	70	1	2540	2474	0.974016
GO593_15735	WP_001137383.1	6	112	112	1	70	70	1	2540	1592	0.626772
GO593_15740	WP_001196569.1	18	112	112	1	70	70	1	2540	1441	0.567323
GO593_15745	WP_001015254.1	18	112	112	1	70	70	1	2540	1624	0.63937
GO593_15750	WP_000581597.1	21	112	111	0.991071	70	70	1	2540	2519	0.991732
GO593_15760	WP_000828390.1	25	112	112	1	70	70	1	2540	2261	0.890157
GO593_15765	WP_001241480.1	23	112	112	1	70	66	0.942857	2540	2402	0.945669
GO593_15950	WP_000013436.1	20	112	112	1	70	70	1	2540	2494	0.98189
GO593_16070	WP_000918444.1	23	112	112	1	70	70	1	2540	2490	0.980315
GO593_17290	WP_001216218.1	8	112	112	1	70	70	1	2540	2330	0.917323
GO593_17305	WP_000078452.1	3	112	112	1	70	70	1	2540	2515	0.990157
GO593_17310	WP_000080538.1	30	112	111	0.991071	70	70	1	2540	2509	0.987795
GO593_17315	WP_000148660.1	17	112	112	1	70	70	1	2540	2515	0.990157
GO593_17400	WP_000061056.1	2	112	112	1	70	70	1	2540	2510	0.988189
GO593_17485	WP_001187342.1	28	112	112	1	70	67	0.957143	2540	2451	0.964961
GO593_17695	WP_000064875.1	18	112	112	1	70	70	1	2540	2468	0.971654
GO593_17700	WP_000140523.1	19	112	112	1	70	70	1	2540	2528	0.995276
GO593_17705	WP_000868103.1	21	112	111	0.991071	70	70	1	2540	2501	0.984646
GO593_17715	WP_002134669.1	23	112	112	1	70	70	1	2540	2522	0.992913
GO593_17725	WP_000194640.1	23	112	111	0.991071	70	70	1	2540	2343	0.922441
GO593_17730	WP_000893489.1	34	112	112	1	70	70	1	2540	2518	0.991339
GO593_17735	WP_000132219.1	14	112	112	1	70	70	1	2540	2530	0.996063
GO593_17740	WP_000606428.1	17	112	112	1	70	70	1	2540	2536	0.998425
GO593_17745	WP_000852257.1	14	112	112	1	70	70	1	2540	2519	0.991732
GO593_17785	WP_000226512.1	0	112	112	1	70	67	0.957143	2540	2329	0.916929
GO593_17825	WP_000105718.1	10	112	112	1	70	70	1	2540	1988	0.782677
GO593_17830	WP_000859770.1	1	112	111	0.991071	70	3	0.0428571	2540	27	0.0106299
GO593_17835	WP_000194631.1	8	112	112	1	70	1	0.0142857	2540	0	0
GO593_17870	WP_000657202.1	0	112	93	0.830357	70	63	0.9	2540	2196	0.864567
GO593_17935	WP_000099412.1	22	112	112	1	70	70	1	2540	2453	0.965748
GO593_17940	WP_000354610.1	15	112	112	1	70	70	1	2540	2504	0.985827
GO593_17945	WP_000939648.1	29	112	112	1	70	70	1	2540	2518	0.991339
GO593_17990	WP_002134661.1	4	112	112	1	70	70	1	2540	2412	0.949606
GO593_18020	WP_031949783.1	4	112	109	0.973214	70	68	0.971429	2540	2443	0.961811
GO593_18140	WP_000825555.1	0	112	15	0.133929	70	0	0	2540	0	0
GO593_18295	WP_000803941.1	13	112	112	1	70	66	0.942857	2540	2424	0.954331
GO593_18305	WP_000221671.1	0	112	112	1	70	70	1	2540	2510	0.988189
GO593_18325	WP_001983665.1	15	112	108	0.964286	70	65	0.928571	2540	2473	0.973622
GO593_18340	WP_031944287.1	2	112	112	1	70	70	1	2540	2494	0.98189
GO593_18405	WP_000888596.1	20	112	112	1	70	68	0.971429	2540	2046	0.805512
GO593_18415	WP_000852513.1	14	112	109	0.973214	70	70	1	2540	2272	0.894488
GO593_18420	WP_162622434.1	3	112	112	1	70	69	0.985714	2540	2287	0.900394
GO593_18430	WP_001216787.1	6	112	112	1	70	54	0.771429	2540	1150	0.452756
GO593_18475	WP_000338776.1	5	112	111	0.991071	70	70	1	2540	2484	0.977953
GO593_18520	WP_000648005.1	20	112	112	1	70	70	1	2540	2532	0.99685
GO593_18590	WP_001250044.1	24	112	112	1	70	6	0.0857143	2540	1924	0.75748
GO593_18595	WP_000367186.1	24	112	112	1	70	7	0.1	2540	2218	0.873228
GO593_18600	WP_000852577.1	23	112	112	1	70	7	0.1	2540	2248	0.885039
GO593_18605	WP_000094534.1	22	112	112	1	70	5	0.0714286	2540	1323	0.520866
GO593_18610	WP_000915313.1	23	112	112	1	70	7	0.1	2540	2229	0.877559
GO593_18615	WP_001216679.1	0	112	112	1	70	70	1	2540	2525	0.994094
GO593_18620	WP_000090661.1	1	112	112	1	70	70	1	2540	2536	0.998425
GO593_18630	WP_000075891.1	14	112	112	1	70	70	1	2540	2524	0.993701
GO593_18685	WP_001086304.1	16	112	112	1	70	67	0.957143	2540	2426	0.955118
GO593_18720	WP_000758190.1	9	112	108	0.964286	70	0	0	2540	0	0
GO593_18760	WP_000894332.1	0	112	18	0.160714	70	2	0.0285714	2540	667	0.262598
GO593_18770	WP_000350280.1	0	112	54	0.482143	70	0	0	2540	146	0.0574803
